# Supplementary material for: Hyaluronic Acid Decoration Facilitates CD44‐Mediated Targeting and Alters Protein Corona Formation of Extracellular Vesicles
Source: J Extracell Vesicles. 2026 Mar 26;15(4):e70263. doi: 10.1002/jev2.70263 (PMC13140515; doi:10.1002/jev2.70263)
Supplement: Supplementary file 1 — Supporting Information: jev270263‐supp‐0001‐Table_S1 [file JEV2-15-e70263-s001.xlsx]

## Sheet: No_imputation_EV
UniProt Accession	Protein name	Gene name	HAS_orig_a	HAS_orig_b	HAS_orig_TR	HAS_CD9_1	HAS_CD9_1a	HAS_CD9_1a_TR	HAS_CD9_2	HAS_CD9_2a	HAS_CD9_2_TR	HAS_CD9_3	MCF7_CD9_1	MCF7_CD9_1a	MCF7_CD9_2	MCF7_CD9_2a
P01615; A0A075B6P5; P01614; A0A087WW87	Immunoglobulin kappa variable 2D-28; Immunoglobulin kappa variable 2-28; Immunoglobulin kappa variable 2D-40; Immunoglobulin kappa variable 2-40	KVD28; KV228; KVD40; KV240	NaN	15.9368	16.9548	NaN	17.3639	NaN	18.3065	NaN	17.8277	17.5273	NaN	NaN	NaN	NaN
A0A2R8Y4L2; P09651	Heterogeneous nuclear ribonucleoprotein A1-like 3; Heterogeneous nuclear ribonucleoprotein A1	RA1L3; ROA1	16.8728	16.7708	17.2971	NaN	19.1334	18.0953	17.8666	NaN	18.9898	16.4239	NaN	NaN	NaN	NaN
P08865; A0A8I5KQE6	Small ribosomal subunit protein uS2; Small ribosomal subunit protein uS2B	RSSA; RPSA2	NaN	NaN	NaN	15.8762	17.0799	NaN	NaN	NaN	NaN	NaN	NaN	NaN	NaN	NaN
A1L3X0	Very long chain fatty acid elongase 7	ELOV7	NaN	NaN	NaN	NaN	10.7964	NaN	NaN	NaN	NaN	NaN	NaN	NaN	NaN	NaN
B3EWG6; B3EWG5; B3EWG3	Protein FAM25G; Protein FAM25C; Protein FAM25A	FM25G; FM25C; FM25A	14.3649	NaN	15.3386	17.2284	16.9015	NaN	14.7339	NaN	16.6491	NaN	NaN	NaN	NaN	NaN
O60218; C9JRZ8	Aldo-keto reductase family 1 member B10; Aldo-keto reductase family 1 member B15	AK1BA; AK1BF	14.1157	NaN	NaN	NaN	16.8594	NaN	14.7248	NaN	17.1263	NaN	NaN	NaN	NaN	NaN
O00231	26S proteasome non-ATPase regulatory subunit 11	PSD11	NaN	NaN	14.368	NaN	12.5779	NaN	NaN	NaN	NaN	NaN	NaN	NaN	NaN	NaN
O00299	Chloride intracellular channel protein 1	CLIC1	16.595	15.2491	17.1216	NaN	17.5426	NaN	15.5182	NaN	15.5017	16.3602	NaN	NaN	NaN	NaN
O00468	Agrin [Cleaved into: Agrin N-terminal 110 kDa subunit; Agrin C-terminal 110 kDa subunit; Agrin C-terminal 90 kDa fragment	AGRIN	NaN	NaN	NaN	NaN	NaN	NaN	NaN	NaN	NaN	NaN	20.1123	20.25	20.2195	20.4767
P19105; O14950	Myosin regulatory light chain 12A; Myosin regulatory light chain 12B	ML12A; ML12B	18.5279	18.2071	18.817	18.3161	17.5628	17.176	17.5431	17.8441	18.3659	17.5399	NaN	NaN	NaN	NaN
O15020	Spectrin beta chain, non-erythrocytic 2	SPTN2	21.1186	22.657	21.0334	24.5417	19.6772	24.7119	23.6462	24.9501	23.6001	24.9176	22.6186	21.3822	21.8513	21.4044
O43175	D-3-phosphoglycerate dehydrogenase	SERA	16.9237	17.2754	17.0099	NaN	16.0644	NaN	16.0053	NaN	15.6683	NaN	NaN	NaN	NaN	NaN
O43548	Protein-glutamine gamma-glutamyltransferase 5	TGM5	NaN	NaN	NaN	NaN	11.9329	NaN	NaN	NaN	NaN	NaN	NaN	NaN	NaN	NaN
O43707	Alpha-actinin-4	ACTN4	18.0227	18.5341	18.3594	18.435	19.1117	NaN	17.3322	NaN	17.8103	16.9829	NaN	NaN	NaN	NaN
O43760	Synaptogyrin-2	SNG2	14.3242	16.8022	15.3484	14.2434	17.9571	17.2605	16.1238	NaN	NaN	15.5466	NaN	NaN	NaN	NaN
O60437	Periplakin	PEPL	NaN	15.9198	NaN	16.9696	19.2401	NaN	15.0272	NaN	16.0093	NaN	NaN	NaN	NaN	NaN
O60493	Sorting nexin-3	SNX3	NaN	NaN	NaN	NaN	14.3381	NaN	14.669	NaN	15.6552	NaN	NaN	NaN	NaN	NaN
O95670; O75348	V-type proton ATPase subunit G 2; V-type proton ATPase subunit G 1	VATG2; VATG1	16.9709	16.6166	17.1683	17.8766	16.861	NaN	16.6433	16.7041	17.3932	17.6938	NaN	NaN	NaN	NaN
O75607	Nucleoplasmin-3	NPM3	NaN	NaN	NaN	NaN	NaN	NaN	NaN	NaN	NaN	NaN	NaN	NaN	15.1541	NaN
P16152; O75828	Carbonyl reductase [NADPH] 1; Carbonyl reductase [NADPH] 3	CBR1; CBR3	NaN	NaN	14.3855	15.4837	14.5398	NaN	15.0266	NaN	NaN	NaN	NaN	NaN	NaN	NaN
P00338	L-lactate dehydrogenase A chain	LDHA	17.5276	18.2343	17.4063	17.4743	17.8947	16.9964	17.2551	19.0782	18.7426	17.4633	NaN	NaN	NaN	NaN
P00558	Phosphoglycerate kinase 1	PGK1	NaN	NaN	NaN	NaN	12.6419	NaN	NaN	NaN	NaN	NaN	NaN	NaN	NaN	NaN
P01857; P0DOX5	Immunoglobulin heavy constant gamma 1; Immunoglobulin gamma-1 heavy chain	IGHG1; IGG1	19.8675	20.1873	20.0816	21.8653	22.4164	20.8881	23.1772	20.7738	22.988	20.5753	20.0026	18.9634	19.6272	19.1029
P01861	Immunoglobulin heavy constant gamma 4	IGHG4	17.4053	17.9503	16.792	17.1331	17.9673	17.5661	19.5867	NaN	19.8956	17.566	NaN	NaN	NaN	NaN
P02545	Prelamin-A/C [Cleaved into: Lamin-A/C	LMNA	18.9218	19.6284	19.5504	21.7521	21.6994	17.7782	20.2266	20.1264	19.113	19.7783	NaN	NaN	NaN	NaN
P02751	Fibronectin	FINC	NaN	NaN	NaN	NaN	NaN	NaN	NaN	NaN	NaN	NaN	19.8713	20.7356	19.5529	20.2813
P04075	Fructose-bisphosphate aldolase A	ALDOA	21.4237	21.2007	21.3601	20.6643	20.2332	19.9938	20.7671	20.0628	20.6359	20.4558	NaN	NaN	NaN	NaN
P04083	Annexin A1	ANXA1	15.2286	15.0292	16.1401	18.4719	18.3928	NaN	18.694	NaN	18.9603	16.9158	NaN	NaN	NaN	NaN
P04259	Keratin, type II cytoskeletal 6B	K2C6B	NaN	NaN	NaN	NaN	NaN	NaN	NaN	NaN	NaN	NaN	19.5607	18.2907	18.0881	18.4896
P04406	Glyceraldehyde-3-phosphate dehydrogenase	G3P	20.1343	21.0475	20.3092	20.2836	20.3528	20.2345	20.0572	20.0887	20.7831	20.2196	19.6851	19.3673	19.0221	19.202
P04792	Heat shock protein beta-1	HSPB1	21.2474	21.1495	21.2874	21.1476	22.8703	20.8921	21.1923	20.8694	21.3014	21.2479	18.0779	17.7256	17.7688	17.6209
P05023; P13637; P50993	Sodium/potassium-transporting ATPase subunit alpha-1; Sodium/potassium-transporting ATPase subunit alpha-3; Sodium/potassium-transporting ATPase subunit alpha-2	AT1A1; AT1A3; AT1A2	18.7412	19.3139	18.3139	17.5602	15.0897	17.5426	16.2811	NaN	16.137	16.9818	NaN	NaN	NaN	NaN
P05109	Protein S100-A8	S10A8	20.5644	21.1274	20.8169	21.9737	22.322	23.692	24.9635	22.5739	24.7535	22.7982	22.7174	21.8337	22.1941	21.2618
P05386	Large ribosomal subunit protein P1	RLA1	NaN	NaN	NaN	NaN	14.786	NaN	13.9647	NaN	NaN	NaN	NaN	NaN	NaN	NaN
P05783	Keratin, type I cytoskeletal 18	K1C18	NaN	NaN	NaN	NaN	NaN	NaN	NaN	NaN	NaN	NaN	18.6921	18.5969	18.6158	18.6864
P06396	Gelsolin	GELS	19.8106	19.4858	19.5362	19.3734	20.5217	16.7564	18.5122	18.3727	19.4879	19.734	NaN	NaN	NaN	NaN
P06454	Prothymosin alpha [Cleaved into: Prothymosin alpha, N-terminally processed; Thymosin alpha-1]	PTMA	15.9901	21.853	16.9555	20.9479	17.3982	21.6418	17.2252	18.7442	17.011	18.2236	15.9701	16.7202	20.7467	20.0649
P06576	ATP synthase F	ATPB	15.1256	16.7318	17.1013	15.833	16.6594	NaN	15.9029	NaN	16.6029	NaN	NaN	NaN	NaN	NaN
P06702	Protein S100-A9	S10A9	20.539	21.0497	20.7955	21.6349	23.8807	22.5566	23.6737	21.7863	23.3231	22.0135	19.8826	19.9003	19.3788	18.8934
P06733	Alpha-enolase	ENOA	20.4615	20.7402	20.7177	20.8526	21.6809	18.661	20.9785	20.7332	21.0401	20.6059	NaN	NaN	NaN	NaN
P06748	Nucleophosmin	NPM	20.2492	20.759	20.1118	21.6956	18.3203	21.5457	20.1681	20.978	19.7729	20.7835	22.7502	23.5452	23.8184	23.8693
P07108	Acyl-CoA-binding protein	ACBP	17.5741	18.2293	17.8908	17.706	20.417	NaN	18.9724	NaN	19.9263	15.512	NaN	NaN	NaN	NaN
P07237	Protein disulfide-isomerase	PDIA1	18.7771	18.2354	18.9654	15.8352	19.3459	17.194	18.7138	NaN	19.2028	15.7553	NaN	NaN	NaN	NaN
P07305	Histone H1.0	H10	NaN	NaN	NaN	NaN	NaN	NaN	NaN	NaN	NaN	NaN	19.2554	19.5921	19.413	19.4347
P07355; A6NMY6	Annexin A2; Putative annexin A2-like protein	ANXA2; AXA2L	21.8869	21.7785	22.032	20.9787	20.7592	19.0636	19.6187	21.1527	19.9211	21.3634	18.3703	20.5234	18.1704	18.8496
P07357	Complement component C8 alpha chain	CO8A	16.0762	NaN	15.2023	15.355	17.9075	NaN	16.6537	17.1198	16.5277	16.2912	NaN	NaN	NaN	NaN
P07437; Q9BVA1; Q13885	Tubulin beta chain; Tubulin beta-2B chain; Tubulin beta-2A chain	TBB5; TBB2B; TBB2A	18.5723	18.605	18.8535	18.8505	18.6688	17.9625	18.2278	NaN	18.4916	18.1706	16.851	16.6082	15.1578	16.7963
P07741	Adenine phosphoribosyltransferase	APT	NaN	NaN	NaN	NaN	13.0111	NaN	NaN	NaN	NaN	NaN	NaN	NaN	NaN	NaN
P07910; P0DMR1; O60812; B7ZW38; B2RXH8	Heterogeneous nuclear ribonucleoproteins C1/C2; Heterogeneous nuclear ribonucleoprotein C-like 4; Heterogeneous nuclear ribonucleoprotein C-like 1; Heterogeneous nuclear ribonucleoprotein C-like 3; Heterogeneous nuclear ribonucleoprotein C-like 2	HNRPC; HNRC4; HNRC1; HNRC3; HNRC2	15.7976	16.8272	16.259	17.2271	17.1416	16.9274	NaN	NaN	16.2384	NaN	18.4846	18.5223	19.1385	19.5349
P08133	Annexin A6	ANXA6	21.1664	21.1528	21.3365	NaN	15.471	18.1488	16.2954	NaN	16.9696	18.1309	NaN	NaN	NaN	NaN
P08195	Amino acid transporter heavy chain SLC3A2	4F2	19.5268	19.9952	19.5617	17.3675	16.9915	16.6533	17.6924	17.7876	17.7799	18.4862	NaN	NaN	NaN	NaN
P08238; P07900	Heat shock protein HSP 90-beta; Heat shock protein HSP 90-alpha	HS90B; HS90A	20.9894	21.7043	21.0246	19.3267	19.2146	19.4068	19.9417	19.153	19.8456	19.4504	16.9455	16.7147	18.828	18.963
P09429; B2RPK0	High mobility group protein B1; High mobility group protein B1-like 1	HMGB1; HGB1A	20.3463	22.4033	20.6641	23.0739	19.6018	22.8349	20.6047	20.9377	20.3807	20.9675	21.0016	21.4776	23.1406	23.6166
P09525	Annexin A4	ANXA4	NaN	14.8471	15.0054	NaN	13.8945	NaN	NaN	NaN	NaN	NaN	NaN	NaN	NaN	NaN
P09758	Tumor-associated calcium signal transducer 2	TACD2	20.2275	20.5435	20.0194	18.433	17.1413	19.6135	17.8494	19.2257	18.262	19.7835	NaN	NaN	NaN	NaN
P09874	Poly [ADP-ribose] polymerase 1	PARP1	NaN	NaN	NaN	NaN	NaN	NaN	NaN	NaN	NaN	NaN	18.0705	19.0119	18.5948	18.6845
Q99878; Q96KK5; Q9BTM1; Q16777; Q6FI13; P0C0S8; P20671	Histone H2A type 1-J; Histone H2A type 1-H; Histone H2A.J; Histone H2A type 2-C; Histone H2A type 2-A; Histone H2A type 1; Histone H2A type 1-D	H2A1J; H2A1H; H2AJ; H2A2C; H2A2A; H2A1; H2A1D	23.4155	22.8655	23.2916	23.4752	20.3152	23.6285	22.3288	23.7992	22.0461	23.4504	24.5375	24.2733	24.484	24.7068
P62987; P62979; P0CG47; P0CG48	Ubiquitin-ribosomal protein eL40 fusion protein; Ubiquitin-ribosomal protein eS31 fusion protein; Polyubiquitin-B [Cleaved into: Ubiquitin]; Polyubiquitin-C [Cleaved into: Ubiquitin]	RL40; RS27A; UBB; UBC	19.6626	20.4217	19.8759	19.0515	19.5275	18.5227	18.9444	18.9314	19.142	19.2655	NaN	NaN	NaN	NaN
P0DMV9; P0DMV8; P34931	Heat shock 70 kDa protein 1B; Heat shock 70 kDa protein 1A; Heat shock 70 kDa protein 1-like	HS71B; HS71A; HS71L	16.692	NaN	16.5828	15.726	17.3831	16.4896	17.6294	NaN	15.5472	NaN	NaN	NaN	NaN	NaN
P0DOY3; P0DOY2	Immunoglobulin lambda constant 3; Immunoglobulin lambda constant 2	IGLC3; IGLC2	NaN	NaN	NaN	15.6905	15.7362	NaN	17.8214	NaN	17.7497	NaN	NaN	NaN	NaN	NaN
P0DP25; P0DP24; P0DP23	Calmodulin-3; Calmodulin-2; Calmodulin-1	CALM3; CALM2; CALM1	21.8192	21.3852	21.9224	20.6852	21.5112	20.7141	20.1661	20.7553	20.7316	20.7241	14.3751	18.2748	15.4203	17.7721
P10412	Histone H1.4	H14	22.1663	21.7758	22.1087	20.0723	18.7847	20.6603	20.2056	21.7366	20.166	20.9935	21.9062	22.2321	21.9396	21.8779
P10599	Thioredoxin	THIO	19.79	19.6015	19.9981	19.5378	20.9236	20.3927	21.1772	20.5995	20.7653	20.6696	NaN	NaN	NaN	NaN
P10909	Clusterin	CLUS	18.737	17.6721	18.2725	15.6414	13.9528	17.2184	17.8386	19.0247	18.0021	18.8559	NaN	NaN	NaN	NaN
P11021	Endoplasmic reticulum chaperone BiP	BIP	19.0551	19.437	19.2318	19.582	20.3205	19.4471	18.8622	19.4838	18.9943	19.1813	NaN	NaN	NaN	NaN
P11142; P54652	Heat shock cognate 71 kDa protein; Heat shock-related 70 kDa protein 2	HSP7C; HSP72	22.3992	21.9867	22.3822	21.3836	22.2423	21.4072	21.7735	21.4783	22.0315	21.6523	14.2654	NaN	NaN	NaN
P11413	Glucose-6-phosphate 1-dehydrogenase	G6PD	NaN	NaN	NaN	NaN	10.709	NaN	NaN	NaN	NaN	NaN	NaN	NaN	NaN	NaN
P12429	Annexin A3	ANXA3	NaN	NaN	15.163	NaN	15.5171	NaN	14.7077	NaN	NaN	NaN	NaN	NaN	NaN	NaN
P13639	Elongation factor 2	EF2	19.3292	19.5365	19.5844	19.2791	19.5762	19.4659	19.4373	19.2359	19.7187	19.8195	NaN	NaN	NaN	NaN
P13798	Acylamino-acid-releasing enzyme	ACPH	NaN	15.0845	16.4267	16.7457	16.6828	NaN	14.9154	NaN	NaN	NaN	NaN	NaN	NaN	NaN
Q5VT79; P13928	Annexin A8-like protein 1; Annexin A8	AXA81; ANXA8	16.6595	16.9978	16.5512	NaN	18.4023	17.7543	17.1719	16.9564	16.6547	17.2653	NaN	NaN	NaN	NaN
P14618	Pyruvate kinase PKM	KPYM	21.3226	21.8754	21.3769	20.4315	20.9938	20.2377	20.3822	20.6088	20.6191	20.6362	NaN	NaN	NaN	NaN
P60660; P14649	Myosin light polypeptide 6; Myosin light chain 6B	MYL6; MYL6B	NaN	NaN	NaN	NaN	14.8967	NaN	NaN	NaN	NaN	NaN	NaN	NaN	NaN	NaN
P14854	Cytochrome c oxidase subunit 6B1	CX6B1	NaN	NaN	NaN	16.1941	17.3111	NaN	15.4264	NaN	NaN	NaN	NaN	NaN	NaN	NaN
P14923	Junction plakoglobin	PLAK	20.7226	21.1042	20.772	20.8595	22.3903	20.9846	20.5889	21.0468	21.6297	21.4799	19.8096	18.9529	19.0965	18.6483
P15104	Glutamine synthetase	GLNA	16.6152	17.6774	16.8397	18.5589	20.6158	NaN	17.9871	NaN	19.7751	17.4891	NaN	NaN	NaN	NaN
P15259; Q8N0Y7; P18669	Phosphoglycerate mutase 2; Probable phosphoglycerate mutase 4; Phosphoglycerate mutase 1	PGAM2; PGAM4; PGAM1	13.9399	16.4024	15.4498	15.8775	15.9892	NaN	16.0762	NaN	16.0036	15.5104	NaN	NaN	NaN	NaN
P15311	Ezrin	EZRI	NaN	15.6801	15.0952	NaN	14.533	NaN	14.9332	NaN	NaN	NaN	18.8925	18.0859	18.305	17.7035
P15924	Desmoplakin	DESP	21.9422	22.3487	22.111	22.5914	23.955	22.0249	22.4764	22.4814	22.6977	22.5131	17.7441	16.5864	16.3208	16.1381
P16070	CD44 antigen	CD44	15.5211	16.9443	16.8984	16.244	15.4936	NaN	16.9784	NaN	17.1199	16.2682	19.3357	18.6999	19.2933	18.4895
P16104; Q71UI9; P0C0S5	Histone H2AX; Histone H2A.V; Histone H2A.Z	H2AX; H2AV; H2AZ	16.4168	14.9243	15.9493	16.7748	14.3951	16.7184	15.5105	16.8472	17.2538	17.0105	14.7888	16.9241	17.1901	17.6771
P16401	Histone H1.5	H15	24.8622	24.5158	24.8166	23.2473	20.2772	23.4599	22.5377	22.7197	22.4153	23.0746	23.9064	24.0691	23.9549	23.8878
P16402	Histone H1.3	H13	19.263	18.8242	19.2647	NaN	16.2947	16.9193	16.3615	NaN	16.2723	17.8363	NaN	NaN	NaN	NaN
P16403	Histone H1.2	H12	NaN	NaN	NaN	NaN	NaN	NaN	NaN	NaN	NaN	NaN	17.58	18.0525	18.272	17.8877
P17096	High mobility group protein HMG-I/HMG-Y	HMGA1	NaN	NaN	NaN	NaN	NaN	NaN	NaN	NaN	NaN	NaN	16.6961	16.0715	NaN	15.6167
P17987	T-complex protein 1 subunit alpha	TCPA	NaN	NaN	13.9845	NaN	12.9105	NaN	NaN	NaN	NaN	NaN	NaN	NaN	NaN	NaN
P18124	Large ribosomal subunit protein uL30	RL7	NaN	16.6359	16.6167	NaN	17.944	NaN	16.897	NaN	17.136	NaN	15.3583	15.6079	NaN	14.9557
P19338	Nucleolin	NUCL	23.1455	23.1204	23.2712	24.1384	20.5743	23.6864	22.3934	23.3804	22.289	23.4246	24.5401	24.9569	24.7825	24.6223
P19971	Thymidine phosphorylase	TYPH	14.0347	15.0905	16.3687	15.9659	16.6464	NaN	14.4425	NaN	NaN	16.3213	NaN	NaN	NaN	NaN
P20962	Parathymosin	PTMS	14.4265	19.3311	15.4709	18.8395	15.0209	NaN	15.6588	17.088	15.1762	16.7488	15.2869	15.7723	19.4765	18.9519
P21333	Filamin-A	FLNA	14.0217	NaN	NaN	NaN	12.7495	NaN	NaN	NaN	NaN	NaN	NaN	NaN	NaN	NaN
P21796	Non-selective voltage-gated ion channel VDAC1	VDAC1	16.696	17.5409	16.7843	16.8395	17.4756	16.7179	16.5633	16.4106	17.8686	17.8438	NaN	NaN	NaN	NaN
P22626	Heterogeneous nuclear ribonucleoproteins A2/B1	ROA2	16.5358	17.4323	16.7442	15.7269	17.8103	17.1261	16.6432	NaN	16.8129	NaN	NaN	NaN	NaN	NaN
P22735	Protein-glutamine gamma-glutamyltransferase K	TGM1	15.3386	NaN	NaN	NaN	15.4284	NaN	15.4872	NaN	NaN	NaN	NaN	NaN	NaN	NaN
P23396	Small ribosomal subunit protein uS3	RS3	15.2991	NaN	14.0873	NaN	15.8384	NaN	NaN	NaN	NaN	NaN	NaN	NaN	NaN	NaN
P23526	Adenosylhomocysteinase	SAHH	16.0658	17.4825	16.4667	16.5309	17.5986	NaN	14.9259	NaN	16.1603	17.0473	NaN	NaN	NaN	NaN
P23528	Cofilin-1	COF1	20.2725	20.601	20.5284	19.7092	19.9826	18.1201	19.2838	18.8894	20.2789	18.9043	17.2804	17.8112	17.4469	17.8134
P23677; P27987	Inositol-trisphosphate 3-kinase A; Inositol-trisphosphate 3-kinase B	IP3KA; IP3KB	14.4166	16.1275	16.4784	18.596	19.1836	16.5559	17.5523	18.4571	16.9292	17.0931	18.3525	17.5606	18.0714	17.8916
P25311	Zinc-alpha-2-glycoprotein	ZA2G	NaN	NaN	NaN	NaN	NaN	NaN	NaN	NaN	NaN	NaN	19.8578	18.8754	19.2581	18.6999
P25788	Proteasome subunit alpha type-3	PSA3	NaN	NaN	NaN	NaN	12.4456	NaN	NaN	NaN	NaN	NaN	NaN	NaN	NaN	NaN
P26038	Moesin	MOES	17.8542	17.1902	17.9937	16.7022	19.2248	NaN	16.455	16.836	17.0507	15.8287	NaN	NaN	NaN	NaN
P26583	High mobility group protein B2	HMGB2	NaN	NaN	NaN	NaN	NaN	NaN	NaN	NaN	NaN	NaN	14.4184	16.3791	16.7966	17.5633
P26641	Elongation factor 1-gamma	EF1G	16.5105	16.3069	16.4469	NaN	18.0119	NaN	15.1393	NaN	16.0003	NaN	NaN	NaN	NaN	NaN
P27348	14-3-3 protein theta	1433T	15.0562	15.2169	15.1383	NaN	16.6596	NaN	15.8342	NaN	NaN	NaN	NaN	NaN	NaN	NaN
P27361	Mitogen-activated protein kinase 3	MK03	15.6746	17.176	15.304	NaN	11.917	NaN	NaN	NaN	NaN	NaN	NaN	NaN	NaN	NaN
P27482	Calmodulin-like protein 3	CALL3	NaN	NaN	NaN	16.1872	18.9856	NaN	15.8531	NaN	16.1534	NaN	NaN	NaN	NaN	NaN
P28482	Mitogen-activated protein kinase 1	MK01	NaN	NaN	NaN	NaN	12.5704	NaN	14.9232	NaN	NaN	NaN	NaN	NaN	NaN	NaN
P29508	Serpin B3	SPB3	20.5549	21.3351	20.9504	21.6654	23.4188	21.5388	22.9617	21.192	23.0569	21.3652	16.5896	17.0702	15.9277	16.0176
P29692	Elongation factor 1-delta	EF1D	NaN	NaN	NaN	NaN	NaN	NaN	NaN	NaN	NaN	NaN	15.9025	15.7545	17.0621	16.5827
Q5VSP4; P31025	Putative lipocalin 1-like protein 1; Lipocalin-1	LC1L1; LCN1	19.1302	19.7675	19.1174	20.7891	17.3077	21.3058	22.4578	20.8181	22.3761	20.7507	20.34	18.6986	19.5176	18.7278
P31151	Protein S100-A7	S10A7	15.9817	17.1935	16.2746	17.5721	17.7287	17.2678	20.9097	17.6576	20.713	18.3493	NaN	NaN	NaN	NaN
P31944	Caspase-14	CASPE	15.9739	16.9479	16.6843	18.014	17.522	17.3049	15.8765	17.669	16.7017	16.7272	NaN	NaN	NaN	NaN
P31946	14-3-3 protein beta/alpha	1433B	17.1975	16.7865	17.6307	14.0862	17.1523	NaN	15.3949	NaN	16.4168	NaN	NaN	NaN	NaN	NaN
P31947	14-3-3 protein sigma	1433S	20.4884	20.6844	20.3376	20.5096	22.726	19.8726	22.0936	21.1931	21.7685	20.2178	NaN	NaN	NaN	NaN
P32119	Peroxiredoxin-2	PRDX2	20.193	20.1764	20.3924	18.9244	19.9745	20.245	20.4342	20.5409	20.4256	20.4658	NaN	NaN	NaN	NaN
P35221	Catenin alpha-1	CTNA1	15.798	16.5603	16.6935	16.6397	14.3511	NaN	14.3053	NaN	15.1918	NaN	NaN	NaN	NaN	NaN
P35579	Myosin-9	MYH9	14.1692	16.175	NaN	13.4805	17.745	NaN	16.2025	NaN	NaN	NaN	NaN	NaN	NaN	NaN
P36543	V-type proton ATPase subunit E 1	VATE1	NaN	NaN	NaN	16.8668	17.564	NaN	14.4507	NaN	NaN	NaN	NaN	NaN	NaN	NaN
P38606	V-type proton ATPase catalytic subunit A	VATA	17.4425	17.4581	17.0982	17.7192	17.266	17.3431	17.5368	17.1968	16.6722	17.4491	NaN	NaN	NaN	NaN
P39060	Collagen alpha-1	COIA1	18.5597	17.7931	18.2789	NaN	14.8831	16.9232	15.5053	17.3471	14.4854	17.745	20.3216	20.7604	20.6867	20.5731
P39687	Acidic leucine-rich nuclear phosphoprotein 32 family member A	AN32A	NaN	NaN	NaN	NaN	NaN	NaN	NaN	NaN	NaN	NaN	NaN	15.6859	14.9917	16.0078
P40121	Macrophage-capping protein	CAPG	16.7056	17.7711	17.2693	16.0474	16.969	NaN	15.853	NaN	16.9201	15.6927	NaN	NaN	NaN	NaN
P40429	Large ribosomal subunit protein uL13	RL13A	NaN	NaN	NaN	NaN	12.6827	NaN	NaN	NaN	NaN	NaN	NaN	NaN	NaN	NaN
P42357	Histidine ammonia-lyase	HUTH	NaN	NaN	NaN	NaN	12.3543	NaN	14.2494	NaN	NaN	NaN	NaN	NaN	NaN	NaN
P45973	Chromobox protein homolog 5	CBX5	NaN	NaN	NaN	NaN	NaN	NaN	NaN	NaN	NaN	NaN	17.0064	17.3796	17.8127	17.6435
P46782	Small ribosomal subunit protein uS7	RS5	NaN	NaN	NaN	NaN	14.9739	NaN	NaN	NaN	NaN	NaN	NaN	NaN	NaN	NaN
P46783	Small ribosomal subunit protein eS10	RS10	16.1024	16.5127	16.558	19.6075	19.0387	NaN	16.8868	NaN	17.4352	NaN	NaN	NaN	NaN	NaN
P47755	F-actin-capping protein subunit alpha-2	CAZA2	NaN	NaN	14.9708	NaN	16.7193	NaN	14.8714	NaN	NaN	NaN	NaN	NaN	NaN	NaN
P47929	Galectin-7	LEG7	21.7044	21.9702	21.9668	22.7912	24.4523	22.5509	23.109	22.2447	23.326	22.2639	18.8242	16.9094	18.0258	17.4383
P48594	Serpin B4	SPB4	18.1556	18.4923	18.4339	19.0046	21.1683	19.276	20.6989	18.5817	20.6662	19.1334	NaN	NaN	NaN	NaN
P49006	MARCKS-related protein	MRP	14.905	NaN	15.0755	NaN	NaN	NaN	NaN	NaN	NaN	NaN	14.8209	14.9834	15.0114	15.0763
P49189	4-trimethylaminobutyraldehyde dehydrogenase	AL9A1	NaN	NaN	14.3016	NaN	14.0332	NaN	15.8714	NaN	NaN	NaN	NaN	NaN	NaN	NaN
Q86TX2; P49753	Acyl-coenzyme A thioesterase 1; Acyl-coenzyme A thioesterase 2, mitochondrial	ACOT1; ACOT2	18.7918	18.7391	19.0705	19.8525	22.7727	20.0079	21.5804	19.6876	21.8193	18.9559	NaN	NaN	NaN	NaN
P52565	Rho GDP-dissociation inhibitor 1	GDIR1	15.3198	NaN	NaN	NaN	14.5548	NaN	14.8455	NaN	NaN	NaN	NaN	NaN	NaN	NaN
P52597	Heterogeneous nuclear ribonucleoprotein F	HNRPF	NaN	NaN	NaN	NaN	12.2893	NaN	NaN	NaN	NaN	NaN	NaN	NaN	NaN	NaN
P52907	F-actin-capping protein subunit alpha-1	CAZA1	16.3608	NaN	16.9565	15.9211	17.7607	NaN	15.9743	NaN	16.5621	NaN	NaN	NaN	NaN	NaN
P53999	Activated RNA polymerase II transcriptional coactivator p15	TCP4	15.3656	16.1777	16.1226	NaN	15.4052	16.9714	16.6685	NaN	16.5823	17.106	18.7446	19.5347	18.1242	18.4498
P54920	Alpha-soluble NSF attachment protein	SNAA	NaN	15.022	NaN	NaN	12.7189	NaN	NaN	NaN	NaN	NaN	NaN	NaN	NaN	NaN
P55072	Transitional endoplasmic reticulum ATPase	TERA	19.2578	18.7928	19.2554	17.8065	18.9737	NaN	14.7942	18.8212	17.9375	18.5325	19.1144	20.2238	20.4868	20.6935
P58107	Epiplakin	EPIPL	18.1573	18.8982	18.3812	18.8377	19.5127	16.4976	19.1088	16.3666	19.2907	18.5773	NaN	NaN	NaN	NaN
P60709	Actin, cytoplasmic 1	ACTB	23.35	23.0898	23.2788	22.2366	23.0159	21.9738	22.7484	22.2932	22.8568	22.5951	20.1083	20.2068	20.4167	20.2479
P60842; Q14240	Eukaryotic initiation factor 4A-I; Eukaryotic initiation factor 4A-II	IF4A1; IF4A2	17.5167	17.5434	17.6265	17.018	18.2592	NaN	16.1826	16.3034	17.151	18.2275	NaN	NaN	NaN	NaN
P60866	Small ribosomal subunit protein uS10	RS20	16.162	17.4529	16.0005	14.9717	16.4372	NaN	15.8989	NaN	16.398	NaN	NaN	NaN	NaN	NaN
P60981	Destrin	DEST	NaN	NaN	NaN	NaN	NaN	NaN	NaN	NaN	NaN	NaN	NaN	NaN	15.7455	14.6333
P61026	Ras-related protein Rab-10	RAB10	15.7901	15.8132	15.7389	NaN	14.9718	NaN	11.6954	NaN	NaN	NaN	NaN	NaN	NaN	NaN
P61626	Lysozyme C	LYSC	17.3106	18.1937	17.0488	18.5757	16.786	19.2759	21.6781	19.782	21.6447	19.9873	19.9755	19.1087	19.0536	19.0816
P61981	14-3-3 protein gamma	1433G	19.5983	19.8297	19.8029	18.2374	20.3507	16.1323	17.117	18.1636	18.6956	18.4161	NaN	NaN	NaN	NaN
P62081	Small ribosomal subunit protein eS7	RS7	15.4788	15.7835	16.0139	17.9279	16.607	16.796	15.2793	NaN	16.3398	16.1277	NaN	NaN	NaN	NaN
P62258	14-3-3 protein epsilon	1433E	19.6054	20.0348	20.0198	17.6173	20.7338	NaN	17.9624	NaN	17.6301	17.7479	NaN	NaN	NaN	NaN
P62269	Small ribosomal subunit protein uS13	RS18	15.3745	NaN	NaN	NaN	16.5974	NaN	16.2087	NaN	16.1279	NaN	14.6364	15.2438	NaN	13.5119
P62306	Small nuclear ribonucleoprotein F	RUXF	NaN	NaN	NaN	NaN	NaN	NaN	NaN	NaN	NaN	NaN	14.3538	16.9388	14.8018	14.7571
P62491; Q15907	Ras-related protein Rab-11A; Ras-related protein Rab-11B	RB11A; RB11B	19.3155	19.5056	19.4892	18.8979	19.5857	19.4111	16.6926	18.5291	19.1781	18.6142	NaN	NaN	NaN	NaN
P63267; P68133; P68032; P62736	Actin, gamma-enteric smooth muscle; Actin, alpha skeletal muscle; Actin, alpha cardiac muscle 1; Actin, aortic smooth muscle	ACTH; ACTS; ACTC; ACTA	16.1038	16.4585	16.6284	16.719	16.9416	NaN	16.1319	NaN	16.9035	15.7363	NaN	NaN	NaN	NaN
P62805	Histone H4	H4	21.7472	21.9675	21.6878	22.2893	18.3474	22.7115	20.7773	22.5002	21.1353	21.7966	23.1207	22.8605	22.9418	22.4865
P62807; Q99879; Q99877; Q93079; Q5QNW6; P58876; P57053; O60814; Q16778; P33778; P23527; P06899	Histone H2B type 1-C/E/F/G/I; Histone H2B type 1-M; Histone H2B type 1-N; Histone H2B type 1-H; Histone H2B type 2-F; Histone H2B type 1-D; Histone H2B type F-S; Histone H2B type 1-K; Histone H2B type 2-E; Histone H2B type 1-B; Histone H2B type 1-O; Histone H2B type 1-J	H2B1C; H2B1M; H2B1N; H2B1H; H2B2F; H2B1D; H2BFS; H2B1K; H2B2E; H2B1B; H2B1O; H2B1J	25.2132	24.9745	25.0666	24.7657	22.6663	24.7974	23.4288	24.6981	23.3859	24.6945	25.6597	25.5324	25.6233	25.6341
P62847	Small ribosomal subunit protein eS24	RS24	NaN	NaN	NaN	NaN	11.113	NaN	NaN	NaN	NaN	NaN	NaN	NaN	NaN	NaN
P62879; Q9HAV0; P62873	Guanine nucleotide-binding protein G; Guanine nucleotide-binding protein subunit beta-4; Guanine nucleotide-binding protein G	GBB2; GBB4; GBB1	NaN	NaN	14.2411	NaN	13.1056	NaN	NaN	NaN	NaN	NaN	NaN	NaN	NaN	NaN
P62937	Peptidyl-prolyl cis-trans isomerase A	PPIA	21.6318	20.9663	21.3801	19.8368	21.0362	20.1049	21.0649	20.3819	21.324	20.0527	NaN	NaN	NaN	NaN
P63104	14-3-3 protein zeta/delta	1433Z	21.0785	20.8829	21.1595	19.7342	21.6164	18.6943	18.82	NaN	20.1391	19.123	NaN	NaN	NaN	NaN
P63220	Small ribosomal subunit protein eS21	RS21	NaN	NaN	NaN	NaN	12.808	NaN	NaN	NaN	NaN	NaN	NaN	NaN	NaN	NaN
P67809	Y-box-binding protein 1	YBOX1	NaN	NaN	14.2249	NaN	11.5048	NaN	NaN	NaN	NaN	NaN	15.1348	NaN	NaN	NaN
P68104; Q5VTE0; Q05639	Elongation factor 1-alpha 1; Putative elongation factor 1-alpha-like 3; Elongation factor 1-alpha 2	EF1A1; EF1A3; EF1A2	19.8793	19.7307	20.1185	19.1813	19.4745	19.0297	19.4247	19.2058	19.4233	19.3376	NaN	NaN	NaN	NaN
Q9BQE3; Q71U36; P68363; Q6PEY2; P0DPH8; P0DPH7	Tubulin alpha-1C chain; Tubulin alpha-1A chain; Tubulin alpha-1B chain; Tubulin alpha-3E chain; Tubulin alpha-3D chain; Tubulin alpha-3C chain	TBA1C; TBA1A; TBA1B; TBA3E; TBA3D; TBA3C	19.3438	19.3788	19.7409	18.8936	19.3701	17.7563	18.8479	17.5398	18.885	19.2581	17.5326	18.4413	17.8193	18.0917
P68366	Tubulin alpha-4A chain	TBA4A	NaN	NaN	NaN	NaN	14.8113	NaN	NaN	NaN	NaN	NaN	NaN	NaN	NaN	NaN
P68371; P04350	Tubulin beta-4B chain; Tubulin beta-4A chain	TBB4B; TBB4A	18.7505	18.4486	19.4057	15.597	19.5927	NaN	18.8566	17.418	18.4424	18.4377	NaN	NaN	NaN	NaN
Q71DI3; Q16695; P84243; P68431; Q6NXT2	Histone H3.2; Histone H3.1t; Histone H3.3; Histone H3.1; Histone H3.3C	H32; H31T; H33; H31; H3C	23.199	22.6963	23.1286	22.2329	19.4443	22.4002	21.4341	22.7335	21.3656	22.2607	22.9931	22.9901	23.0677	23.0948
P78371	T-complex protein 1 subunit beta	TCPB	16.9919	15.6349	16.1402	NaN	16.1999	NaN	15.355	NaN	15.4322	NaN	NaN	NaN	NaN	NaN
P81605	Dermcidin	DCD	19.1823	20.1744	19.2511	22.9668	18.8561	23.0472	23.2772	23.9311	23.0853	23.5788	23.9399	23.2523	23.3897	23.6355
Q01105; P0DME0	Protein SET; Protein SETSIP	SET; SETLP	NaN	NaN	NaN	NaN	NaN	NaN	NaN	NaN	NaN	NaN	17.1819	18.3041	18.3881	18.2775
Q01130; Q9BRL6	Serine/arginine-rich splicing factor 2; Serine/arginine-rich splicing factor 8	SRSF2; SRSF8	17.9958	17.1723	18.1943	NaN	15.8746	16.6344	15.9692	17.7601	17.357	18.0735	19.435	20.0946	18.3966	18.749
Q01469	Fatty acid-binding protein 5	FABP5	18.64	19.2775	18.8608	19.7037	21.5577	20.7917	21.1478	21.2252	20.6804	20.1384	14.6849	NaN	NaN	NaN
Q01518	Adenylyl cyclase-associated protein 1	CAP1	NaN	NaN	NaN	NaN	14.6871	NaN	17.0743	NaN	15.3371	NaN	NaN	NaN	NaN	NaN
Q02413	Desmoglein-1	DSG1	17.9136	19.1383	18.392	18.2535	20.3628	18.2314	17.9762	18.1177	17.1589	18.797	17.265	16.8097	16.0858	16.5032
Q02878	Large ribosomal subunit protein eL6	RL6	17.0679	18.4868	17.3689	17.2313	17.6559	18.2304	16.6446	16.5793	17.9905	18.2027	NaN	NaN	NaN	NaN
Q04917	14-3-3 protein eta	1433F	NaN	16.2788	NaN	NaN	14.49	NaN	NaN	NaN	NaN	NaN	NaN	NaN	NaN	NaN
Q06830	Peroxiredoxin-1	PRDX1	21.3387	21.1276	21.194	20.7148	21.5794	20.7307	21.0128	21.0808	21.2357	21.0656	17.9312	17.7912	16.9629	17.5204
Q07955	Serine/arginine-rich splicing factor 1	SRSF1	13.2358	NaN	15.541	NaN	13.2982	NaN	14.005	NaN	NaN	NaN	21.5175	22.2919	20.8458	20.4671
Q08188	Protein-glutamine gamma-glutamyltransferase E	TGM3	14.3982	NaN	14.2163	NaN	14.0046	NaN	NaN	NaN	NaN	NaN	NaN	NaN	NaN	NaN
Q08554	Desmocollin-1	DSC1	15.7279	17.3322	15.4141	NaN	18.6921	17.3843	17.7655	16.1653	17.8265	16.7595	NaN	NaN	NaN	NaN
Q09666	Neuroblast differentiation-associated protein AHNAK	AHNK	16.3111	15.8906	14.8717	NaN	16.3811	NaN	14.1523	16.6871	16.6424	NaN	NaN	NaN	NaN	NaN
Q13404	Ubiquitin-conjugating enzyme E2 variant 1	UB2V1	15.7878	16.1712	16.0388	NaN	17.8044	NaN	16.5676	NaN	NaN	NaN	NaN	NaN	NaN	NaN
Q13867	Bleomycin hydrolase	BLMH	14.7931	15.346	16.5119	15.2307	18.0887	16.7502	15.5807	16.3481	16.2413	15.242	15.2961	14.8834	14.8593	14.7368
Q14134	Tripartite motif-containing protein 29	TRI29	17.4251	18.142	17.8297	18.3744	19.4194	18.2745	17.7898	NaN	18.827	17.0892	NaN	NaN	NaN	NaN
Q14574	Desmocollin-3	DSC3	18.3268	18.8258	18.6859	18.36	18.6056	19.1987	18.6507	18.7217	18.9792	18.7218	NaN	NaN	NaN	NaN
Q14974	Importin subunit beta-1	IMB1	NaN	NaN	14.0673	NaN	14.1089	NaN	NaN	NaN	NaN	NaN	NaN	NaN	NaN	NaN
Q14978	Nucleolar and coiled-body phosphoprotein 1	NOLC1	NaN	NaN	NaN	NaN	NaN	NaN	NaN	NaN	NaN	NaN	17.7946	18.3274	17.4972	16.9113
Q15758	Neutral amino acid transporter B	AAAT	NaN	15.8393	14.1551	NaN	12.2958	NaN	NaN	NaN	NaN	NaN	NaN	NaN	NaN	NaN
Q16629	Serine/arginine-rich splicing factor 7	SRSF7	NaN	NaN	NaN	NaN	NaN	NaN	NaN	NaN	NaN	NaN	16.4995	17.8034	16.1299	15.8738
Q16658	Fascin	FSCN1	NaN	NaN	NaN	NaN	12.2587	NaN	NaN	NaN	NaN	NaN	NaN	NaN	NaN	NaN
Q5T749	Keratinocyte proline-rich protein	KPRP	NaN	NaN	NaN	NaN	13.5281	NaN	16.5796	NaN	NaN	NaN	16.1731	15.8714	16.326	14.9947
Q5TEC6	Histone H3-7	H37	NaN	NaN	NaN	NaN	NaN	NaN	NaN	NaN	NaN	NaN	19.1694	19.1594	18.7449	19.0921
Q68CQ4	U3 small nucleolar RNA-associated protein 25 homolog	UTP25	NaN	NaN	NaN	NaN	NaN	NaN	NaN	NaN	NaN	NaN	16.7039	16.5091	18.1532	14.4932
Q6GYQ0	Ral GTPase-activating protein subunit alpha-1	RGPA1	20.9121	21.2054	20.7004	18.5274	16.0131	18.3394	17.4758	18.2861	16.5358	18.2271	17.5582	18.4168	18.7637	18.6014
Q6UWP8	Suprabasin	SBSN	NaN	NaN	NaN	15.5202	15.2065	NaN	NaN	NaN	NaN	NaN	NaN	NaN	NaN	NaN
Q7Z406	Myosin-14	MYH14	NaN	NaN	14.2856	NaN	14.888	NaN	13.1688	NaN	NaN	NaN	NaN	NaN	NaN	NaN
Q8N130	Sodium-dependent phosphate transport protein 2C	NPT2C	NaN	NaN	NaN	NaN	NaN	NaN	NaN	NaN	NaN	NaN	19.596	19.5248	18.1883	18.4163
Q8N5A5	Zinc finger CCCH-type with G patch domain-containing protein	ZGPAT	14.0342	NaN	NaN	NaN	13.0926	NaN	14.0194	NaN	NaN	NaN	NaN	NaN	NaN	NaN
Q8WVV4	Protein POF1B	POF1B	17.7869	18.6224	17.8956	18.4794	19.65	17.6455	17.3291	17.3546	16.278	17.7573	NaN	NaN	NaN	NaN
Q92688	Acidic leucine-rich nuclear phosphoprotein 32 family member B	AN32B	NaN	NaN	NaN	NaN	NaN	NaN	NaN	NaN	NaN	NaN	20.2895	20.7945	20.809	20.7565
Q92817	Envoplakin	EVPL	18.7529	18.4739	18.7942	18.7887	19.1914	18.4879	17.6262	18.9705	18.2377	18.4273	NaN	NaN	NaN	NaN
Q969J3	BLOC-1-related complex subunit 5	BORC5	17.4952	18.5083	17.8328	17.2435	20.1454	19.0712	18.4679	16.998	18.9027	18.6675	NaN	NaN	NaN	NaN
Q96FQ6	Protein S100-A16	S10AG	20.2915	20.0706	20.4329	16.7342	14.9174	18.903	17.9933	16.5078	18.5573	18.8781	NaN	14.9721	NaN	15.1592
Q96GR2	Long-chain-fatty-acid--CoA ligase ACSBG1	ACBG1	NaN	NaN	NaN	NaN	NaN	NaN	NaN	NaN	NaN	NaN	16.8687	16.9055	16.2765	16.3868
Q96MX3	Zinc finger protein 48	ZNF48	15.8284	16.2531	15.6765	16.7335	17.569	NaN	NaN	NaN	17.1246	16.1579	NaN	NaN	NaN	NaN
Q96P63	Serpin B12	SPB12	15.3389	17.5413	16.6271	16.0284	17.0814	17.5316	16.8448	17.2115	17.9785	17.258	17.601	17.0313	17.7064	16.5528
Q96QA5	Gasdermin-A	GSDMA	NaN	14.9941	15.2722	16.1314	14.1273	NaN	NaN	NaN	NaN	NaN	NaN	NaN	NaN	NaN
Q99497	Parkinson disease protein 7	PARK7	16.3565	16.2745	16.6465	13.7686	16.828	NaN	15.6843	16.291	16.5596	15.5265	NaN	NaN	NaN	NaN
Q99715	Collagen alpha-1	COCA1	23.5548	23.3947	23.4869	22.4434	20.1094	22.114	22.128	22.9357	22.2774	23.1854	24.2169	24.3646	23.4222	23.4089
Q99880; Q8N257; Q96A08	Histone H2B type 1-L; Histone H2B type 3-B; Histone H2B type 1-A	H2B1L; H2B3B; H2B1A	NaN	NaN	NaN	NaN	NaN	NaN	NaN	NaN	NaN	NaN	19.2257	19.4059	19.1983	19.1802
Q9BPU6	Dihydropyrimidinase-related protein 5	DPYL5	23.1055	22.5573	22.9082	22.3255	20.8712	22.5624	21.4718	23.1225	21.2544	22.8085	21.4866	21.4314	21.4989	21.6347
Q9H0U4	Ras-related protein Rab-1B	RAB1B	16.7598	17.351	16.3187	NaN	14.8742	NaN	NaN	NaN	NaN	NaN	NaN	NaN	NaN	NaN
Q9H165	BCL11 transcription factor A	BC11A	16.2347	16.5216	17.0944	19.4119	15.3051	20.2426	19.6836	20.9838	19.4229	20.6698	17.9724	18.8005	17.2596	17.4537
Q9H190	Syntenin-2	SDCB2	NaN	NaN	NaN	NaN	14.1268	NaN	13.3029	NaN	NaN	NaN	NaN	NaN	NaN	NaN
Q9H1E3	Nuclear ubiquitous casein and cyclin-dependent kinase substrate 1	NUCKS	NaN	NaN	NaN	NaN	NaN	NaN	NaN	NaN	NaN	NaN	18.2459	18.5541	18.919	18.8372
Q9H299	SH3 domain-binding glutamic acid-rich-like protein 3	SH3L3	16.89	17.2361	16.8312	18.0839	19.5411	NaN	15.7692	17.7395	19.0229	17.3711	NaN	NaN	NaN	NaN
Q9HB71	Calcyclin-binding protein	CYBP	18.0827	18.8788	18.2624	NaN	13.1741	NaN	NaN	NaN	NaN	NaN	NaN	NaN	NaN	NaN
Q9NP72	Ras-related protein Rab-18	RAB18	NaN	NaN	NaN	NaN	13.1799	NaN	NaN	NaN	NaN	NaN	NaN	NaN	NaN	NaN
Q9NZT1	Calmodulin-like protein 5	CALL5	20.8897	21.2984	21.2355	22.6648	24.4027	21.8538	22.8979	21.572	22.6914	22.3235	17.5441	18.3603	17.5689	18.2288
Q9P2U7	Vesicular glutamate transporter 1	VGLU1	15.6086	17.3919	16.3974	NaN	14.6931	17.281	16.0246	NaN	NaN	NaN	17.3784	17.2043	20.3925	20.5689
Q9UGL9	Cysteine-rich C-terminal protein 1	CRCT1	16.8323	17.3697	16.7548	15.2229	19.2798	17.8795	16.0005	17.4094	18.8801	18.0193	NaN	NaN	NaN	NaN
Q9UH77	Kelch-like protein 3	KLHL3	15.8104	15.8726	14.7622	16.0136	16.0803	17.0881	18.1715	16.1387	18.3208	16.8397	17.0705	16.9838	17.1449	16.3685
Q9UJ70	N-acetyl-D-glucosamine kinase	NAGK	14.0469	NaN	NaN	NaN	13.205	NaN	NaN	NaN	NaN	NaN	NaN	NaN	NaN	NaN
Q9UJA3	DNA helicase MCM8	MCM8	17.0745	19.2632	17.2717	20.7557	15.7574	21.4567	19.5026	21.045	20.5613	21.3447	19.6787	18.7176	19.2263	18.8203
Q9UMY4	Sorting nexin-12	SNX12	NaN	NaN	NaN	NaN	11.5515	NaN	NaN	NaN	NaN	NaN	NaN	NaN	NaN	NaN
Q9UPW8	Protein unc-13 homolog A	UN13A	NaN	NaN	NaN	NaN	NaN	NaN	NaN	NaN	NaN	NaN	NaN	15.4336	16.8001	13.9515
Q9UQ80	Proliferation-associated protein 2G4	PA2G4	NaN	NaN	NaN	NaN	14.0875	NaN	NaN	NaN	NaN	NaN	NaN	NaN	NaN	NaN
Q9Y3R4	Sialidase-2	NEUR2	14.3486	16.5634	15.7851	NaN	16.0411	NaN	15.2792	NaN	15.6906	NaN	NaN	NaN	NaN	NaN
Q9Y446	Plakophilin-3	PKP3	16.7248	16.3093	16.8625	NaN	16.2826	16.6627	16.3011	17.4018	16.5661	16.7215	NaN	NaN	NaN	NaN

## Sheet: Imputed_EV
UniProt Accession	Protein name	Gene name	HAS_orig_a	HAS_orig_b	HAS_orig_TR	HAS_CD9_1	HAS_CD9_1a_TR	HAS_CD9_2	HAS_CD9_2a	HAS_CD9_2_TR	HAS_CD9_3	MCF7_CD9_1	MCF7_CD9_1a	MCF7_CD9_2	MCF7_CD9_2a
P01615; A0A075B6P5; P01614; A0A087WW87	Immunoglobulin kappa variable 2D-28; Immunoglobulin kappa variable 2-28; Immunoglobulin kappa variable 2D-40; Immunoglobulin kappa variable 2-40	IGKV2D-28; IGKV2-28; IGKV2D-40; IGKV2-40	12.1165	12.8061	13.5693	12.088	12.2246	14.5827	12.4173	14.2237	13.9985	12.3134	13.1074	12.9543	12.9217
A0A2R8Y4L2; P09651	Heterogeneous nuclear ribonucleoprotein A1-like 3; Heterogeneous nuclear ribonucleoprotein A1	HNRNPA1L3; HNRNPA1	13.5963	13.5193	13.9169	12.7301	14.52	14.3472	12.8688	15.1959	13.2572	13.523	13.3905	14.5242	13.175
B3EWG6; B3EWG5; B3EWG3	Protein FAM25G; Protein FAM25C; Protein FAM25A	FAM25G; FAM25C; FAM25A	11.2717	10.8085	11.9988	13.4099	10.7198	11.5472	10.6044	12.9773	10.6795	11.5258	10.9264	11.4616	11.5097
O60218; C9JRZ8	Aldo-keto reductase family 1 member B10; Aldo-keto reductase family 1 member B15	AKR1B10; AKR1B15	10.8444	10.0368	9.55332	9.19293	9.37365	11.3086	9.78795	13.1386	9.13563	11.8031	9.42923	10.073	9.45467
O00299	Chloride intracellular channel protein 1	CLIC1	13.1766	12.1629	13.5732	11.5957	11.3671	12.3656	11.7671	12.3532	12.9998	11.6342	13.024	11.723	12.5629
O00468	Agrin [Cleaved into: Agrin N-terminal 110 kDa subunit; Agrin C-terminal 110 kDa subunit; Agrin C-terminal 90 kDa fragment	AGRN	16.4309	16.8005	16.4999	16.8155	16.1697	16.7139	16.2928	16.7707	16.4942	17.0459	17.1592	17.1341	17.3457
P19105; O14950	Myosin regulatory light chain 12A; Myosin regulatory light chain 12B	MYL12A; MYL12B	15.0534	14.8108	15.272	14.8933	14.0311	14.3086	14.5363	14.9309	14.3062	14.3277	14.2229	13.8356	15.2343
O15020	Spectrin beta chain, non-erythrocytic 2	SPTBN2	18.2701	19.5429	18.1996	21.1021	21.2429	20.3612	21.44	20.3231	21.4132	20.6313	19.1198	19.6933	19.147
O43175	D-3-phosphoglycerate dehydrogenase	PHGDH	13.3118	13.5747	13.3763	11.3767	11.0069	12.6254	11.4871	12.3735	11.2742	12.8216	12.7703	11.4441	11.8842
O43707; P12814	Alpha-actinin-4; Alpha-actinin-1	ACTN4; ACTN1	14.699	15.0813	14.9508	15.0073	13.5557	14.183	13.4862	14.5403	13.9218	13.9957	14.3934	13.7333	14.3858
O43760	Synaptogyrin-2	SYNGR2	11.2714	13.4309	12.1639	11.201	13.8303	12.8396	11.0031	10.9606	12.3367	12.1871	11.373	10.505	11.4542
O60437	Periplakin	PPL	10.7345	12.4699	10.746	13.2607	11.1281	11.7975	11.0306	12.5373	11.3098	12.2986	11.801	11.7023	11.9294
O60493	Sorting nexin-3	SNX3	11.1075	11.3903	10.9949	11.1885	11.1846	11.7376	11.0706	12.5075	11.0539	11.5839	11.4751	10.8565	10.9837
O95670; O75348	V-type proton ATPase subunit G 2; V-type proton ATPase subunit G 1	ATP6V1G2; ATP6V1G1	13.858	13.5944	14.0049	14.5318	13.1245	13.6143	13.6595	14.1722	14.3958	13.8087	13.6216	13.6004	13.6843
P16152; O75828	Carbonyl reductase [NADPH] 1; Carbonyl reductase [NADPH] 3	CBR1; CBR3	11.1998	11.44	11.5504	12.3791	11.231	12.0342	11.1442	11.3858	11.0718	11.1385	11.7934	11.4951	11.2998
P00338	L-lactate dehydrogenase A chain	LDHA	14.1715	14.7155	14.0781	14.1305	13.7626	13.9617	15.3652	15.1068	14.122	13.783	13.2903	14.4902	14.4366
P01857; P0DOX5; P01860	Immunoglobulin heavy constant gamma 1; Immunoglobulin gamma-1 heavy chain; Immunoglobulin heavy constant gamma 3	IGHG1; ; IGHG3	17.662	17.9829	17.8768	19.6665	18.686	20.9827	18.5713	20.7929	18.3722	17.2729	16.3576	16.9423	16.4805
P01861	Immunoglobulin heavy constant gamma 4	IGHG4	13.8986	14.3101	13.4355	13.693	14.02	15.5458	12.2489	15.779	14.0199	14.0611	14.0846	13.2057	13.6339
P02545	Prelamin-A/C [Cleaved into: Lamin-A/C	LMNA	15.5818	16.1266	16.0665	17.7642	14.7	16.5879	16.5107	15.7293	16.2422	17.1155	15.9371	16.093	14.6676
P02751	Fibronectin	FN1	16.8543	17.087	16.8507	17.1979	17.2018	17.3072	16.9916	17.057	17.0675	16.8306	17.5251	16.5748	17.16
P04075; P09972; P05062	Fructose-bisphosphate aldolase A; Fructose-bisphosphate aldolase C; Fructose-bisphosphate aldolase B	ALDOA; ALDOC; ALDOB	17.8731	17.7045	17.825	17.2988	16.7917	17.3766	16.844	17.2773	17.1412	16.9651	17.14	17.0376	17.8396
P04083	Annexin A1	ANXA1	11.6312	11.4812	12.3174	14.0727	9.92367	14.2399	10.323	14.4403	12.9013	11.6091	12.3396	12.3662	13.5286
P04259	Keratin, type II cytoskeletal 6B	KRT6B	15.8465	15.728	15.5578	15.98	15.7985	15.5928	15.3802	15.6954	15.4757	16.1385	15.1265	14.9651	15.285
P04406	Glyceraldehyde-3-phosphate dehydrogenase	GAPDH	17.1032	18.0392	17.2824	17.2562	17.2059	17.0241	17.0565	17.7681	17.1905	17.3817	17.107	16.8088	16.9642
P04792	Heat shock protein beta-1	HSPB1	17.127	17.0245	17.1689	17.0225	16.7549	17.0693	16.7312	17.1836	17.1276	16.7683	16.4779	16.5135	16.3916
P05023; P13637; P50993	Sodium/potassium-transporting ATPase subunit alpha-1; Sodium/potassium-transporting ATPase subunit alpha-3; Sodium/potassium-transporting ATPase subunit alpha-2	ATP1A1; ATP1A3; ATP1A2	14.6618	15.0981	14.3363	13.7622	13.7488	12.7877	11.9897	12.678	13.3216	14.5075	13.7714	13.6129	12.4893
P05109	Protein S100-A8	S100A8	18.1503	18.5996	18.3518	19.2749	20.646	21.6606	19.7538	21.493	19.9328	20.4149	19.196	19.6932	18.4071
P05783	Keratin, type I cytoskeletal 18	KRT18	15.9474	15.4543	15.6283	15.504	15.729	15.6387	15.8829	15.7299	15.6663	15.495	15.4192	15.4342	15.4905
P06396; Q6TDU7	Gelsolin; Dynein axonemal intermediate chain 7	GSN; DNAI7	16.0759	15.8302	15.8683	15.7451	13.7655	15.0937	14.9881	15.8318	16.0179	15.2783	15.1815	16.1724	15.4261
P06454	Prothymosin alpha [Cleaved into: Prothymosin alpha, N-terminally processed; Thymosin alpha-1]	PTMA	13.404	18.4453	14.2341	17.667	18.2637	14.466	15.7721	14.2818	15.3245	13.4067	14.2391	18.7068	17.9503
P06576	ATP synthase F	ATP5F1B	12.1752	13.3967	13.6777	12.7132	12.3874	12.7663	12.1386	13.2987	12.0544	12.2982	12.2079	12.7117	13.1035
P06702	Protein S100-A9	S100A9	16.6113	17.0678	16.8406	17.5909	18.415	19.4135	17.7263	19.1001	17.9295	18.5723	18.5904	18.0563	17.5592
P06733; P13929; P09104	Alpha-enolase; Beta-enolase; Gamma-enolase	ENO1; ENO3; ENO2	17.0614	17.2769	17.2595	17.3638	15.6695	17.4611	17.2714	17.5087	17.173	18.0446	16.9108	16.979	16.6001
P06748	Nucleophosmin	NPM1	18.8406	19.2768	18.723	20.0783	19.95	18.7712	19.4643	18.433	19.2978	19.0182	19.893	20.1935	20.2495
P07108	Acyl-CoA-binding protein	DBI	13.5664	14.06	13.805	13.6657	10.9284	14.62	11.0123	15.3387	12.0126	13.4301	13.1025	13.5034	11.6559
P07237	Protein disulfide-isomerase	P4HB	14.7903	14.3777	14.9338	12.5492	13.5843	14.7421	11.9574	15.1147	12.4884	14.642	12.8851	13.4054	13.0851
P07305	Histone H1.0	H1-0	15.889	16.0004	15.8152	15.8837	16.2354	16.2866	16.0459	16.2701	15.8981	16.226	16.5038	16.356	16.3739
P07355; A6NMY6	Annexin A2; Putative annexin A2-like protein	ANXA2; ANXA2P2	18.5768	18.4797	18.7068	17.7634	16.0481	16.5452	17.9192	16.8161	18.1079	16.2113	18.419	16.0064	16.7027
P07357	Complement component C8 alpha chain	C8A	12.9521	12.0867	12.2906	12.4062	12.2029	13.3892	13.742	13.2938	13.1148	12.9055	12.7885	13.4603	12.8449
P07437; Q9BVA1; Q13885	Tubulin beta chain; Tubulin beta-2B chain; Tubulin beta-2A chain	TUBB; TUBB2B; TUBB2A	15.3032	15.3322	15.5529	15.5502	14.7617	14.9973	13.1581	15.2315	14.9465	14.749	14.4965	12.9875	14.6922
P07910; P0DMR1; O60812; B7ZW38; B2RXH8	Heterogeneous nuclear ribonucleoproteins C1/C2; Heterogeneous nuclear ribonucleoprotein C-like 4; Heterogeneous nuclear ribonucleoprotein C-like 1; Heterogeneous nuclear ribonucleoprotein C-like 3; Heterogeneous nuclear ribonucleoprotein C-like 2	HNRNPC; HNRNPCL4; HNRNPCL1; HNRNPCL3; HNRNPCL2	14.1041	15.078	14.5405	15.4563	15.1728	14.0499	14.0213	14.521	14.3121	15.0352	15.0704	15.6469	16.0177
P08133	Annexin A6	ANXA6	16.2067	16.1964	16.3355	12.2963	13.9214	12.5178	11.4106	13.0283	13.9078	11.8443	12.2238	14.7016	13.6204
P08195	Amino acid transporter heavy chain SLC3A2	SLC3A2	15.509	15.8619	15.5353	13.8822	13.3441	14.1269	14.1987	14.1928	14.725	14.8367	13.9115	14.2793	13.7741
P08238; P07900; Q14568; Q58FF8	Heat shock protein HSP 90-beta; Heat shock protein HSP 90-alpha; Heat shock protein HSP 90-alpha A2; Putative heat shock protein HSP 90-beta 2	HSP90AB1; HSP90AA1; HSP90AA2P; HSP90AB2P	17.0801	17.7024	17.1107	15.6328	15.7026	16.1681	15.4817	16.0845	15.7405	15.3048	15.0564	17.3302	17.4755
P09429; B2RPK0; P23497	High mobility group protein B1; High mobility group protein B1-like 1; Nuclear autoantigen Sp-100	HMGB1; HMGB1P1; SP100	17.919	19.791	18.2081	20.4012	20.1837	18.1541	18.4572	17.9502	18.4842	18.2925	18.7674	20.4261	20.9008
P09525	Annexin A4	ANXA4	12.0713	12.1773	12.2997	12.0775	12.0825	12.0711	12.0719	12.081	12.0958	12.0615	12.1841	12.0825	12.1046
P09758	Tumor-associated calcium signal transducer 2	TACSTD2	16.4661	16.7036	16.3098	15.1176	16.0047	14.6791	15.7133	14.9891	16.1324	15.4953	15.4993	15.409	16.6195
P09874	Poly [ADP-ribose] polymerase 1	PARP1	15.4763	15.7457	15.39	15.5617	15.4327	15.353	15.4623	15.3248	15.4853	15.1764	15.9325	15.5975	15.6695
Q99878; Q96KK5; Q9BTM1; Q16777; Q6FI13; P0C0S8; P20671; Q8IUE6; Q96QV6	Histone H2A type 1-J; Histone H2A type 1-H; Histone H2A.J; Histone H2A type 2-C; Histone H2A type 2-A; Histone H2A type 1; Histone H2A type 1-D; Histone H2A type 2-B; Histone H2A type 1-A	H2AC14; H2AC12; H2AJ; H2AC20; H2AC18; H2AC11; H2AC7; H2AC21; H2AC1	21.3069	20.8554	21.2052	21.356	21.4818	20.4148	21.6219	20.1827	21.3356	21.4037	21.0807	21.3383	21.6107
P62987; P62979; P0CG47; P0CG48	Ubiquitin-ribosomal protein eL40 fusion protein; Ubiquitin-ribosomal protein eS31 fusion protein; Polyubiquitin-B [Cleaved into: Ubiquitin]; Polyubiquitin-C [Cleaved into: Ubiquitin]	UBA52; RPS27A; UBB; UBC	16.3265	16.9181	16.4928	15.8503	15.4382	15.7668	15.7567	15.9209	16.017	16.5104	16.0171	16.5471	15.4516
P0DMV9; P0DMV8; P34931; P17066; P48741	Heat shock 70 kDa protein 1B; Heat shock 70 kDa protein 1A; Heat shock 70 kDa protein 1-like; Heat shock 70 kDa protein 6; Putative heat shock 70 kDa protein 7	HSPA1B; HSPA1A; HSPA1L; HSPA6; HSPA7	13.3866	12.0992	13.3049	12.6644	13.2353	14.0875	12.3181	12.5307	11.9912	12.4171	13.3007	12.7838	12.1848
P0DOY3; P0DOY2	Immunoglobulin lambda constant 3; Immunoglobulin lambda constant 2	IGLC3; IGLC2	12.0453	11.795	12.4778	12.7554	12.3561	14.4259	12.6066	14.3697	12.7572	13.7453	14.1254	11.4337	13.149
P0DP25; P0DP24; P0DP23	Calmodulin-3; Calmodulin-2; Calmodulin-1	CALM3; CALM2; CALM1	17.3293	16.9059	17.4301	16.2227	16.2509	15.716	16.291	16.268	16.2606	13.6554	17.1737	14.5984	16.7201
P10412; Q02539; P22492	Histone H1.4; Histone H1.1; Histone H1t	H1-4; H1-1; H1-6	19.4685	19.1333	19.419	17.6705	18.1754	17.785	19.0996	17.751	18.4616	19.246	19.6081	19.2831	19.2146
P10599	Thioredoxin	TXN	16.7525	16.6095	16.9104	16.5612	17.2097	17.8048	17.3666	17.4924	17.4198	16.6894	16.8624	16.7104	17.0142
P10909	Clusterin	CLU	14.9288	14.1165	14.5745	12.5677	13.7705	14.2435	15.1482	14.3682	15.0195	13.1299	13.1446	14.7428	14.376
P11021	Endoplasmic reticulum chaperone BiP	HSPA5	16.0104	16.3086	16.1484	16.4218	16.3165	15.8599	16.3452	15.963	16.109	16.3016	15.8157	15.4515	15.8866
P11142; P54652	Heat shock cognate 71 kDa protein; Heat shock-related 70 kDa protein 2	HSPA8; HSPA2	17.084	16.6892	17.0677	16.1118	16.1345	16.485	16.2025	16.7321	16.369	14.2715	15.7605	15.8661	16.3685
P12429	Annexin A3	ANXA3	11.6173	11.731	12.3022	11.7317	11.8031	11.9562	11.671	11.789	11.6143	11.7753	11.7687	11.845	11.8401
P13639; Q15029	Elongation factor 2; 116 kDa U5 small nuclear ribonucleoprotein component	EEF2; EFTUD2	16.4197	16.5783	16.615	16.3813	16.5243	16.5024	16.3483	16.7177	16.7949	16.7423	16.2166	16.4779	16.3116
P13798	Acylamino-acid-releasing enzyme	APEH	11.6488	12.0818	13.1272	13.3757	11.3941	11.9501	11.539	11.3061	11.5141	12.2323	12.2346	10.6473	12.0729
Q5VT79; P13928	Annexin A8-like protein 1; Annexin A8	ANXA8L1; ANXA8	13.4836	13.7417	13.401	12.316	14.3191	13.8747	13.7102	13.48	13.9459	13.8589	13.7045	13.1923	13.8625
P14618; P30613	Pyruvate kinase PKM; Pyruvate kinase PKLR	PKM; PKLR	17.9294	18.3508	17.9708	17.2503	17.1026	17.2127	17.3854	17.3932	17.4063	17.2085	17.2598	16.8256	17.8069
P14854	Cytochrome c oxidase subunit 6B1	COX6B1	12.0387	12.2489	12.2732	13.1781	12.0035	12.593	11.9621	12.1668	12.1819	12.3378	12.2296	12.4211	12.1559
P14923	Junction plakoglobin	JUP	17.4164	17.8248	17.4693	17.5629	17.6968	17.2734	17.7633	18.387	18.2267	17.7397	17.0267	17.1462	16.7732
P15104	Glutamine synthetase	GLUL	13.3057	14.107	13.4751	14.772	11.6407	14.3406	12.3575	15.6895	13.965	13.4028	12.2163	13.7277	12.3894
P15259; Q8N0Y7; P18669	Phosphoglycerate mutase 2; Probable phosphoglycerate mutase 4; Phosphoglycerate mutase 1	PGAM2; PGAM4; PGAM1	11.093	12.945	12.2285	12.5502	11.2606	12.6997	11.3927	12.6451	12.2741	12.2996	11.3631	11.5924	12.1353
P15311	Ezrin	EZR	14.0435	14.673	14.0786	13.9647	13.9653	13.9139	13.8576	13.4459	13.7509	14.7288	14.0673	14.247	13.7537
P15924	Desmoplakin	DSP	16.9063	17.3525	17.0916	17.6189	16.997	17.4927	17.4982	17.7355	17.5329	17.1615	16.2354	16.0229	15.8767
P16070	CD44 antigen	CD44	15.6072	16.9867	16.9422	16.3079	13.8426	17.0198	14.1121	17.1569	16.3314	14.5447	13.9707	14.5064	13.7807
P16104; Q71UI9; P0C0S5	Histone H2AX; Histone H2A.V; Histone H2A.Z	H2AX; H2AZ2; H2AZ1	13.708	12.0951	13.2028	14.0949	14.0339	12.7286	14.1732	14.6125	14.3496	12.5017	14.265	14.4846	14.8867
P16401	Histone H1.5	H1-5	21.8674	21.5765	21.8291	20.5115	20.69	19.9157	20.0685	19.8129	20.3665	21.5078	21.6988	21.5648	21.4859
P16402	Histone H1.3	H1-3	15.2842	14.9482	15.2856	12.2756	13.4892	13.062	12.4681	12.9937	14.1915	13.0276	12.2411	14.3722	13.7927
P16403	Histone H1.2	H1-2	13.7138	13.562	13.2658	13.5596	13.1138	13.8496	13.578	13.3703	13.9586	14.0331	14.4143	14.5914	14.2814
P17096	High mobility group protein HMG-I/HMG-Y	HMGA1	13.1249	12.8063	12.9118	12.8579	12.9274	13.0986	13.1888	12.9346	13.1509	13.5762	13.0775	12.3403	12.7145
P18124	Large ribosomal subunit protein uL30	RPL7	12.0763	13.549	13.5333	12.5081	12.5286	13.7617	12.3892	13.9564	12.0819	13.0314	13.351	13.0205	12.5158
P19338	Nucleolin	NCL	20.9824	20.9601	21.0939	21.8628	21.4621	20.3155	21.1907	20.2229	21.2298	21.5117	21.9447	21.7635	21.597
P19971	Thymidine phosphorylase	TYMP	10.876	11.67	12.6312	12.3283	10.3196	11.1827	10.2047	10.0571	12.5956	10.3487	10.1109	11.2518	11.705
P20962	Parathymosin	PTMS	11.9477	16.4979	12.9166	16.0419	10.8267	13.091	14.4169	12.6433	14.1022	12.6886	13.1591	16.749	16.2406
P21796	Non-selective voltage-gated ion channel VDAC1	VDAC1	13.2903	13.9335	13.3575	13.3995	13.3069	13.1892	13.0729	14.183	14.1642	13.1803	14.0489	13.29	12.9492
P22626	Heterogeneous nuclear ribonucleoproteins A2/B1	HNRNPA2B1	13.1575	13.8421	13.3166	12.5397	13.6083	13.2395	11.9015	13.3691	11.9508	12.1991	12.5892	13.5097	12.2248
P22735	Protein-glutamine gamma-glutamyltransferase K	TGM1	12.6625	12.6146	12.5879	12.5894	12.5733	12.7774	12.5822	12.5873	12.5614	12.5777	12.5742	12.6415	12.5759
P23396	Small ribosomal subunit protein uS3	RPS3	12.0716	10.4317	11.1403	10.0661	10.4143	10.7417	10.408	10.3545	10.4	11.0159	10.6577	10.1427	11.3385
P23526	Adenosylhomocysteinase	AHCY	12.7989	13.8848	13.1062	13.1554	11.7931	11.9251	11.5047	12.8713	13.5512	12.739	12.4874	12.571	12.8508
P23528	Cofilin-1	CFL1	16.8447	17.1202	17.0593	16.3722	15.0394	16.0154	15.6846	16.85	15.6971	15.0968	15.7217	15.2929	15.7243
P23677; P27987	Inositol-trisphosphate 3-kinase A; Inositol-trisphosphate 3-kinase B	ITPKA; ITPKB	12.9165	14.4439	14.7571	16.6475	14.8262	15.7158	16.5235	15.1595	15.3058	14.9073	14.0964	14.6194	14.4354
P25311	Zinc-alpha-2-glycoprotein	AZGP1	15.757	15.325	15.8661	15.7783	15.5719	15.3711	15.7685	15.6194	15.5291	16.5099	15.7223	16.0291	15.5816
P26038	Moesin	MSN	14.0882	13.5822	14.1946	13.2103	12.1214	13.0219	13.3123	13.4759	12.5446	12.1908	14.1109	13.3317	12.7961
P26583	High mobility group protein B2	HMGB2	12.1495	12.3176	12.0244	12.5283	12.7529	12.6012	12.7612	12.3036	12.4743	11.3397	12.9052	13.2386	13.8507
P26641	Elongation factor 1-gamma	EEF1G	13.2041	13.0502	13.1561	11.729	11.9701	12.1671	11.7766	12.8183	11.6386	11.3937	12.3505	12.7671	12.0479
P27348	14-3-3 protein theta	YWHAQ	12.2475	12.3682	12.3092	11.9987	11.8827	12.832	12.0352	11.9782	11.8795	12.31	12.1134	12.1357	12.3313
P27361	Mitogen-activated protein kinase 3	MAPK3	12.5154	13.6678	12.231	11.5758	10.7991	11.8219	11.6693	11.3892	11.4791	10.7691	11.7437	11.743	11.8817
P27482; P02585	Calmodulin-like protein 3; Troponin C, skeletal muscle	CALML3; TNNC2	13.1148	13.0045	13.0745	13.4014	13.0275	13.1482	13.0414	13.3758	13.049	13.211	13.1241	13.1446	13.1934
P29508	Serpin B3	SERPINB3	15.2963	16.0179	15.6621	16.3235	16.2064	17.5224	15.8856	17.6105	16.0458	16.3629	16.8199	15.7334	15.8189
P29692	Elongation factor 1-delta	EEF1D	12.6798	12.7936	13.3882	12.6013	12.8509	12.0161	13.0665	12.7537	11.9893	12.6242	12.5023	13.5786	13.184
Q5VSP4; P31025	Putative lipocalin 1-like protein 1; Lipocalin-1	LCN1P1; LCN1	16.3772	16.9305	16.3661	17.8173	18.2658	19.2658	17.8424	19.1949	17.7839	18.0213	16.236	17.1269	16.2678
P31151; Q86SG5	Protein S100-A7; Protein S100-A7A	S100A7; S100A7A	12.2269	13.1485	12.4497	13.4364	13.2051	15.9747	13.5014	15.8251	14.0275	11.6008	13.6163	13.9081	12.9943
P31944	Caspase-14	CASP14	12.904	13.6476	13.4464	14.4616	13.9202	12.8296	14.1982	13.4596	13.4791	13.0241	13.6779	13.0198	13.4166
P31946	14-3-3 protein beta/alpha	YWHAB	13.3921	13.076	13.7254	10.9989	11.5725	12.0055	10.767	12.7916	11.0514	13.3564	11.6183	11.7251	11.5755
P31947	14-3-3 protein sigma	SFN	17.2707	17.42	17.1559	17.2869	16.8019	18.4931	17.8074	18.2455	17.0647	18.1074	17.1229	18.0987	17.5487
P32119	Peroxiredoxin-2	PRDX2	17.1098	17.0971	17.2621	16.1407	17.1495	17.294	17.3755	17.2875	17.3182	17.4762	16.8639	17.3177	17.1813
P35221	Catenin alpha-1	CTNNA1	12.4853	13.055	13.1546	13.1144	11.2779	11.3697	10.9445	12.0322	11.1642	12.5912	11.748	12.2408	11.5648
P35579	Myosin-9	MYH9	10.9135	12.4266	9.96242	10.394	9.53051	12.4474	9.36367	9.78434	9.68159	9.24857	9.8604	11.6149	9.65043
P36543	V-type proton ATPase subunit E 1	ATP6V1E1	9.84783	9.86264	9.74447	13.0625	9.83732	11.1971	10.2663	10.592	9.37786	8.38014	10.1878	10.8715	11.1604
P38606	V-type proton ATPase catalytic subunit A	ATP6V1A	14.2437	14.2557	13.9792	14.4563	14.1673	14.3162	14.0549	13.6518	14.2488	14.0021	13.6533	13.8545	14.4721
P39060	Collagen alpha-1	COL18A1	17.0272	16.444	16.8136	14.466	15.7823	14.7037	16.1047	13.9278	16.4075	16.3846	17.1112	16.9892	16.801
P39687	Acidic leucine-rich nuclear phosphoprotein 32 family member A	ANP32A	12.3592	12.3702	12.905	11.9014	11.8872	11.7274	11.8386	12.3265	12.0789	12.0815	12.6634	12.0902	12.9292
P40121	Macrophage-capping protein	CAPG	13.4995	14.3089	13.9277	12.9995	12.4776	12.8518	12.1679	13.6624	12.73	13.2176	13.7209	12.8205	13.1407
P45973	Chromobox protein homolog 5	CBX5	14.2095	14.471	14.3278	14.2513	14.3168	14.2664	14.3739	14.1875	14.0944	13.9892	14.2853	14.6289	14.4947
P46782	Small ribosomal subunit protein uS7	RPS5	11.2409	11.5201	11.0718	11.4517	11.1413	12.0093	11.2536	11.1489	10.8332	10.9992	11.4288	11.085	11.2233
P46783	Small ribosomal subunit protein eS10	RPS10	12.8508	13.1587	13.1927	15.4812	11.8198	13.4395	12.085	13.851	12.5003	13.3744	12.3817	13.3933	13.4302
P47755	F-actin-capping protein subunit alpha-2	CAPZA2	12.1442	12.1616	12.2894	12.1688	12.1597	12.213	12.1335	12.1493	12.1434	12.119	12.1193	12.1857	12.1712
P47929	Galectin-7	LGALS7	17.0581	17.3094	17.3063	18.0858	17.8585	18.3863	17.569	18.5915	17.5872	17.9812	16.2296	17.2509	16.7134
P48594	Serpin B4	SERPINB4	14.9319	15.1896	15.1449	15.5816	15.7893	16.8781	15.258	16.8531	15.6802	14.7943	15.0518	15.9256	15.2518
P49006	MARCKS-related protein	MARCKSL1	12.3683	11.7304	12.5291	11.32	11.6308	11.5466	11.5333	11.43	11.4092	12.0479	12.2016	12.228	12.2894
P49189	4-trimethylaminobutyraldehyde dehydrogenase	ALDH9A1	10.7517	10.4148	11.3343	9.90044	10.6997	12.5433	10.7701	10.3377	10.0497	10.3086	10.9179	11.7902	10.8671
Q86TX2; P49753	Acyl-coenzyme A thioesterase 1; Acyl-coenzyme A thioesterase 2, mitochondrial	ACOT1; ACOT2	15.3629	15.3234	15.5722	16.1592	16.2758	17.4562	16.0354	17.6356	15.4862	16.1163	16.7176	16.0695	15.6258
P52565	Rho GDP-dissociation inhibitor 1	ARHGDIA	12.4452	11.8274	11.92	11.9018	11.799	12.085	11.8936	11.8708	11.8029	11.8823	12.0132	11.8977	12.0218
P52907	F-actin-capping protein subunit alpha-1	CAPZA1	13.4433	12.8154	13.8921	13.1119	12.8775	13.152	12.7291	13.5949	13.0196	13.4248	12.6861	13.2178	13.1026
P53999	Activated RNA polymerase II transcriptional coactivator p15	SUB1	13.6429	14.4135	14.3613	13.6657	15.1668	14.8793	14.1111	14.7975	15.2945	15.3121	16.0496	14.7329	15.0368
P55072	Transitional endoplasmic reticulum ATPase	VCP	17.4778	17.1108	17.4759	16.3324	15.5326	13.9552	17.1332	16.4358	16.9054	14.8741	16.44	16.8111	17.103
P58107	Epiplakin	EPPK1	14.6093	15.1737	14.7799	15.1276	13.3452	15.3341	13.2454	15.4726	14.9292	13.9212	14.4899	13.8432	13.5478
P60709; Q562R1; Q6S8J3; A5A3E0; P0CG38; Q9BYX7; P0CG39	Actin, cytoplasmic 1; Beta-actin-like protein 2; POTE ankyrin domain family member E; POTE ankyrin domain family member F; POTE ankyrin domain family member I; Putative beta-actin-like protein 3; POTE ankyrin domain family member J	ACTB; ACTBL2; POTEE; POTEF; POTEI; POTEKP; POTEJ	19.664	19.4299	19.6	18.6623	18.4259	19.1228	18.7133	19.2203	18.9848	18.3583	18.4577	18.6696	18.4992
P60842; Q14240	Eukaryotic initiation factor 4A-I; Eukaryotic initiation factor 4A-II	EIF4A1; EIF4A2	14.2543	14.2744	14.3369	13.8797	13.0416	13.2518	13.3427	13.9795	14.7885	13.8635	13.6659	13.4457	13.6397
P60866	Small ribosomal subunit protein uS10	RPS20	12.9779	13.9468	12.8566	12.0844	11.7761	12.7803	12.0691	13.1549	12.2038	12.4893	12.3133	13.1224	12.3225
P60981	Destrin	DSTN	11.467	11.8615	11.3073	11.5567	11.3624	11.6807	11.6924	11.743	11.4222	11.5189	11.4503	12.7201	11.8071
P61026	Ras-related protein Rab-10	RAB10	11.7958	11.8135	11.7566	7.6437	8.58823	8.65966	7.0939	9.00548	7.46818	9.15706	10.3376	10.9146	9.22163
P61626	Lysozyme C	LYZ	15.2288	15.9092	15.0272	16.2035	16.743	18.5937	17.1329	18.568	17.2911	17.4748	16.0635	15.9739	16.0194
P61981	14-3-3 protein gamma	YWHAG	15.3027	15.4789	15.4585	14.2664	12.6634	13.4132	14.2101	14.6153	14.4024	14.1238	14.8755	15.4621	13.1686
P62081	Small ribosomal subunit protein eS7	RPS7	12.2461	12.4784	12.6541	14.1136	13.2505	12.0939	11.9578	12.9026	12.7409	12.8446	12.4467	11.478	12.5745
P62258	14-3-3 protein epsilon	YWHAE	15.2462	15.5683	15.5571	13.7551	11.7674	14.0139	11.7026	13.7647	13.853	14.0818	13.7523	13.2328	13.7399
P62269	Small ribosomal subunit protein uS13	RPS18	12.4742	10.687	11.1739	11.323	10.7807	13.1713	10.8927	13.1038	10.7152	12.1678	12.8898	11.0245	10.8311
P62306	Small nuclear ribonucleoprotein F	SNRPF	11.9525	11.4783	11.5196	11.4173	11.831	10.997	11.152	11.1166	11.0635	11.1639	13.2412	11.5239	11.4879
P62491; Q15907	Ras-related protein Rab-11A; Ras-related protein Rab-11B	RAB11A; RAB11B	15.4758	15.6192	15.6068	15.1607	15.5479	13.497	14.8825	15.3721	14.9467	14.6733	14.9981	13.8748	15.6407
P63267; P68133; P68032; P62736	Actin, gamma-enteric smooth muscle; Actin, alpha skeletal muscle; Actin, alpha cardiac muscle 1; Actin, aortic smooth muscle	ACTG2; ACTA1; ACTC1; ACTA2	12.9932	13.2604	13.3884	13.4566	12.1456	13.0143	12.2832	13.5957	12.7163	12.2723	12.5015	12.8042	13.2304
P62805	Histone H4	H4C1	19.5594	19.7332	19.5127	19.9869	20.3198	18.7947	20.1532	19.0769	19.5985	20.2274	19.8571	19.9728	19.325
P62807; Q99879; Q99877; Q93079; Q5QNW6; P58876; P57053; O60814; Q16778; P33778; P23527; P06899; A0A2R8Y619; Q6DRA6; Q6DN03	Histone H2B type 1-C/E/F/G/I; Histone H2B type 1-M; Histone H2B type 1-N; Histone H2B type 1-H; Histone H2B type 2-F; Histone H2B type 1-D; Histone H2B type F-S; Histone H2B type 1-K; Histone H2B type 2-E; Histone H2B type 1-B; Histone H2B type 1-O; Histone H2B type 1-J; Histone H2B type 2-K1; Putative histone H2B type 2-D; Putative histone H2B type 2-C	H2BC4; H2BC14; H2BC15; H2BC9; H2BC18; H2BC5; H2BC12L; H2BC12; H2BC21; H2BC3; H2BC17; H2BC11; H2BK1; H2BC19P; H2BC20P	22.8054	22.6122	22.6868	22.4432	22.4689	21.3612	22.3885	21.3264	22.3856	22.7921	22.6272	22.745	22.7589
P62937; Q9Y536; P0DN37; P0DN26; F5H284; A0A0B4J2A2; A0A075B767; A0A075B759	Peptidyl-prolyl cis-trans isomerase A; Peptidyl-prolyl cis-trans isomerase A-like 4A; Peptidyl-prolyl cis-trans isomerase A-like 4G; Peptidyl-prolyl cis-trans isomerase A-like 4F; Peptidyl-prolyl cis-trans isomerase A-like 4D; Peptidyl-prolyl cis-trans isomerase A-like 4C; Peptidyl-prolyl cis-trans isomerase A-like 4H; Peptidyl-prolyl cis-trans isomerase A-like 4E	PPIA; PPIAL4A; PPIAL4G; PPIAL4F; PPIAL4D; PPIAL4C; PPIAL4H; PPIAL4E	18.0751	17.5653	17.8823	16.7001	16.9054	17.6408	17.1176	17.8393	16.8655	16.7681	17.3661	17.2376	16.9179
P63104	14-3-3 protein zeta/delta	YWHAZ	16.7186	16.5696	16.7803	15.6946	14.9025	14.9982	14.2427	16.003	15.229	15.112	16.5863	15.8365	15.5788
P67809	Y-box-binding protein 1	YBX1	10.861	10.8568	11.6157	10.6364	10.6572	10.7146	11.0097	10.9214	10.8377	12.286	10.6732	10.7543	10.7972
P68104; Q5VTE0; Q05639	Elongation factor 1-alpha 1; Putative elongation factor 1-alpha-like 3; Elongation factor 1-alpha 2	EEF1A1; EEF1A1P5; EEF1A2	16.6412	16.5276	16.824	16.1077	15.9919	16.2938	16.1265	16.2927	16.2272	16.1583	16.5223	16.3397	15.5018
Q9BQE3; Q71U36; P68363; Q6PEY2; P0DPH8; P0DPH7; Q9NY65	Tubulin alpha-1C chain; Tubulin alpha-1A chain; Tubulin alpha-1B chain; Tubulin alpha-3E chain; Tubulin alpha-3D chain; Tubulin alpha-3C chain; Tubulin alpha-8 chain	TUBA1C; TUBA1A; TUBA1B; TUBA3E; TUBA3D; TUBA3C; TUBA8	16.3776	16.4069	16.7106	15.9999	15.0461	15.9616	14.8645	15.9927	16.3056	14.9772	16.0476	15.3149	15.6357
P68371; P04350; Q3ZCM7; A6NNZ2; Q9BUF5	Tubulin beta-4B chain; Tubulin beta-4A chain; Tubulin beta-8 chain; Tubulin beta 8B; Tubulin beta-6 chain	TUBB4B; TUBB4A; TUBB8; TUBB8B; TUBB6	14.9038	14.6772	15.3958	12.5363	12.2318	14.9835	13.9034	14.6725	14.669	15.0813	13.782	14.0837	13.7039
Q71DI3; Q16695; P84243; P68431; Q6NXT2	Histone H3.2; Histone H3.1t; Histone H3.3; Histone H3.1; Histone H3.3C	H3C15; H3-4; H3-3A; H3C1; H3-5	20.5979	20.2038	20.5426	19.8406	19.9717	19.2143	20.233	19.1606	19.8623	20.223	20.2186	20.3332	20.3731
P78371	T-complex protein 1 subunit beta	CCT2	13.6555	12.6177	13.0042	11.9575	11.8984	12.4036	12.095	12.4627	11.5726	12.5648	12.138	12.9688	12.6993
P81605	Dermcidin	DCD	17.273	18.0796	17.3289	20.3498	20.4152	20.6022	21.1339	20.4462	20.8474	21.5159	20.6311	20.8079	21.1243
Q01105; P0DME0	Protein SET; Protein SETSIP	SET; SETSIP	14.5868	13.8209	14.4951	14.7453	14.5991	14.1452	13.9321	13.4717	14.3713	14.036	14.9522	15.0208	14.9305
Q01130; Q9BRL6	Serine/arginine-rich splicing factor 2; Serine/arginine-rich splicing factor 8	SRSF2; SRSF8	16.1569	15.4844	16.319	14.9452	15.0451	14.5018	15.9644	15.6352	16.2204	15.9795	16.7985	14.6901	15.1276
Q01469	Fatty acid-binding protein 5	FABP5	14.4845	15.0156	14.6684	15.3706	16.2771	16.5737	16.6381	16.1843	15.7328	13.3612	15.2271	15.8798	14.5821
Q01518	Adenylyl cyclase-associated protein 1	CAP1	11.1349	10.9785	11.209	11.0592	11.2802	13.5853	11.5015	12.2727	11.0124	12.0238	11.2454	11.0097	12.6961
Q02413	Desmoglein-1	DSG1	14.6224	15.8166	15.0889	14.9538	14.9322	14.6834	14.8214	13.8865	15.4838	15.1968	14.783	14.1251	14.5045
Q02878	Large ribosomal subunit protein eL6	RPL6	13.9638	15.0425	14.1926	14.088	14.8475	13.642	13.5924	14.6652	14.8265	14.0932	14.5513	14.4586	14.2973
Q06830; Q13162	Peroxiredoxin-1; Peroxiredoxin-4	PRDX1; PRDX4	17.125	16.9012	16.9716	16.4638	16.4806	16.7796	16.8516	17.0158	16.8355	16.688	16.5726	15.8895	16.3492
Q07955; Q13242	Serine/arginine-rich splicing factor 1; Serine/arginine-rich splicing factor 9	SRSF1; SRSF9	14.1179	14.4446	15.8744	14.4333	15.3955	14.704	15.12	15.1991	14.5758	15.9252	16.9361	15.0484	14.5541
Q08188	Protein-glutamine gamma-glutamyltransferase E	TGM3	11.6799	11.4339	11.5409	11.4287	11.4411	11.4225	11.4608	11.4043	11.4446	11.4536	11.4184	11.5724	11.5862
Q08554	Desmocollin-1	DSC1	12.5365	13.7443	12.3002	12.3885	13.7836	14.0705	12.8658	14.1165	13.3131	12.7236	13.4122	12.9608	12.5158
Q09666	Neuroblast differentiation-associated protein AHNAK	AHNAK	12.7977	12.4796	11.7089	10.7227	10.5994	11.1646	13.0822	13.0483	11.0264	12.6449	11.496	11.0364	11.1793
Q13404	Ubiquitin-conjugating enzyme E2 variant 1	UBE2V1	12.9936	13.2794	13.1807	12.9619	12.8121	13.575	12.8709	12.8606	12.8632	12.8747	13.0709	12.9514	13.0674
Q13867	Bleomycin hydrolase	BLMH	11.8955	12.4353	13.5736	12.3228	13.8063	12.6645	13.4137	13.3094	12.3338	12.9036	12.5286	12.5067	12.3954
Q14134	Tripartite motif-containing protein 29	TRIM29	13.9836	14.5292	14.2915	14.7061	14.63	14.2612	12.6572	15.0504	13.728	13.8992	13.8622	14.5146	13.6553
Q14574	Desmocollin-3	DSC3	15.3993	15.7738	15.6689	15.4242	16.0537	15.6424	15.6957	15.8889	15.6958	15.5449	15.8487	15.6691	15.6825
Q14978	Nucleolar and coiled-body phosphoprotein 1	NOLC1	14.3999	14.6313	14.85	14.5783	14.4039	14.6367	14.8758	14.7153	14.7795	14.8869	15.3235	14.6432	14.1631
Q15758	Neutral amino acid transporter B	SLC1A5	9.87377	12.3547	11.0825	10.3427	10.3513	10.306	10.0404	9.68029	10.0414	10.4289	10.9933	10.1657	9.74757
Q16629	Serine/arginine-rich splicing factor 7	SRSF7	13.3982	12.9957	12.9783	13.1555	13.3342	13.5148	13.8403	13.5529	13.2396	13.3841	14.4622	13.0784	12.8667
Q5T749	Keratinocyte proline-rich protein	KPRP	12.1003	11.2736	12.0057	12.0193	11.9811	14.3714	11.9421	12.2177	11.9484	13.0478	12.7764	13.1853	11.9879
Q5TEC6	Histone H3-7	H3-7	14.2057	14.8055	14.4854	15.1034	14.1933	14.7341	15.0205	14.9443	15.1701	15.7082	15.7001	15.3631	15.6454
Q68CQ4	U3 small nucleolar RNA-associated protein 25 homolog	UTP25	13.2671	14.5173	14.5432	14.4011	13.3549	14.0355	15.3071	14.207	13.8608	13.0437	12.8854	14.2216	11.2471
Q6GYQ0	Ral GTPase-activating protein subunit alpha-1	RALGAPA1	17.5909	17.8144	17.4296	15.7736	15.6303	14.9721	15.5896	14.2557	15.5446	14.3744	15.8775	16.4847	16.2006
Q7Z406	Myosin-14	MYH14	9.8894	9.84802	11.1054	9.61572	9.20024	10.2476	9.64835	9.53056	9.85047	10.3182	10.0926	9.52991	9.61742
Q8N130	Sodium-dependent phosphate transport protein 2C	SLC34A3	16.1793	15.9013	15.9407	15.9902	15.5174	15.7606	15.9367	16.0375	15.609	16.3922	16.3344	15.2485	15.4338
Q8N5A5	Zinc finger CCCH-type with G patch domain-containing protein	ZGPAT	11.3931	11.3715	11.3703	11.3698	11.3767	11.3817	11.3738	11.3706	11.3731	11.3755	11.366	11.3811	11.3735
Q8WVV4	Protein POF1B	POF1B	14.547	15.1748	14.6287	15.0673	14.4407	14.2029	14.2221	13.4131	14.5247	14.3909	14.4125	14.6469	14.6894
Q92688	Acidic leucine-rich nuclear phosphoprotein 32 family member B	ANP32B	16.7305	16.3645	16.6037	16.5989	16.477	17.614	17.2739	16.8798	16.4636	16.8605	17.2757	17.2876	17.2444
Q92817	Envoplakin	EVPL	15.4684	15.2549	15.5	15.4957	15.2657	14.6065	15.6348	15.0742	15.2193	15.083	14.5392	15.4986	15.2782
Q969J3	BLOC-1-related complex subunit 5	BORCS5	14.301	15.0602	14.554	14.1123	15.4821	15.03	13.9283	15.3558	15.1796	14.5846	15.3228	14.7257	14.7037
Q96FQ6	Protein S100-A16	S100A16	15.1423	14.965	15.2558	12.288	14.0282	13.2983	12.1063	13.7508	14.0082	12.675	14.6362	13.2635	14.8835
Q96GR2	Long-chain-fatty-acid--CoA ligase ACSBG1	ACSBG1	12.969	13.6305	12.8083	13.3582	13.0751	13.2346	12.7753	13.1154	13.7065	13.2775	13.307	12.8028	12.8912
Q96MX3	Zinc finger protein 48	ZNF48	12.8328	13.159	12.7162	13.5279	12.4348	12.5144	12.4582	13.8283	13.0859	12.9101	12.8115	12.4774	12.9713
Q96P63	Serpin B12	SERPINB12	13.004	15.1046	14.2326	13.6616	15.0953	14.4403	14.79	15.5215	14.8343	14.7575	14.2262	14.8559	13.7799
Q96QA5	Gasdermin-A	GSDMA	11.7426	12.1475	12.3577	13.0074	11.7972	11.6596	11.7753	11.7362	11.6906	12.4474	12.2443	11.9062	11.4667
Q99497	Parkinson disease protein 7	PARK7	12.7944	12.7325	13.0131	10.8425	10.7818	12.2874	12.7449	12.9475	12.1684	12.2792	12.1632	11.3506	11.8723
Q99715	Collagen alpha-1	COL12A1	21.1137	20.9722	21.0537	20.1318	19.8407	19.853	20.5667	19.9851	20.7873	21.3606	21.515	20.5296	20.5157
Q99880; Q8N257; Q96A08	Histone H2B type 1-L; Histone H2B type 3-B; Histone H2B type 1-A	H2BC13; H2BC26; H2BC1	15.7649	16.175	15.9491	16.1103	15.7783	15.9862	15.9132	15.9601	16.0025	16.1701	16.3152	16.1481	16.1336
Q9BPU6	Dihydropyrimidinase-related protein 5	DPYSL5	19.7475	19.3024	19.5873	19.1142	19.3065	18.4211	19.7613	18.2446	19.5064	19.4815	19.4103	19.4973	19.6724
Q9H0U4	Ras-related protein Rab-1B	RAB1B	13.8286	14.2751	13.4954	13.0567	12.9764	13.003	13.2172	13.1129	13.2059	13.2853	13.3666	13.2614	13.7812
Q9H165	BCL11 transcription factor A	BCL11A	13.7677	13.9889	14.4306	16.2177	16.8582	16.4272	17.4298	16.2262	17.1876	15.6712	17.0177	14.5123	14.8278
Q9H1E3	Nuclear ubiquitous casein and cyclin-dependent kinase substrate 1	NUCKS1	14.5858	14.1792	13.8165	13.6373	14.355	14.1686	13.3851	13.5342	14.408	14.7746	15.0277	15.3273	15.2601
Q9H299	SH3 domain-binding glutamic acid-rich-like protein 3	SH3BGRL3	13.6109	13.8731	13.5663	14.5156	12.6641	12.7616	14.2546	15.2271	13.9754	12.9279	13.6867	14.3641	13.922
Q9HB71	Calcyclin-binding protein	CACYBP	15.2798	15.8834	15.4161	15.2794	15.0764	15.1347	15.0173	15.0445	14.9651	15.0668	15.1736	14.9526	15.4772
Q9NZT1	Calmodulin-like protein 5	CALML5	16.7906	17.2046	17.1408	18.5888	17.7672	18.825	17.4818	18.6158	18.2431	16.4009	17.1113	16.4224	16.9969
Q9P2U7	Vesicular glutamate transporter 1	SLC17A7	14.0543	15.7314	14.7961	12.9318	15.627	14.4455	12.7994	13.7575	13.2959	13.8461	13.6813	16.6994	16.8664
Q9UGL9	Cysteine-rich C-terminal protein 1	CRCT1	13.2493	13.6554	13.1907	12.0331	14.0406	12.6207	13.6854	14.7968	14.1463	13.9637	12.973	12.9032	12.3789
Q9UH77	Kelch-like protein 3	KLHL3	13.4774	13.5318	12.5592	13.6554	14.5966	15.5456	13.7649	15.6763	14.379	14.2376	14.1451	14.3168	13.4895
Q9UJA3	DNA helicase MCM8	MCM8	14.8684	16.67	15.0308	17.8985	18.4756	16.8671	18.1367	17.7385	18.3834	17.0607	15.8693	16.5	15.9966
Q9UPW8	Protein unc-13 homolog A	UNC13A	12.1414	11.6687	12.1212	11.8015	12.1343	12.2454	12.1843	11.3453	11.7836	11.1865	12.1123	13.216	10.9153
Q9Y3R4	Sialidase-2	NEU2	11.5022	13.1805	12.5907	11.3045	11.3626	12.2074	11.1512	12.5191	11.2923	12.51	11.8477	12.7612	11.5582
Q9Y446	Plakophilin-3	PKP3	13.4175	13.0981	13.5233	12.4325	13.3698	13.0918	13.938	13.2955	13.415	13.249	13.4091	12.4412	12.8705

## Sheet: Statistics_HAS3-original_vs_CD9
UniProt Accession	Protein name	Gene name	t-test p-value (HAS3-EV orginal vs. CD9 captured HAS3-EV)	Benjamini corrected p-value	Adjusted p-value (-log10)	Absolute fold change
P01615; A0A075B6P5; P01614; A0A087WW87	Immunoglobulin kappa variable 2D-28; Immunoglobulin kappa variable 2-28; Immunoglobulin kappa variable 2D-40; Immunoglobulin kappa variable 2-40	IGKV2D-28; IGKV2-28; IGKV2D-40; IGKV2-40	0.520067	0.731808	0.135603	0.744752
A0A2R8Y4L2; P09651	Heterogeneous nuclear ribonucleoprotein A1-like 3; Heterogeneous nuclear ribonucleoprotein A1	HNRNPA1L3; HNRNPA1	0.751523	0.931132	0.0309887	0.90603
B3EWG6; B3EWG5; B3EWG3	Protein FAM25G; Protein FAM25C; Protein FAM25A	FAM25G; FAM25C; FAM25A	0.644629	0.846612	0.0723155	0.81412
O60218; C9JRZ8	Aldo-keto reductase family 1 member B10; Aldo-keto reductase family 1 member B15	AKR1B10; AKR1B15	0.820002	0.912658	0.0396919	0.883909
O00299	Chloride intracellular channel protein 1	CLIC1	0.150827	0.353725	0.451335	1.86115
O00468	Agrin [Cleaved into: Agrin N-terminal 110 kDa subunit; Agrin C-terminal 110 kDa subunit; Agrin C-terminal 90 kDa fragment	AGRN	0.835604	0.909469	0.0412119	1.02405
P19105; O14950	Myosin regulatory light chain 12A; Myosin regulatory light chain 12B	MYL12A; MYL12B	0.0321895	0.119648	0.922095	1.45834
O15020	Spectrin beta chain, non-erythrocytic 2	SPTBN2	0.0181083	0.0829611	1.08113	0.201719
O43175	D-3-phosphoglycerate dehydrogenase	PHGDH	0.000888355	0.0194451	1.71119	3.31798
O43707; P12814	Alpha-actinin-4; Alpha-actinin-1	ACTN4; ACTN1	0.0212621	0.0910571	1.04069	1.73467
O43760	Synaptogyrin-2	SYNGR2	0.75647	0.931404	0.0308619	1.19764
O60437	Periplakin	PPL	0.485834	0.703745	0.152585	0.6939
O60493	Sorting nexin-3	SNX3	0.301358	0.525376	0.27953	0.816287
O95670; O75348	V-type proton ATPase subunit G 2; V-type proton ATPase subunit G 1	ATP6V1G2; ATP6V1G1	0.710137	0.896776	0.0473162	0.934804
P16152; O75828	Carbonyl reductase [NADPH] 1; Carbonyl reductase [NADPH] 3	CBR1; CBR3	0.571722	0.782148	0.106711	0.904858
P00338	L-lactate dehydrogenase A chain	LDHA	0.803941	0.937138	0.0281965	0.941861
P01857; P0DOX5; P01860	Immunoglobulin heavy constant gamma 1; Immunoglobulin gamma-1 heavy chain; Immunoglobulin heavy constant gamma 3	IGHG1; ; IGHG3	0.0158348	0.0799862	1.09698	0.31395
P01861	Immunoglobulin heavy constant gamma 4	IGHG4	0.585528	0.790062	0.102339	0.79201
P02545	Prelamin-A/C [Cleaved into: Lamin-A/C	LMNA	0.487221	0.700602	0.154529	0.795133
P02751	Fibronectin	FN1	0.0952615	0.253601	0.595848	0.866651
P04075; P09972; P05062	Fructose-bisphosphate aldolase A; Fructose-bisphosphate aldolase C; Fructose-bisphosphate aldolase B	ALDOA; ALDOC; ALDOB	0.000615428	0.0151549	1.81945	1.6013
P04083	Annexin A1	ANXA1	0.371741	0.600271	0.221653	0.558566
P04259	Keratin, type II cytoskeletal 6B	KRT6B	0.658035	0.852848	0.0691284	1.04029
P04406	Glyceraldehyde-3-phosphate dehydrogenase	GAPDH	0.524614	0.732972	0.134913	1.16854
P04792	Heat shock protein beta-1	HSPB1	0.205231	0.41681	0.380062	1.09074
P05023; P13637; P50993	Sodium/potassium-transporting ATPase subunit alpha-1; Sodium/potassium-transporting ATPase subunit alpha-3; Sodium/potassium-transporting ATPase subunit alpha-2	ATP1A1; ATP1A3; ATP1A2	0.00276012	0.0247157	1.60703	3.14003
P05109	Protein S100-A8	S100A8	0.00247141	0.0256246	1.59134	0.2344
P05783	Keratin, type I cytoskeletal 18	KRT18	0.92875	0.957925	0.0186684	0.989586
P06396; Q6TDU7	Gelsolin; Dynein axonemal intermediate chain 7	GSN; DNAI7	0.101727	0.267204	0.573157	1.60707
P06454	Prothymosin alpha [Cleaved into: Prothymosin alpha, N-terminally processed; Thymosin alpha-1]	PTMA	0.748712	0.93352	0.0298763	0.659119
P06576	ATP synthase F	ATP5F1B	0.378516	0.601352	0.220871	1.43737
P06702	Protein S100-A9	S100A9	0.00323283	0.0265362	1.57616	0.348044
P06733; P13929; P09104	Alpha-enolase; Beta-enolase; Gamma-enolase	ENO1; ENO3; ENO2	0.687175	0.879048	0.0559873	1.09025
P06748	Nucleophosmin	NPM1	0.257167	0.477943	0.320624	0.765449
P07108	Acyl-CoA-binding protein	DBI	0.307962	0.518534	0.285223	1.84146
P07237	Protein disulfide-isomerase	P4HB	0.0592293	0.191282	0.718327	2.45305
P07305	Histone H1.0	H1-0	0.0670746	0.206464	0.685155	0.869483
P07355; A6NMY6	Annexin A2; Putative annexin A2-like protein	ANXA2; ANXA2P2	0.00941054	0.0579336	1.23707	2.61678
P07357	Complement component C8 alpha chain	C8A	0.16047	0.34739	0.459182	0.668192
P07437; Q9BVA1; Q13885	Tubulin beta chain; Tubulin beta-2B chain; Tubulin beta-2A chain	TUBB; TUBB2B; TUBB2A	0.130935	0.322428	0.491568	1.5389
P07910; P0DMR1; O60812; B7ZW38; B2RXH8	Heterogeneous nuclear ribonucleoproteins C1/C2; Heterogeneous nuclear ribonucleoprotein C-like 4; Heterogeneous nuclear ribonucleoprotein C-like 1; Heterogeneous nuclear ribonucleoprotein C-like 3; Heterogeneous nuclear ribonucleoprotein C-like 2	HNRNPC; HNRNPCL4; HNRNPCL1; HNRNPCL3; HNRNPCL2	0.970126	0.975076	0.0109617	0.989884
P08133	Annexin A6	ANXA6	0.000336444	0.0110466	1.95677	10.5497
P08195	Amino acid transporter heavy chain SLC3A2	SLC3A2	0.000181742	0.00716065	2.14505	2.94257
P08238; P07900; Q14568; Q58FF8	Heat shock protein HSP 90-beta; Heat shock protein HSP 90-alpha; Heat shock protein HSP 90-alpha A2; Putative heat shock protein HSP 90-beta 2	HSP90AB1; HSP90AA1; HSP90AA2P; HSP90AB2P	0.00589223	0.041456	1.38241	2.82063
P09429; B2RPK0; P23497	High mobility group protein B1; High mobility group protein B1-like 1; Nuclear autoantigen Sp-100	HMGB1; HMGB1P1; SP100	0.700465	0.890268	0.0504792	0.812756
P09525	Annexin A4	ANXA4	0.259381	0.477553	0.320979	1.07385
P09758	Tumor-associated calcium signal transducer 2	TACSTD2	0.00624616	0.0424308	1.37232	2.07595
P09874	Poly [ADP-ribose] polymerase 1	PARP1	0.450986	0.6782	0.168642	1.07231
Q99878; Q96KK5; Q9BTM1; Q16777; Q6FI13; P0C0S8; P20671; Q8IUE6; Q96QV6	Histone H2A type 1-J; Histone H2A type 1-H; Histone H2A.J; Histone H2A type 2-C; Histone H2A type 2-A; Histone H2A type 1; Histone H2A type 1-D; Histone H2A type 2-B; Histone H2A type 1-A	H2AC14; H2AC12; H2AJ; H2AC20; H2AC18; H2AC11; H2AC7; H2AC21; H2AC1	0.846112	0.910842	0.0405571	1.04033
P62987; P62979; P0CG47; P0CG48	Ubiquitin-ribosomal protein eL40 fusion protein; Ubiquitin-ribosomal protein eS31 fusion protein; Polyubiquitin-B [Cleaved into: Ubiquitin]; Polyubiquitin-C [Cleaved into: Ubiquitin]	UBA52; RPS27A; UBB; UBC	0.028937	0.111776	0.95165	1.72605
P0DMV9; P0DMV8; P34931; P17066; P48741	Heat shock 70 kDa protein 1B; Heat shock 70 kDa protein 1A; Heat shock 70 kDa protein 1-like; Heat shock 70 kDa protein 6; Putative heat shock 70 kDa protein 7	HSPA1B; HSPA1A; HSPA1L; HSPA6; HSPA7	0.819146	0.916885	0.037685	1.09106
P0DOY3; P0DOY2	Immunoglobulin lambda constant 3; Immunoglobulin lambda constant 2	IGLC3; IGLC2	0.0373485	0.131387	0.881449	0.46465
P0DP25; P0DP24; P0DP23	Calmodulin-3; Calmodulin-2; Calmodulin-1	CALM3; CALM2; CALM1	0.00784989	0.0498848	1.30203	2.07565
P10412; Q02539; P22492	Histone H1.4; Histone H1.1; Histone H1t	H1-4; H1-1; H1-6	0.00238495	0.0261019	1.58333	2.27065
P10599	Thioredoxin	TXN	0.0239745	0.0963872	1.01598	0.682258
P10909	Clusterin	CLU	0.458833	0.679625	0.16773	1.27781
P11021	Endoplasmic reticulum chaperone BiP	HSPA5	0.919144	0.953007	0.0209039	0.990756
P11142; P54652	Heat shock cognate 71 kDa protein; Heat shock-related 70 kDa protein 2	HSPA8; HSPA2	0.0168138	0.0807881	1.09265	1.52395
P12429	Annexin A3	ANXA3	0.624671	0.837144	0.0772	1.08871
P13639; Q15029	Elongation factor 2; 116 kDa U5 small nuclear ribonucleoprotein component	EEF2; EFTUD2	0.941977	0.956544	0.0192952	0.99506
P13798	Acylamino-acid-releasing enzyme	APEH	0.461267	0.678131	0.168687	1.35608
Q5VT79; P13928	Annexin A8-like protein 1; Annexin A8	ANXA8L1; ANXA8	0.8343	0.913095	0.0394839	0.955605
P14618; P30613	Pyruvate kinase PKM; Pyruvate kinase PKLR	PKM; PKLR	0.0171123	0.0802651	1.09547	1.73139
P14854	Cytochrome c oxidase subunit 6B1	COX6B1	0.458734	0.684626	0.164547	0.894621
P14923	Junction plakoglobin	JUP	0.2835	0.507723	0.294373	0.841952
P15104	Glutamine synthetase	GLUL	0.812646	0.920065	0.0361815	0.891954
P15259; Q8N0Y7; P18669	Phosphoglycerate mutase 2; Probable phosphoglycerate mutase 4; Phosphoglycerate mutase 1	PGAM2; PGAM4; PGAM1	0.940985	0.960488	0.0175083	0.967108
P15311	Ezrin	EZR	0.145624	0.345638	0.461378	1.36477
P15924	Desmoplakin	DSP	0.0848667	0.235475	0.628055	0.777873
P16070	CD44 antigen	CD44	0.369574	0.601702	0.220618	1.64368
P16104; Q71UI9; P0C0S5	Histone H2AX; Histone H2A.V; Histone H2A.Z	H2AX; H2AZ2; H2AZ1	0.156414	0.358296	0.445758	0.501107
P16401	Histone H1.5	H1-5	4.1235e-05	0.0081233	2.09027	2.88815
P16402	Histone H1.3	H1-3	0.000391301	0.0110123	1.95812	4.26526
P16403	Histone H1.2	H1-2	0.762966	0.933568	0.0298542	0.960755
P17096	High mobility group protein HMG-I/HMG-Y	HMGA1	0.515862	0.731114	0.136015	0.946904
P18124	Large ribosomal subunit protein uL30	RPL7	0.771732	0.92702	0.0329111	1.13436
P19338	Nucleolin	NCL	0.900598	0.938719	0.0274644	0.975929
P19971	Thymidine phosphorylase	TYMP	0.41023	0.636342	0.19631	1.52739
P20962	Parathymosin	PTMS	0.874601	0.926325	0.0332366	1.20338
P21796	Non-selective voltage-gated ion channel VDAC1	VDAC1	0.932172	0.956447	0.0193389	0.982468
P22626	Heterogeneous nuclear ribonucleoproteins A2/B1	HNRNPA2B1	0.110723	0.283278	0.547788	1.59175
P22735	Protein-glutamine gamma-glutamyltransferase K	TGM1	0.812062	0.930094	0.0314731	1.00685
P23396	Small ribosomal subunit protein uS3	RPS3	0.224613	0.446957	0.349734	1.76186
P23526	Adenosylhomocysteinase	AHCY	0.141148	0.339099	0.469673	1.73685
P23528	Cofilin-1	CFL1	0.00752646	0.0494237	1.30606	2.09205
P23677; P27987	Inositol-trisphosphate 3-kinase A; Inositol-trisphosphate 3-kinase B	ITPKA; ITPKB	0.0771877	0.223617	0.650495	0.317042
P25311	Zinc-alpha-2-glycoprotein	AZGP1	0.825844	0.913996	0.0390558	1.03023
P26038	Moesin	MSN	0.0112314	0.0670481	1.17361	2.01011
P26583	High mobility group protein B2	HMGB2	0.0153152	0.0793973	1.10019	0.7545
P26641	Elongation factor 1-gamma	EEF1G	0.00113342	0.0186069	1.73033	2.17373
P27348	14-3-3 protein theta	YWHAQ	0.226876	0.446945	0.349746	1.1545
P27361	Mitogen-activated protein kinase 3	MAPK3	0.078916	0.225311	0.647218	2.5473
P27482; P02585	Calmodulin-like protein 3; Troponin C, skeletal muscle	CALML3; TNNC2	0.202485	0.419889	0.376865	0.92705
P29508	Serpin B3	SERPINB3	0.0407118	0.13828	0.859242	0.521156
P29692	Elongation factor 1-delta	EEF1D	0.215272	0.432741	0.363772	1.32645
Q5VSP4; P31025	Putative lipocalin 1-like protein 1; Lipocalin-1	LCN1P1; LCN1	0.00111542	0.0199761	1.69949	0.286432
P31151; Q86SG5	Protein S100-A7; Protein S100-A7A	S100A7; S100A7A	0.0213341	0.0894215	1.04856	0.303546
P31944	Caspase-14	CASP14	0.27568	0.502861	0.298552	0.762036
P31946	14-3-3 protein beta/alpha	YWHAB	0.00135678	0.0205604	1.68697	3.64702
P31947	14-3-3 protein sigma	SFN	0.288717	0.507833	0.294279	0.793144
P32119	Peroxiredoxin-2	PRDX2	0.767537	0.933363	0.0299496	1.04398
P35221	Catenin alpha-1	CTNNA1	0.0149472	0.0795836	1.09918	2.37484
P35579	Myosin-9	MYH9	0.356081	0.584566	0.233167	1.86684
P36543	V-type proton ATPase subunit E 1	ATP6V1E1	0.150836	0.349585	0.456447	0.534457
P38606	V-type proton ATPase catalytic subunit A	ATP6V1A	0.945448	0.955145	0.0199309	1.00718
P39060	Collagen alpha-1	COL18A1	0.0122324	0.0669382	1.17433	2.88702
P39687	Acidic leucine-rich nuclear phosphoprotein 32 family member A	ANP32A	0.0619527	0.19685	0.705865	1.49981
P40121	Macrophage-capping protein	CAPG	0.0164442	0.0809878	1.09158	2.13933
P45973	Chromobox protein homolog 5	CBX5	0.377018	0.603842	0.219077	1.06266
P46782	Small ribosomal subunit protein uS7	RPS5	0.894539	0.937363	0.0280924	0.980274
P46783	Small ribosomal subunit protein eS10	RPS10	0.829102	0.912475	0.039779	0.91465
P47755	F-actin-capping protein subunit alpha-2	CAPZA2	0.505556	0.7217	0.141644	1.02606
P47929	Galectin-7	LGALS7	0.00479326	0.0349731	1.45627	0.578958
P48594	Serpin B4	SERPINB4	0.0212449	0.0930056	1.03149	0.529281
P49006	MARCKS-related protein	MARCKSL1	0.0907951	0.248426	0.604804	1.65969
P49189	4-trimethylaminobutyraldehyde dehydrogenase	ALDH9A1	0.812687	0.914854	0.0386483	1.08434
Q86TX2; P49753	Acyl-coenzyme A thioesterase 1; Acyl-coenzyme A thioesterase 2, mitochondrial	ACOT1; ACOT2	0.0249471	0.0982914	1.00748	0.470232
P52565	Rho GDP-dissociation inhibitor 1	ARHGDIA	0.467374	0.68202	0.166203	1.12664
P52907	F-actin-capping protein subunit alpha-1	CAPZA1	0.441126	0.673658	0.171561	1.23353
P53999	Activated RNA polymerase II transcriptional coactivator p15	SUB1	0.203644	0.417895	0.378933	0.700654
P55072	Transitional endoplasmic reticulum ATPase	VCP	0.0400587	0.138449	0.858711	2.4721
P58107	Epiplakin	EPPK1	0.552747	0.766838	0.115296	1.21303
P60709; Q562R1; Q6S8J3; A5A3E0; P0CG38; Q9BYX7; P0CG39	Actin, cytoplasmic 1; Beta-actin-like protein 2; POTE ankyrin domain family member E; POTE ankyrin domain family member F; POTE ankyrin domain family member I; Putative beta-actin-like protein 3; POTE ankyrin domain family member J	ACTB; ACTBL2; POTEE; POTEF; POTEI; POTEKP; POTEJ	0.0016515	0.0216897	1.66375	1.63553
P60842; Q14240	Eukaryotic initiation factor 4A-I; Eukaryotic initiation factor 4A-II	EIF4A1; EIF4A2	0.0796405	0.224131	0.649498	1.48927
P60866	Small ribosomal subunit protein uS10	RPS20	0.0941855	0.254172	0.594873	1.88639
P60981	Destrin	DSTN	0.873441	0.930097	0.0314718	0.978761
P61026	Ras-related protein Rab-10	RAB10	7.58567e-05	0.00498125	2.30266	13.1052
P61626	Lysozyme C	LYZ	0.00381968	0.0300991	1.52145	0.244243
P61981	14-3-3 protein gamma	YWHAG	0.0040587	0.0307525	1.51212	2.79896
P62081	Small ribosomal subunit protein eS7	RPS7	0.306872	0.521153	0.283035	0.766483
P62258	14-3-3 protein epsilon	YWHAE	0.00298048	0.0255284	1.59298	4.97405
P62269	Small ribosomal subunit protein uS13	RPS18	0.77059	0.931326	0.0308981	0.85893
P62306	Small nuclear ribonucleoprotein F	SNRPF	0.109895	0.28486	0.545369	1.30787
P62491; Q15907	Ras-related protein Rab-11A; Ras-related protein Rab-11B	RAB11A; RAB11B	0.0764761	0.224863	0.648083	1.5868
P63267; P68133; P68032; P62736	Actin, gamma-enteric smooth muscle; Actin, alpha skeletal muscle; Actin, alpha cardiac muscle 1; Actin, aortic smooth muscle	ACTG2; ACTA1; ACTC1; ACTA2	0.243867	0.466426	0.331217	1.2705
P62805	Histone H4	H4C1	0.84437	0.913961	0.0390725	0.96378
P62807; Q99879; Q99877; Q93079; Q5QNW6; P58876; P57053; O60814; Q16778; P33778; P23527; P06899; A0A2R8Y619; Q6DRA6; Q6DN03	Histone H2B type 1-C/E/F/G/I; Histone H2B type 1-M; Histone H2B type 1-N; Histone H2B type 1-H; Histone H2B type 2-F; Histone H2B type 1-D; Histone H2B type F-S; Histone H2B type 1-K; Histone H2B type 2-E; Histone H2B type 1-B; Histone H2B type 1-O; Histone H2B type 1-J; Histone H2B type 2-K1; Putative histone H2B type 2-D; Putative histone H2B type 2-C	H2BC4; H2BC14; H2BC15; H2BC9; H2BC18; H2BC5; H2BC12L; H2BC12; H2BC21; H2BC3; H2BC17; H2BC11; H2BK1; H2BC19P; H2BC20P	0.0370244	0.132615	0.877408	1.55744
P62937; Q9Y536; P0DN37; P0DN26; F5H284; A0A0B4J2A2; A0A075B767; A0A075B759	Peptidyl-prolyl cis-trans isomerase A; Peptidyl-prolyl cis-trans isomerase A-like 4A; Peptidyl-prolyl cis-trans isomerase A-like 4G; Peptidyl-prolyl cis-trans isomerase A-like 4F; Peptidyl-prolyl cis-trans isomerase A-like 4D; Peptidyl-prolyl cis-trans isomerase A-like 4C; Peptidyl-prolyl cis-trans isomerase A-like 4H; Peptidyl-prolyl cis-trans isomerase A-like 4E	PPIA; PPIAL4A; PPIAL4G; PPIAL4F; PPIAL4D; PPIAL4C; PPIAL4H; PPIAL4E	0.0290876	0.110197	0.957829	1.5831
P63104	14-3-3 protein zeta/delta	YWHAZ	0.00151203	0.0212764	1.6721	2.85034
P67809	Y-box-binding protein 1	YBX1	0.33739	0.563269	0.249284	1.24399
P68104; Q5VTE0; Q05639	Elongation factor 1-alpha 1; Putative elongation factor 1-alpha-like 3; Elongation factor 1-alpha 2	EEF1A1; EEF1A1P5; EEF1A2	0.0122062	0.0687034	1.16302	1.4054
Q9BQE3; Q71U36; P68363; Q6PEY2; P0DPH8; P0DPH7; Q9NY65	Tubulin alpha-1C chain; Tubulin alpha-1A chain; Tubulin alpha-1B chain; Tubulin alpha-3E chain; Tubulin alpha-3D chain; Tubulin alpha-3C chain; Tubulin alpha-8 chain	TUBA1C; TUBA1A; TUBA1B; TUBA3E; TUBA3D; TUBA3C; TUBA8	0.0201801	0.0903519	1.04406	1.74501
P68371; P04350; Q3ZCM7; A6NNZ2; Q9BUF5	Tubulin beta-4B chain; Tubulin beta-4A chain; Tubulin beta-8 chain; Tubulin beta 8B; Tubulin beta-6 chain	TUBB4B; TUBB4A; TUBB8; TUBB8B; TUBB6	0.0665125	0.207984	0.681971	2.2338
Q71DI3; Q16695; P84243; P68431; Q6NXT2	Histone H3.2; Histone H3.1t; Histone H3.3; Histone H3.1; Histone H3.3C	H3C15; H3-4; H3-3A; H3C1; H3-5	0.0113249	0.0656176	1.18298	1.66366
P78371	T-complex protein 1 subunit beta	CCT2	0.0574534	0.188639	0.72437	2.03849
P81605	Dermcidin	DCD	0.00189832	0.023373	1.63128	0.118919
Q01105; P0DME0	Protein SET; Protein SETSIP	SET; SETSIP	0.782336	0.922875	0.0348571	1.06449
Q01130; Q9BRL6	Serine/arginine-rich splicing factor 2; Serine/arginine-rich splicing factor 8	SRSF2; SRSF8	0.156929	0.355344	0.44935	1.51722
Q01469	Fatty acid-binding protein 5	FABP5	0.000999696	0.019694	1.70567	0.377209
Q01518	Adenylyl cyclase-associated protein 1	CAP1	0.157279	0.35209	0.453347	0.625124
Q02413	Desmoglein-1	DSG1	0.406822	0.636063	0.1965	1.30352
Q02878	Large ribosomal subunit protein eL6	RPL6	0.776318	0.926877	0.0329778	1.08876
Q06830; Q13162	Peroxiredoxin-1; Peroxiredoxin-4	PRDX1; PRDX4	0.0523741	0.174876	0.757269	1.19869
Q07955; Q13242	Serine/arginine-rich splicing factor 1; Serine/arginine-rich splicing factor 9	SRSF1; SRSF9	0.882539	0.929733	0.0316417	0.937998
Q08188	Protein-glutamine gamma-glutamyltransferase E	TGM3	0.238542	0.460714	0.336569	1.08516
Q08554	Desmocollin-1	DSC1	0.352644	0.583789	0.233744	0.67706
Q09666	Neuroblast differentiation-associated protein AHNAK	AHNAK	0.245741	0.46549	0.33209	1.64884
Q13404	Ubiquitin-conjugating enzyme E2 variant 1	UBE2V1	0.305549	0.523419	0.28115	1.11778
Q13867	Bleomycin hydrolase	BLMH	0.582327	0.791162	0.101735	0.789889
Q14134	Tripartite motif-containing protein 29	TRIM29	0.812179	0.924851	0.0339283	1.06879
Q14574	Desmocollin-3	DSC3	0.442573	0.670669	0.173492	0.920534
Q14978	Nucleolar and coiled-body phosphoprotein 1	NOLC1	0.812048	0.935518	0.0289479	0.9741
Q15758	Neutral amino acid transporter B	SLC1A5	0.305022	0.527099	0.278107	1.96785
Q16629	Serine/arginine-rich splicing factor 7	SRSF7	0.133613	0.324961	0.488169	0.803588
Q5T749	Keratinocyte proline-rich protein	KPRP	0.230897	0.450364	0.346437	0.650603
Q5TEC6	Histone H3-7	H3-7	0.173147	0.366774	0.435601	0.778038
Q68CQ4	U3 small nucleolar RNA-associated protein 25 homolog	UTP25	0.873196	0.934889	0.0292401	0.942666
Q6GYQ0	Ral GTPase-activating protein subunit alpha-1	RALGAPA1	6.34743e-05	0.00625222	2.20397	4.98404
Q7Z406	Myosin-14	MYH14	0.280413	0.506801	0.295163	1.51444
Q8N130	Sodium-dependent phosphate transport protein 2C	SLC34A3	0.160282	0.350841	0.45489	1.14752
Q8N5A5	Zinc finger CCCH-type with G patch domain-containing protein	ZGPAT	0.644704	0.841104	0.0751503	1.0028
Q8WVV4	Protein POF1B	POF1B	0.160095	0.354367	0.450547	1.38673
Q92688	Acidic leucine-rich nuclear phosphoprotein 32 family member B	ANP32B	0.191951	0.40228	0.395472	0.802019
Q92817	Envoplakin	EVPL	0.286515	0.508499	0.29371	1.14213
Q969J3	BLOC-1-related complex subunit 5	BORCS5	0.569835	0.785018	0.10512	0.864755
Q96FQ6	Protein S100-A16	S100A16	0.00251639	0.0247865	1.60579	3.66653
Q96GR2	Long-chain-fatty-acid--CoA ligase ACSBG1	ACSBG1	0.807312	0.935532	0.0289411	0.949407
Q96MX3	Zinc finger protein 48	ZNF48	0.803526	0.94223	0.025843	0.951132
Q96P63	Serpin B12	SERPINB12	0.430159	0.662042	0.179115	0.655149
Q96QA5	Gasdermin-A	GSDMA	0.637398	0.842735	0.0743092	1.10058
Q99497	Parkinson disease protein 7	PARK7	0.068758	0.20839	0.681124	1.84623
Q99715	Collagen alpha-1	COL12A1	0.00264554	0.0248177	1.60524	1.80554
Q99880; Q8N257; Q96A08	Histone H2B type 1-L; Histone H2B type 3-B; Histone H2B type 1-A	H2BC13; H2BC26; H2BC1	0.973769	0.973769	0.0115443	1.00318
Q9BPU6	Dihydropyrimidinase-related protein 5	DPYSL5	0.125609	0.317244	0.498607	1.40128
Q9H0U4	Ras-related protein Rab-1B	RAB1B	0.0715924	0.213693	0.670211	1.70647
Q9H165	BCL11 transcription factor A	BCL11A	8.2227e-05	0.00404968	2.39258	0.157995
Q9H1E3	Nuclear ubiquitous casein and cyclin-dependent kinase substrate 1	NUCKS1	0.378788	0.59697	0.224048	1.21347
Q9H299	SH3 domain-binding glutamic acid-rich-like protein 3	SH3BGRL3	0.628996	0.837245	0.0771474	0.860773
Q9HB71	Calcyclin-binding protein	CACYBP	0.130317	0.324968	0.48816	1.35679
Q9NZT1	Calmodulin-like protein 5	CALML5	0.00197743	0.022915	1.63988	0.432794
Q9P2U7	Vesicular glutamate transporter 1	SLC17A7	0.166533	0.356597	0.447822	2.07208
Q9UGL9	Cysteine-rich C-terminal protein 1	CRCT1	0.687038	0.884618	0.0532442	0.877408
Q9UH77	Kelch-like protein 3	KLHL3	0.023161	0.0950567	1.02202	0.375402
Q9UJA3	DNA helicase MCM8	MCM8	0.0370107	0.135021	0.8696	0.190312
Q9UPW8	Protein unc-13 homolog A	UNC13A	0.779408	0.924961	0.0338767	1.04346
Q9Y3R4	Sialidase-2	NEU2	0.246521	0.46252	0.334869	1.72304
Q9Y446	Plakophilin-3	PKP3	0.718853	0.902001	0.0447931	1.06381

## Sheet: Statistics_HAS3-EV_vs_MCF7-EV
UniProt Accession	Protein name	Gene name	t-test p-value (CD9-captured HAS3-EVs vs. MCF7-EVs)	Benjamini corrected p-value	Adjusted p-value (-log10)	Absolute fold change
P01615; A0A075B6P5; P01614; A0A087WW87	Immunoglobulin kappa variable 2D-28; Immunoglobulin kappa variable 2-28; Immunoglobulin kappa variable 2D-40; Immunoglobulin kappa variable 2-40	IGKV2D-28; IGKV2-28; IGKV2D-40; IGKV2-40	0.413505	0.857479	0.0667766	0.741424
A0A2R8Y4L2; P09651	Heterogeneous nuclear ribonucleoprotein A1-like 3; Heterogeneous nuclear ribonucleoprotein A1	HNRNPA1L3; HNRNPA1	0.75139	0.948871	0.0227927	0.890858
B3EWG6; B3EWG5; B3EWG3	Protein FAM25G; Protein FAM25C; Protein FAM25A	FAM25G; FAM25C; FAM25A	0.591293	0.924481	0.0341018	0.811968
O60218; C9JRZ8	Aldo-keto reductase family 1 member B10; Aldo-keto reductase family 1 member B15	AKR1B10; AKR1B15	0.880872	1.01481	-0.00638268	0.912013
O00299	Chloride intracellular channel protein 1	CLIC1	0.712347	0.948192	0.0231036	1.11828
O00468	Agrin [Cleaved into: Agrin N-terminal 110 kDa subunit; Agrin C-terminal 110 kDa subunit; Agrin C-terminal 90 kDa fragment	AGRN	0.00132025	0.0433484	1.36303	1.54585
P19105; O14950	Myosin regulatory light chain 12A; Myosin regulatory light chain 12B	MYL12A; MYL12B	0.784089	0.959413	0.0179943	0.935646
O15020	Spectrin beta chain, non-erythrocytic 2	SPTBN2	0.0222392	0.230586	0.637167	0.397055
O43175	D-3-phosphoglycerate dehydrogenase	PHGDH	0.254514	0.771374	0.112735	1.4534
O43707; P12814	Alpha-actinin-4; Alpha-actinin-1	ACTN4; ACTN1	0.96966	0.989757	0.00447144	1.00789
O43760	Synaptogyrin-2	SYNGR2	0.303455	0.818914	0.0867618	0.637851
O60437	Periplakin	PPL	0.825213	0.97932	0.00907559	1.06351
O60493	Sorting nexin-3	SNX3	0.453169	0.866741	0.0621107	0.851286
O95670; O75348	V-type proton ATPase subunit G 2; V-type proton ATPase subunit G 1	ATP6V1G2; ATP6V1G1	0.336285	0.838584	0.0764533	0.848134
P16152; O75828	Carbonyl reductase [NADPH] 1; Carbonyl reductase [NADPH] 3	CBR1; CBR3	0.686507	0.926314	0.0332416	0.927067
P00338	L-lactate dehydrogenase A chain	LDHA	0.332428	0.839594	0.0759306	0.753627
P01857; P0DOX5; P01860	Immunoglobulin heavy constant gamma 1; Immunoglobulin gamma-1 heavy chain; Immunoglobulin heavy constant gamma 3	IGHG1; ; IGHG3	0.00124608	0.0490954	1.30896	0.148794
P01861	Immunoglobulin heavy constant gamma 4	IGHG4	0.437458	0.861792	0.0645977	0.721233
P02545	Prelamin-A/C [Cleaved into: Lamin-A/C	LMNA	0.65703	0.937935	0.0278274	0.81089
P02751	Fibronectin	FN1	0.622227	0.928627	0.0321586	0.923685
P04075; P09972; P05062	Fructose-bisphosphate aldolase A; Fructose-bisphosphate aldolase C; Fructose-bisphosphate aldolase B	ALDOA; ALDOC; ALDOB	0.607991	0.928483	0.0322261	1.08974
P04083	Annexin A1	ANXA1	0.842914	0.982569	0.00763708	0.877057
P04259	Keratin, type II cytoskeletal 6B	KRT6B	0.380126	0.860744	0.065126	0.826463
P04406	Glyceraldehyde-3-phosphate dehydrogenase	GAPDH	0.296737	0.823339	0.0844211	0.879789
P04792	Heat shock protein beta-1	HSPB1	0.00510109	0.083743	1.07705	0.735263
P05023; P13637; P50993	Sodium/potassium-transporting ATPase subunit alpha-1; Sodium/potassium-transporting ATPase subunit alpha-3; Sodium/potassium-transporting ATPase subunit alpha-2	ATP1A1; ATP1A3; ATP1A2	0.321379	0.833048	0.0793302	1.46136
P05109	Protein S100-A8	S100A8	0.116587	0.574193	0.240942	0.488903
P05783	Keratin, type I cytoskeletal 18	KRT18	0.00476542	0.0853444	1.06883	0.851414
P06396; Q6TDU7	Gelsolin; Dynein axonemal intermediate chain 7	GSN; DNAI7	0.520581	0.891778	0.0497432	1.20934
P06454	Prothymosin alpha [Cleaved into: Prothymosin alpha, N-terminally processed; Thymosin alpha-1]	PTMA	0.942377	0.992771	0.00315089	1.08166
P06576	ATP synthase F	ATP5F1B	0.94342	0.983354	0.00729031	1.01436
P06702	Protein S100-A9	S100A9	0.680657	0.924755	0.0339735	0.890069
P06733; P13929; P09104	Alpha-enolase; Beta-enolase; Gamma-enolase	ENO1; ENO3; ENO2	0.893324	1.00563	-0.00243736	1.04178
P06748	Nucleophosmin	NPM1	0.231929	0.725239	0.139519	1.42022
P07108	Acyl-CoA-binding protein	DBI	0.994186	0.999258	0.000322245	0.995407
P07237	Protein disulfide-isomerase	P4HB	0.885193	1.00799	-0.00345812	1.07058
P07305	Histone H1.0	H1-0	0.0246692	0.242992	0.614409	1.19882
P07355; A6NMY6	Annexin A2; Putative annexin A2-like protein	ANXA2; ANXA2P2	0.595512	0.923747	0.0344469	0.776392
P07357	Complement component C8 alpha chain	C8A	0.933288	1.00469	-0.00203105	0.982814
P07437; Q9BVA1; Q13885	Tubulin beta chain; Tubulin beta-2B chain; Tubulin beta-2A chain	TUBB; TUBB2B; TUBB2A	0.350198	0.862363	0.0643101	0.686382
P07910; P0DMR1; O60812; B7ZW38; B2RXH8	Heterogeneous nuclear ribonucleoproteins C1/C2; Heterogeneous nuclear ribonucleoprotein C-like 4; Heterogeneous nuclear ribonucleoprotein C-like 1; Heterogeneous nuclear ribonucleoprotein C-like 3; Heterogeneous nuclear ribonucleoprotein C-like 2	HNRNPC; HNRNPCL4; HNRNPCL1; HNRNPCL3; HNRNPCL2	0.0380518	0.299848	0.523099	1.80707
P08133	Annexin A6	ANXA6	0.757307	0.950251	0.0221617	1.18961
P08195	Amino acid transporter heavy chain SLC3A2	SLC3A2	0.698283	0.935794	0.0288198	1.08831
P08238; P07900; Q14568; Q58FF8	Heat shock protein HSP 90-beta; Heat shock protein HSP 90-alpha; Heat shock protein HSP 90-alpha A2; Putative heat shock protein HSP 90-beta 2	HSP90AB1; HSP90AA1; HSP90AA2P; HSP90AB2P	0.505018	0.88829	0.0514453	1.40445
P09429; B2RPK0; P23497	High mobility group protein B1; High mobility group protein B1-like 1; Nuclear autoantigen Sp-100	HMGB1; HMGB1P1; SP100	0.425171	0.85468	0.0681967	1.57818
P09525	Annexin A4	ANXA4	0.371379	0.881466	0.0547944	1.01973
P09758	Tumor-associated calcium signal transducer 2	TACSTD2	0.429941	0.855539	0.0677604	1.24523
P09874	Poly [ADP-ribose] polymerase 1	PARP1	0.393556	0.851984	0.0695684	1.11523
Q99878; Q96KK5; Q9BTM1; Q16777; Q6FI13; P0C0S8; P20671; Q8IUE6; Q96QV6	Histone H2A type 1-J; Histone H2A type 1-H; Histone H2A.J; Histone H2A type 2-C; Histone H2A type 2-A; Histone H2A type 1; Histone H2A type 1-D; Histone H2A type 2-B; Histone H2A type 1-A	H2AC14; H2AC12; H2AJ; H2AC20; H2AC18; H2AC11; H2AC7; H2AC21; H2AC1	0.316897	0.832383	0.0796768	1.2251
P62987; P62979; P0CG47; P0CG48	Ubiquitin-ribosomal protein eL40 fusion protein; Ubiquitin-ribosomal protein eS31 fusion protein; Polyubiquitin-B [Cleaved into: Ubiquitin]; Polyubiquitin-C [Cleaved into: Ubiquitin]	UBA52; RPS27A; UBB; UBC	0.282462	0.81831	0.087082	1.26564
P0DMV9; P0DMV8; P34931; P17066; P48741	Heat shock 70 kDa protein 1B; Heat shock 70 kDa protein 1A; Heat shock 70 kDa protein 1-like; Heat shock 70 kDa protein 6; Putative heat shock 70 kDa protein 7	HSPA1B; HSPA1A; HSPA1L; HSPA6; HSPA7	0.743002	0.950464	0.0220644	0.911984
P0DOY3; P0DOY2	Immunoglobulin lambda constant 3; Immunoglobulin lambda constant 2	IGLC3; IGLC2	0.894088	1.00077	-0.000333777	0.934022
P0DP25; P0DP24; P0DP23	Calmodulin-3; Calmodulin-2; Calmodulin-1	CALM3; CALM2; CALM1	0.508791	0.887008	0.0520726	0.645589
P10412; Q02539; P22492	Histone H1.4; Histone H1.1; Histone H1t	H1-4; H1-1; H1-6	0.00227674	0.0640741	1.19332	2.26694
P10599	Thioredoxin	TXN	0.0347309	0.297478	0.526545	0.712034
P10909	Clusterin	CLU	0.570083	0.920544	0.0359554	0.791178
P11021	Endoplasmic reticulum chaperone BiP	HSPA5	0.186112	0.666619	0.176122	0.80923
P11142; P54652	Heat shock cognate 71 kDa protein; Heat shock-related 70 kDa protein 2	HSPA8; HSPA2	0.185262	0.675865	0.17014	0.585403
P12429	Annexin A3	ANXA3	0.410677	0.860673	0.0651618	1.03267
P13639; Q15029	Elongation factor 2; 116 kDa U5 small nuclear ribonucleoprotein component	EEF2; EFTUD2	0.463067	0.860607	0.0651954	0.928063
P13798	Acylamino-acid-releasing enzyme	APEH	0.923694	1.00535	-0.00231595	0.966117
Q5VT79; P13928	Annexin A8-like protein 1; Annexin A8	ANXA8L1; ANXA8	0.888562	1.00602	-0.0026048	1.03305
P14618; P30613	Pyruvate kinase PKM; Pyruvate kinase PKLR	PKM; PKLR	0.941204	1.00226	-0.000978351	0.988612
P14854	Cytochrome c oxidase subunit 6B1	COX6B1	0.767157	0.950502	0.0220467	0.958278
P14923	Junction plakoglobin	JUP	0.0471734	0.344191	0.4632	0.638657
P15104	Glutamine synthetase	GLUL	0.270674	0.807921	0.0926309	0.550881
P15259; Q8N0Y7; P18669	Phosphoglycerate mutase 2; Probable phosphoglycerate mutase 4; Phosphoglycerate mutase 1	PGAM2; PGAM4; PGAM1	0.424907	0.862956	0.0640113	0.81821
P15311	Ezrin	EZR	0.156565	0.656239	0.182938	1.30389
P15924	Desmoplakin	DSP	0.0217462	0.238	0.623424	0.44905
P16070	CD44 antigen	CD44	0.0430574	0.326242	0.48646	0.33114
P16104; Q71UI9; P0C0S5	Histone H2AX; Histone H2A.V; Histone H2A.Z	H2AX; H2AZ2; H2AZ1	0.954368	0.984349	0.00685105	1.02507
P16401	Histone H1.5	H1-5	0.000105757	0.0104171	1.98226	2.5259
P16402	Histone H1.3	H1-3	0.629458	0.925397	0.0336717	1.21283
P16403	Histone H1.2	H1-2	0.00248872	0.0612847	1.21265	1.69163
P17096	High mobility group protein HMG-I/HMG-Y	HMGA1	0.735144	0.959095	0.0181382	0.933517
P18124	Large ribosomal subunit protein uL30	RPL7	0.773418	0.952271	0.0212396	1.07824
P19338	Nucleolin	NCL	0.057041	0.374569	0.426468	1.57669
P19971	Thymidine phosphorylase	TYMP	0.670982	0.92436	0.0341589	0.834779
P20962	Parathymosin	PTMS	0.385628	0.863281	0.0638477	2.27997
P21796	Non-selective voltage-gated ion channel VDAC1	VDAC1	0.571328	0.915054	0.0385532	0.879332
P22626	Heterogeneous nuclear ribonucleoproteins A2/B1	HNRNPA2B1	0.758598	0.945847	0.0241793	0.909138
P22735	Protein-glutamine gamma-glutamyltransferase K	TGM1	0.61676	0.934628	0.029361	0.986595
P23396	Small ribosomal subunit protein uS3	RPS3	0.227377	0.722471	0.14118	1.31156
P23526	Adenosylhomocysteinase	AHCY	0.599232	0.922256	0.0351487	1.14493
P23528	Cofilin-1	CFL1	0.146835	0.642811	0.191916	0.714878
P23677; P27987	Inositol-trisphosphate 3-kinase A; Inositol-trisphosphate 3-kinase B	ITPKA; ITPKB	0.0107207	0.140798	0.851404	0.440809
P25311	Zinc-alpha-2-glycoprotein	AZGP1	0.183072	0.680476	0.167187	1.2784
P26038	Moesin	MSN	0.743237	0.944631	0.0247379	1.117
P26583	High mobility group protein B2	HMGB2	0.658065	0.932654	0.0302795	1.20021
P26641	Elongation factor 1-gamma	EEF1G	0.730924	0.959947	0.0177526	1.08912
P27348	14-3-3 protein theta	YWHAQ	0.471966	0.860901	0.0650466	1.08791
P27361	Mitogen-activated protein kinase 3	MAPK3	0.800779	0.961911	0.016865	1.05602
P27482; P02585	Calmodulin-like protein 3; Troponin C, skeletal muscle	CALML3; TNNC2	0.941354	0.997026	0.00129362	0.996117
P29508	Serpin B3	SERPINB3	0.332137	0.849753	0.0707074	0.749902
P29692	Elongation factor 1-delta	EEF1D	0.218718	0.706351	0.15098	1.34348
Q5VSP4; P31025	Putative lipocalin 1-like protein 1; Lipocalin-1	LCN1P1; LCN1	0.0316374	0.296788	0.527553	0.366354
P31151; Q86SG5	Protein S100-A7; Protein S100-A7A	S100A7; S100A7A	0.112837	0.584973	0.232864	0.406541
P31944	Caspase-14	CASP14	0.16748	0.687364	0.162813	0.737061
P31946	14-3-3 protein beta/alpha	YWHAB	0.350715	0.852975	0.0690638	1.45162
P31947	14-3-3 protein sigma	SFN	0.784854	0.954422	0.0202596	1.07387
P32119	Peroxiredoxin-2	PRDX2	0.633313	0.924168	0.0342493	1.08338
P35221	Catenin alpha-1	CTNNA1	0.367069	0.881861	0.0546	1.30649
P35579	Myosin-9	MYH9	0.883829	1.01229	-0.00530607	0.92873
P36543	V-type proton ATPase subunit E 1	ATP6V1E1	0.508803	0.879248	0.0558888	0.672592
P38606	V-type proton ATPase catalytic subunit A	ATP6V1A	0.490371	0.886268	0.0524351	0.898925
P39060	Collagen alpha-1	COL18A1	0.00992149	0.13961	0.855085	3.0094
P39687	Acidic leucine-rich nuclear phosphoprotein 32 family member A	ANP32A	0.103447	0.566086	0.247117	1.39578
P40121	Macrophage-capping protein	CAPG	0.180635	0.684328	0.164736	1.32871
P45973	Chromobox protein homolog 5	CBX5	0.529192	0.891033	0.0501062	1.0726
P46782	Small ribosomal subunit protein uS7	RPS5	0.534296	0.892003	0.0496337	0.918735
P46783	Small ribosomal subunit protein eS10	RPS10	0.935802	1.00192	-0.000832346	0.965122
P47755	F-actin-capping protein subunit alpha-2	CAPZA2	0.572439	0.909439	0.0412263	0.991375
P47929	Galectin-7	LGALS7	0.0746487	0.459556	0.337661	0.510754
P48594	Serpin B4	SERPINB4	0.0779717	0.465467	0.332111	0.594248
P49006	MARCKS-related protein	MARCKSL1	1.66083e-05	0.00327183	2.48521	1.63966
P49189	4-trimethylaminobutyraldehyde dehydrogenase	ALDH9A1	0.622746	0.922413	0.0350744	1.19263
Q86TX2; P49753	Acyl-coenzyme A thioesterase 1; Acyl-coenzyme A thioesterase 2, mitochondrial	ACOT1; ACOT2	0.390392	0.854525	0.068275	0.770687
P52565	Rho GDP-dissociation inhibitor 1	ARHGDIA	0.307046	0.817407	0.0875619	1.0436
P52907	F-actin-capping protein subunit alpha-1	CAPZA1	0.89527	0.99643	0.0015532	1.01889
P53999	Activated RNA polymerase II transcriptional coactivator p15	SUB1	0.142647	0.638669	0.194724	1.54796
P55072	Transitional endoplasmic reticulum ATPase	VCP	0.718207	0.949575	0.0224707	1.19577
P58107	Epiplakin	EPPK1	0.213655	0.7015	0.153972	0.648345
P60709; Q562R1; Q6S8J3; A5A3E0; P0CG38; Q9BYX7; P0CG39	Actin, cytoplasmic 1; Beta-actin-like protein 2; POTE ankyrin domain family member E; POTE ankyrin domain family member F; POTE ankyrin domain family member I; Putative beta-actin-like protein 3; POTE ankyrin domain family member J	ACTB; ACTBL2; POTEE; POTEF; POTEI; POTEKP; POTEJ	0.0367313	0.301503	0.520709	0.779871
P60842; Q14240	Eukaryotic initiation factor 4A-I; Eukaryotic initiation factor 4A-II	EIF4A1; EIF4A2	0.834051	0.978024	0.00965043	0.959095
P60866	Small ribosomal subunit protein uS10	RPS20	0.467881	0.861425	0.0647824	1.16242
P60981	Destrin	DSTN	0.387117	0.856876	0.0670818	1.22931
P61026	Ras-related protein Rab-10	RAB10	0.0139133	0.171308	0.766223	3.5583
P61626	Lysozyme C	LYZ	0.0910837	0.512671	0.290161	0.486625
P61981	14-3-3 protein gamma	YWHAG	0.445556	0.860534	0.065232	1.3938
P62081	Small ribosomal subunit protein eS7	RPS7	0.282859	0.807584	0.0928124	0.703554
P62258	14-3-3 protein epsilon	YWHAE	0.285803	0.804332	0.0945644	1.47314
P62269	Small ribosomal subunit protein uS13	RPS18	0.927618	1.00407	-0.00176397	1.04525
P62306	Small nuclear ribonucleoprotein F	SNRPF	0.30075	0.822887	0.08466	1.50661
P62491; Q15907	Ras-related protein Rab-11A; Ras-related protein Rab-11B	RAB11A; RAB11B	0.832183	0.981677	0.0080312	0.930188
P63267; P68133; P68032; P62736	Actin, gamma-enteric smooth muscle; Actin, alpha skeletal muscle; Actin, alpha cardiac muscle 1; Actin, aortic smooth muscle	ACTG2; ACTA1; ACTC1; ACTA2	0.616966	0.927803	0.032544	0.891003
P62805	Histone H4	H4C1	0.560877	0.920773	0.0358473	1.14122
P62807; Q99879; Q99877; Q93079; Q5QNW6; P58876; P57053; O60814; Q16778; P33778; P23527; P06899; A0A2R8Y619; Q6DRA6; Q6DN03	Histone H2B type 1-C/E/F/G/I; Histone H2B type 1-M; Histone H2B type 1-N; Histone H2B type 1-H; Histone H2B type 2-F; Histone H2B type 1-D; Histone H2B type F-S; Histone H2B type 1-K; Histone H2B type 2-E; Histone H2B type 1-B; Histone H2B type 1-O; Histone H2B type 1-J; Histone H2B type 2-K1; Putative histone H2B type 2-D; Putative histone H2B type 2-C	H2BC4; H2BC14; H2BC15; H2BC9; H2BC18; H2BC5; H2BC12L; H2BC12; H2BC21; H2BC3; H2BC17; H2BC11; H2BK1; H2BC19P; H2BC20P	0.0318921	0.28558	0.544273	1.58944
P62937; Q9Y536; P0DN37; P0DN26; F5H284; A0A0B4J2A2; A0A075B767; A0A075B759	Peptidyl-prolyl cis-trans isomerase A; Peptidyl-prolyl cis-trans isomerase A-like 4A; Peptidyl-prolyl cis-trans isomerase A-like 4G; Peptidyl-prolyl cis-trans isomerase A-like 4F; Peptidyl-prolyl cis-trans isomerase A-like 4D; Peptidyl-prolyl cis-trans isomerase A-like 4C; Peptidyl-prolyl cis-trans isomerase A-like 4H; Peptidyl-prolyl cis-trans isomerase A-like 4E	PPIA; PPIAL4A; PPIAL4G; PPIAL4F; PPIAL4D; PPIAL4C; PPIAL4H; PPIAL4E	0.662306	0.92535	0.033694	0.929348
P63104	14-3-3 protein zeta/delta	YWHAZ	0.179007	0.691458	0.160234	1.51577
P67809	Y-box-binding protein 1	YBX1	0.456941	0.865552	0.062707	1.25833
P68104; Q5VTE0; Q05639	Elongation factor 1-alpha 1; Putative elongation factor 1-alpha-like 3; Elongation factor 1-alpha 2	EEF1A1; EEF1A1P5; EEF1A2	0.861961	0.99886	0.000495281	0.970792
Q9BQE3; Q71U36; P68363; Q6PEY2; P0DPH8; P0DPH7; Q9NY65	Tubulin alpha-1C chain; Tubulin alpha-1A chain; Tubulin alpha-1B chain; Tubulin alpha-3E chain; Tubulin alpha-3D chain; Tubulin alpha-3C chain; Tubulin alpha-8 chain	TUBA1C; TUBA1A; TUBA1B; TUBA3E; TUBA3D; TUBA3C; TUBA8	0.561559	0.914274	0.0389235	0.869807
P68371; P04350; Q3ZCM7; A6NNZ2; Q9BUF5	Tubulin beta-4B chain; Tubulin beta-4A chain; Tubulin beta-8 chain; Tubulin beta 8B; Tubulin beta-6 chain	TUBB4B; TUBB4A; TUBB8; TUBB8B; TUBB6	0.583566	0.9197	0.0363536	1.25696
Q71DI3; Q16695; P84243; P68431; Q6NXT2	Histone H3.2; Histone H3.1t; Histone H3.3; Histone H3.1; Histone H3.3C	H3C15; H3-4; H3-3A; H3C1; H3-5	0.0216185	0.25052	0.601158	1.48786
P78371	T-complex protein 1 subunit beta	CCT2	0.0511627	0.347554	0.458978	1.4417
P81605	Dermcidin	DCD	0.149241	0.63914	0.194404	1.30799
Q01105; P0DME0	Protein SET; Protein SETSIP	SET; SETSIP	0.128633	0.603352	0.219429	1.43805
Q01130; Q9BRL6	Serine/arginine-rich splicing factor 2; Serine/arginine-rich splicing factor 8	SRSF2; SRSF8	0.645996	0.935744	0.0288431	1.20044
Q01469	Fatty acid-binding protein 5	FABP5	0.0781097	0.452577	0.344308	0.387729
Q01518	Adenylyl cyclase-associated protein 1	CAP1	0.94272	0.98785	0.00530898	0.971654
Q02413	Desmoglein-1	DSG1	0.662487	0.919084	0.0366447	0.906769
Q02878	Large ribosomal subunit protein eL6	RPL6	0.784896	0.948617	0.0229093	1.05204
Q06830; Q13162	Peroxiredoxin-1; Peroxiredoxin-4	PRDX1; PRDX4	0.1316	0.602911	0.219747	0.777551
Q07955; Q13242	Serine/arginine-rich splicing factor 1; Serine/arginine-rich splicing factor 9	SRSF1; SRSF9	0.271186	0.797368	0.0983412	1.63729
Q08188	Protein-glutamine gamma-glutamyltransferase E	TGM3	0.176329	0.694736	0.15818	1.05262
Q08554	Desmocollin-1	DSC1	0.168916	0.679111	0.168059	0.697419
Q09666	Neuroblast differentiation-associated protein AHNAK	AHNAK	0.976411	0.991511	0.00370267	0.987524
Q13404	Ubiquitin-conjugating enzyme E2 variant 1	UBE2V1	0.997124	0.997124	0.00125095	1.00033
Q13867	Bleomycin hydrolase	BLMH	0.201807	0.685446	0.164027	0.762323
Q14134	Tripartite motif-containing protein 29	TRIM29	0.649802	0.934386	0.0294735	0.877003
Q14574	Desmocollin-3	DSC3	0.674165	0.922295	0.0351301	0.967844
Q14978	Nucleolar and coiled-body phosphoprotein 1	NOLC1	0.742937	0.956593	0.0192729	1.06384
Q15758	Neutral amino acid transporter B	SLC1A5	0.50341	0.893439	0.0489352	1.15418
Q16629	Serine/arginine-rich splicing factor 7	SRSF7	0.983295	0.99338	0.00288472	1.00576
Q5T749	Keratinocyte proline-rich protein	KPRP	0.500676	0.896665	0.04737	1.26229
Q5TEC6	Histone H3-7	H3-7	0.00270398	0.0591872	1.22777	1.67394
Q68CQ4	U3 small nucleolar RNA-associated protein 25 homolog	UTP25	0.111363	0.592934	0.226994	0.393669
Q6GYQ0	Ral GTPase-activating protein subunit alpha-1	RALGAPA1	0.444749	0.86748	0.0617405	1.35657
Q7Z406	Myosin-14	MYH14	0.413556	0.848652	0.0712705	1.15459
Q8N130	Sodium-dependent phosphate transport protein 2C	SLC34A3	0.895864	0.99149	0.00371155	1.03069
Q8N5A5	Zinc finger CCCH-type with G patch domain-containing protein	ZGPAT	0.949893	0.984889	0.00661254	0.999836
Q8WVV4	Protein POF1B	POF1B	0.376015	0.871471	0.0597471	1.16725
Q92688	Acidic leucine-rich nuclear phosphoprotein 32 family member B	ANP32B	0.234392	0.721487	0.141771	1.21631
Q92817	Envoplakin	EVPL	0.661365	0.930635	0.0312204	0.922547
Q969J3	BLOC-1-related complex subunit 5	BORCS5	0.96634	0.991505	0.00370493	0.990467
Q96FQ6	Protein S100-A16	S100A16	0.372914	0.874572	0.0582043	1.53466
Q96GR2	Long-chain-fatty-acid--CoA ligase ACSBG1	ACSBG1	0.461341	0.865564	0.0627006	0.906745
Q96MX3	Zinc finger protein 48	ZNF48	0.521274	0.885268	0.0529255	0.881251
Q96P63	Serpin B12	SERPINB12	0.40198	0.851507	0.0698119	0.801644
Q96QA5	Gasdermin-A	GSDMA	0.818982	0.977815	0.00974344	1.051
Q99497	Parkinson disease protein 7	PARK7	0.918961	1.01137	-0.00491044	0.968778
Q99715	Collagen alpha-1	COL12A1	0.0510056	0.358861	0.445074	1.72443
Q99880; Q8N257; Q96A08	Histone H2B type 1-L; Histone H2B type 3-B; Histone H2B type 1-A	H2BC13; H2BC26; H2BC1	0.0055371	0.0839083	1.07619	1.17553
Q9BPU6	Dihydropyrimidinase-related protein 5	DPYSL5	0.125855	0.604717	0.218448	1.37207
Q9H0U4	Ras-related protein Rab-1B	RAB1B	0.0673321	0.427885	0.368673	1.25551
Q9H165	BCL11 transcription factor A	BCL11A	0.114029	0.575993	0.239583	0.430117
Q9H1E3	Nuclear ubiquitous casein and cyclin-dependent kinase substrate 1	NUCKS1	0.000730037	0.0479391	1.31931	2.27006
Q9H299	SH3 domain-binding glutamic acid-rich-like protein 3	SH3BGRL3	0.741028	0.960411	0.0175429	0.886039
Q9HB71	Calcyclin-binding protein	CACYBP	0.539612	0.893307	0.0489994	1.05798
Q9NZT1	Calmodulin-like protein 5	CALML5	0.000739092	0.0364003	1.4389	0.348505
Q9P2U7	Vesicular glutamate transporter 1	SLC17A7	0.200142	0.691721	0.160069	2.7583
Q9UGL9	Cysteine-rich C-terminal protein 1	CRCT1	0.378897	0.867938	0.0615111	0.707533
Q9UH77	Kelch-like protein 3	KLHL3	0.204148	0.681648	0.16644	0.680314
Q9UJA3	DNA helicase MCM8	MCM8	0.00356168	0.0701651	1.15388	0.339159
Q9UPW8	Protein unc-13 homolog A	UNC13A	0.919994	1.00688	-0.00297892	0.960474
Q9Y3R4	Sialidase-2	NEU2	0.192162	0.676	0.170054	1.4437
Q9Y446	Plakophilin-3	PKP3	0.398201	0.852669	0.0692198	0.832409
