# Supplementary material for: Hyaluronic Acid Decoration Facilitates CD44‐Mediated Targeting and Alters Protein Corona Formation of Extracellular Vesicles
Source: J Extracell Vesicles. 2026 Mar 26;15(4):e70263. doi: 10.1002/jev2.70263 (PMC13140515; doi:10.1002/jev2.70263)
Supplement: Supplementary file 2 — Supporting Information: jev270263‐supp‐0002‐Table_S2 [file JEV2-15-e70263-s005.xlsx]

## Sheet: No_imputation_plasma_exposed_EV
Uniprot Accession	Protein name	Gene name	HAS plasma 1	HAS plasma 1a	HAS plasma 2	HAS plasma 2a	HAS plasma 3	HAS plasma 3a	MCF7 plasma 1	MCF7 plasma 1a	MCF7 plasma 2	MCF7 plasma 2a	MCF7 plasma 3
P04211;A0A075B6I9	Immunoglobulin lambda variable 7-43;Immunoglobulin lambda variable 7-46	IGLV7-43;IGLV7-46	17.0399074554443	17.0410976409912	17.336597442627	17.0715446472168	17.2281227111816	16.8145179748535	15.2081680297852	15.6736373901367	16.611307144165	16.563404083252	15.9965629577637
P01615;A0A075B6P5;P01614;A0A087WW87;P06310;A2NJV5;A0A0A0MRZ7;A0A075B6S6;A0A075B6S2	Immunoglobulin kappa variable 2D-28;Immunoglobulin kappa variable 2-28;Immunoglobulin kappa variable 2D-40;Immunoglobulin kappa variable 2-40;Immunoglobulin kappa variable 2-30;Immunoglobulin kappa variable 2-29;Immunoglobulin kappa variable 2D-26;Immunoglobulin kappa variable 2D-30;Immunoglobulin kappa variable 2D-29	IGKV2D-28;IGKV2-28;IGKV2D-40;IGKV2-40;IGKV2-30;IGKV2-29;IGKV2D-26;IGKV2D-30;IGKV2D-29	16.6437244415283	16.6735134124756	16.5341835021973	16.3663654327393	15.9389419555664	16.3210506439209	16.2692623138428	15.4191074371338	15.1841840744019	16.325984954834	16.1557083129883
A0A0A0MS15	Immunoglobulin heavy variable 3-49	IGHV3-49	NaN	NaN	12.4257373809814	11.315375328064	NaN	12.2866649627686	NaN	NaN	NaN	12.6476221084595	12.4085159301758
P01825;P0DP08;P0DP06;A0A0C4DH41;P06331;P01824	Immunoglobulin heavy variable 4-59;Immunoglobulin heavy variable 4-38-2;Immunoglobulin heavy variable 4-30-4;Immunoglobulin heavy variable 4-61;Immunoglobulin heavy variable 4-34;Immunoglobulin heavy variable 4-39	IGHV4-59;IGHV4-38-2;IGHV4-30-4;IGHV4-61;IGHV4-34;IGHV4-39	13.7137680053711	13.7053480148315	13.609354019165	13.8435592651367	NaN	13.706976890564	13.3108062744141	13.3404035568237	13.6707925796509	13.2699289321899	12.6226015090942
A8K2U0	Alpha-2-macroglobulin-like protein 1	A2ML1	16.026216506958	15.8029546737671	15.1108312606812	15.0246648788452	13.3864412307739	14.7721157073975	13.9890289306641	13.392071723938	13.4455137252808	13.0371503829956	14.9677677154541
P11488;P63096;P19087;P09471;P08754;A8MTJ3;P04899;P38405;P63092;Q5JWF2	Guanine nucleotide-binding protein G(t) subunit alpha-1;Guanine nucleotide-binding protein G(i) subunit alpha-1;Guanine nucleotide-binding protein G(t) subunit alpha-2;Guanine nucleotide-binding protein G(o) subunit alpha;Guanine nucleotide-binding protein G(i) subunit alpha-3;Guanine nucleotide-binding protein G(t) subunit alpha-3;Guanine nucleotide-binding protein G(i) subunit alpha-2;Guanine n…	GNAT1;GNAI1;GNAT2;GNAO1;GNAI3;GNAT3;GNAI2;GNAL;GNAS	NaN	12.1916990280151	12.2410097122192	11.3089151382446	13.5326128005981	NaN	NaN	NaN	NaN	NaN	11.019383430481
P0DMR1;O60812;B7ZW38;B2RXH8;P07910	Heterogeneous nuclear ribonucleoprotein C-like 4;Heterogeneous nuclear ribonucleoprotein C-like 1;Heterogeneous nuclear ribonucleoprotein C-like 3;Heterogeneous nuclear ribonucleoprotein C-like 2;Heterogeneous nuclear ribonucleoproteins C1/C2	HNRNPCL4;HNRNPCL1;HNRNPCL3;HNRNPCL2;HNRNPC	14.2834939956665	13.9286699295044	13.5194492340088	13.8562269210815	14.8382835388184	13.7040777206421	16.2600517272949	15.4108219146729	16.2686729431152	16.265022277832	15.1941423416138
P0DOX8;B9A064;P0CG04	Immunoglobulin lambda-1 light chain;Immunoglobulin lambda-like polypeptide 5;Immunoglobulin lambda constant 1	IGLL5;IGLC1	20.3771495819092	20.6168918609619	20.4177322387695	20.5900096893311	19.9217929840088	20.3847599029541	19.9094982147217	19.4727745056152	19.8710346221924	20.2810096740723	19.6552772521973
O00468	Agrin;Agrin N-terminal 110 kDa subunit;Agrin C-terminal 110 kDa subunit;Agrin C-terminal 90 kDa fragment;Agrin C-terminal 22 kDa fragment	AGRN	17.1315269470215	17.112606048584	17.3219184875488	16.7271366119385	17.3130016326904	17.1171760559082	17.8634471893311	17.67822265625	17.6462001800537	17.344856262207	17.4236583709717
O00560	Syntenin-1	SDCBP	NaN	13.2222175598145	12.7149591445923	13.9188976287842	13.6958589553833	14.298056602478	12.2056760787964	12.4184465408325	NaN	NaN	12.7700862884521
P47813;O14602	Eukaryotic translation initiation factor 1A, X-chromosomal;Eukaryotic translation initiation factor 1A, Y-chromosomal	EIF1AX;EIF1AY	NaN	NaN	NaN	NaN	NaN	11.2685279846191	NaN	NaN	NaN	NaN	NaN
O14732	Inositol monophosphatase 2	IMPA2	13.5233860015869	NaN	NaN	12.6739053726196	NaN	13.4517784118652	NaN	12.0111827850342	NaN	NaN	13.6228532791138
O14791	Apolipoprotein L1	APOL1	14.2490329742432	14.9420328140259	14.2328481674194	14.4361362457275	14.1072597503662	13.0776834487915	13.9365587234497	13.0460634231567	13.7936744689941	13.9069852828979	13.6247959136963
O15230	Laminin subunit alpha-5	LAMA5	15.0079078674316	13.8437871932983	14.0648250579834	14.0835628509521	14.3485956192017	14.4084892272949	14.1725282669067	14.4922351837158	NaN	14.5791101455688	14.8860311508179
O43866	CD5 antigen-like	CD5L	16.2188205718994	16.1898860931396	16.1934127807617	15.8315315246582	16.2666568756104	16.1348171234131	16.1390495300293	15.5322952270508	15.9113931655884	15.8684663772583	15.3600587844849
O75054	Immunoglobulin superfamily member 3	IGSF3	13.9643297195435	12.9146347045898	13.6147947311401	12.001784324646	12.7430229187012	13.8478927612305	12.7051372528076	NaN	NaN	13.8512411117554	11.1679210662842
O75367	Core histone macro-H2A.1	MACROH2A1	NaN	NaN	11.7505159378052	11.5869588851929	NaN	NaN	12.4388418197632	13.4156942367554	13.7652368545532	NaN	12.8870687484741
O75608	Acyl-protein thioesterase 1	LYPLA1	15.4241733551025	14.5116081237793	14.0966024398804	14.4828453063965	14.8240232467651	14.4554634094238	14.7070779800415	13.3160266876221	14.6018085479736	14.8846712112427	13.8572044372559
O95445	Apolipoprotein M	APOM	13.3907299041748	14.6327905654907	14.2827615737915	14.6925888061523	14.4289064407349	15.2856779098511	14.5743570327759	13.2953681945801	NaN	14.8130550384521	13.1972017288208
P00450	Ceruloplasmin	CP	15.8828468322754	15.0965347290039	13.6710863113403	15.0003070831299	13.4459886550903	15.2034292221069	13.1945323944092	13.7481489181519	12.1608324050903	13.2058439254761	13.6374177932739
P00738;P00739	Haptoglobin;Haptoglobin alpha chain;Haptoglobin beta chain	HP	19.8912467956543	20.1127986907959	19.6537189483643	20.1722202301025	18.301700592041	19.8417453765869	18.8249988555908	17.3376731872559	18.5114841461182	18.9816589355469	18.243257522583
P00742	Coagulation factor X;Factor X light chain;Factor X heavy chain;Activated factor Xa heavy chain	F10	18.0137310028076	17.9793376922607	18.0608959197998	17.6381645202637	18.0121383666992	17.8218593597412	17.7643566131592	16.031177520752	16.4407520294189	17.06077003479	16.4045429229736
P00747	Plasminogen;Plasmin heavy chain A;Activation peptide;Angiostatin;Plasmin heavy chain A, short form;Plasmin light chain B	PLG	15.1910181045532	15.6908006668091	15.1751165390015	16.251163482666	13.9276790618896	15.9764528274536	14.3560104370117	10.9451370239258	11.5436143875122	13.0884628295898	15.5105180740356
P00751	Complement factor B;Complement factor B Ba fragment;Complement factor B Bb fragment	CFB	15.9244031906128	15.5676031112671	15.1291675567627	15.6796312332153	12.4128131866455	15.6398754119873	14.0656871795654	12.4695901870728	NaN	13.334038734436	14.4404802322388
P01009;P20848	Alpha-1-antitrypsin;Short peptide from AAT	SERPINA1	20.9640712738037	21.22580909729	20.7899875640869	21.416316986084	19.374927520752	21.0616035461426	18.5591697692871	18.0932884216309	19.025951385498	19.9251575469971	19.1530132293701
P01011	Alpha-1-antichymotrypsin;Alpha-1-antichymotrypsin His-Pro-less	SERPINA3	16.3442459106445	16.4019947052002	15.99817943573	16.8413162231445	15.0064964294434	16.0613555908203	14.8036289215088	13.5225172042847	14.3771343231201	15.5166797637939	15.0387907028198
P01023;P20742	Alpha-2-macroglobulin	A2M	20.8863983154297	21.3084564208984	20.7389888763428	21.4523601531982	19.1611194610596	21.0639896392822	18.6893310546875	18.3583869934082	18.8388977050781	19.7968425750732	19.3544692993164
P01024;O95568	Complement C3;Complement C3 beta chain;C3-beta-c;Complement C3 alpha chain;C3a anaphylatoxin;Acylation stimulating protein;Complement C3b alpha chain;Complement C3c alpha chain fragment 1;Complement C3dg fragment;Complement C3g fragment;Complement C3d fragment;Complement C3f fragment;Complement C3c alpha chain fragment 2	C3	19.7178249359131	20.0173931121826	19.5154647827148	20.1593608856201	18.3468437194824	19.9219837188721	17.8096389770508	17.0973968505859	18.1166400909424	18.6850700378418	18.1154823303223
P01042	Kininogen-1;Kininogen-1 heavy chain;T-kinin;Bradykinin;Lysyl-bradykinin;Kininogen-1 light chain;Low molecular weight growth-promoting factor	KNG1	19.9895439147949	20.0646514892578	20.5785102844238	21.5575466156006	21.415994644165	21.8936977386475	20.5834007263184	18.2984294891357	19.9219245910645	20.5754718780518	19.0690727233887
P01116;P01112;P01111	GTPase KRas;GTPase KRas, N-terminally processed;GTPase HRas;GTPase HRas, N-terminally processed;GTPase NRas	KRAS;HRAS;NRAS	16.2751808166504	15.9121799468994	16.3064117431641	15.746039390564	16.8658237457275	15.424732208252	15.6319103240967	14.5871486663818	15.3827219009399	15.5493631362915	14.4104518890381
P01591	Immunoglobulin J chain	JCHAIN	16.6192207336426	16.4229507446289	16.47682762146	15.8217926025391	16.7441444396973	16.3575592041016	16.3247509002686	15.3656024932861	16.068359375	15.6980094909668	15.900749206543
P01619	Immunoglobulin kappa variable 3-20	IGKV3-20	16.4144020080566	17.11106300354	16.5349788665771	17.0135936737061	16.6721382141113	16.6609878540039	16.0459041595459	14.5810518264771	15.4330282211304	16.1537666320801	15.9059991836548
P01700	Immunoglobulin lambda variable 1-47	IGLV1-47	13.610297203064	13.0092105865479	13.1653251647949	14.1406002044678	13.2503509521484	12.9553670883179	14.2593975067139	13.1543397903442	13.7368440628052	13.9762697219849	13.1765165328979
P01833	Polymeric immunoglobulin receptor;Secretory component	PIGR	13.383770942688	13.3092241287231	11.3210411071777	12.0998287200928	13.7156400680542	13.1357021331787	NaN	NaN	NaN	NaN	13.274320602417
P01834	Immunoglobulin kappa constant	IGKC	18.5991497039795	19.3889961242676	18.8973274230957	19.2091865539551	18.3515186309814	18.6876697540283	18.3172378540039	17.7138576507568	18.2727718353271	18.4849452972412	17.8725547790527
P01857;P0DOX5	Immunoglobulin heavy constant gamma 1;Immunoglobulin gamma-1 heavy chain	IGHG1	22.7476749420166	23.1277961730957	22.7607078552246	23.1763439178467	21.9545021057129	22.8962268829346	21.7947292327881	21.1652393341064	21.9557838439941	22.4196586608887	21.6904697418213
P01859	Immunoglobulin heavy constant gamma 2	IGHG2	20.8940486907959	21.017557144165	20.7469310760498	20.8954372406006	20.3861885070801	20.7465515136719	19.9220180511475	19.5752944946289	19.9794921875	19.9793033599854	19.717077255249
P01861	Immunoglobulin heavy constant gamma 4	IGHG4	19.4467639923096	19.8325252532959	19.3070030212402	19.9590873718262	18.2402038574219	19.6332225799561	18.5649642944336	17.6324138641357	18.296028137207	18.9033241271973	18.0535659790039
P01871;P0DOX6	Immunoglobulin heavy constant mu;Immunoglobulin mu heavy chain	IGHM	23.6826553344727	23.8532772064209	23.8130416870117	23.3196392059326	23.9801979064941	23.3857231140137	23.5699005126953	22.893217086792	23.5495700836182	23.5591659545898	23.0084190368652
P01876	Immunoglobulin heavy constant alpha 1	IGHA1	21.4944076538086	21.7029800415039	21.5210876464844	21.5732173919678	20.7865257263184	21.3896617889404	20.5772457122803	19.8874454498291	20.7776031494141	21.0929088592529	20.3717765808105
P02647	Apolipoprotein A-I;Proapolipoprotein A-I;Truncated apolipoprotein A-I	APOA1	19.2190856933594	19.3865699768066	18.6741638183594	19.0210132598877	19.1167736053467	19.0114307403564	19.8054065704346	18.0727043151855	19.094747543335	19.2124195098877	18.851390838623
P02649	Apolipoprotein E	APOE	22.4907245635986	22.1156883239746	21.9356307983398	21.2329406738281	22.5041732788086	21.4044609069824	22.0246562957764	21.6364593505859	21.9343280792236	21.5929660797119	21.5406627655029
P02652	Apolipoprotein A-II;Proapolipoprotein A-II;Truncated apolipoprotein A-II	APOA2	17.9932880401611	18.5110492706299	18.1715698242188	18.603874206543	17.38720703125	18.4471378326416	18.8338603973389	17.1315250396729	18.2596340179443	18.9451522827148	18.0876293182373
P02654	Apolipoprotein C-I;Truncated apolipoprotein C-I	APOC1	16.7302398681641	17.0104827880859	16.8026065826416	16.2732448577881	16.5183715820313	15.9817867279053	17.6004543304443	16.9351100921631	17.0200252532959	17.4043846130371	16.2748165130615
P02655	Apolipoprotein C-II;Proapolipoprotein C-II	APOC2	14.6419019699097	14.8139038085938	14.6145944595337	14.178638458252	14.5558757781982	13.9806776046753	15.4643592834473	14.5350580215454	15.1106624603271	15.2480163574219	14.6454906463623
P02656	Apolipoprotein C-III	APOC3	19.6948680877686	20.2904434204102	19.5411624908447	19.3956909179688	19.4353904724121	18.3026504516602	21.1935615539551	19.6769332885742	20.8245544433594	20.7969436645508	19.5289058685303
P02671	Fibrinogen alpha chain;Fibrinopeptide A;Fibrinogen alpha chain	FGA	19.9577255249023	20.1517162322998	19.9407711029053	20.6094570159912	19.3948783874512	19.89479637146	18.3742656707764	17.9538097381592	18.9249210357666	19.5528297424316	18.845552444458
P02679	Fibrinogen gamma chain	FGG	17.5560054779053	18.4363555908203	17.6804542541504	18.4512729644775	16.5909080505371	17.3113536834717	16.2467708587646	14.5444965362549	16.6752891540527	17.4428100585938	17.0966129302979
P02746	Complement C1q subcomponent subunit B	C1QB	20.009256362915	19.635763168335	20.2402667999268	20.3265209197998	20.7598342895508	21.2478294372559	20.4706840515137	20.7662296295166	20.8889198303223	19.6202373504639	19.3923854827881
P02747	Complement C1q subcomponent subunit C	C1QC	16.9179496765137	16.3850917816162	17.2942562103271	17.3856811523438	17.6955585479736	18.171012878418	17.247200012207	17.3655338287354	17.6840305328369	16.1817836761475	16.3455276489258
P02749	Beta-2-glycoprotein 1	APOH	NaN	NaN	11.5980567932129	NaN	13.4935188293457	13.0011520385742	NaN	11.9217977523804	NaN	NaN	NaN
P02751	Fibronectin;Anastellin;Ugl-Y1;Ugl-Y2;Ugl-Y3	FN1	18.9930591583252	19.0522785186768	18.9478034973145	19.2517585754395	18.1295299530029	18.7785549163818	18.2215709686279	18.1137161254883	19.0134372711182	19.3882217407227	18.2880744934082
P02760	Protein AMBP;Alpha-1-microglobulin;Inter-alpha-trypsin inhibitor light chain;Trypstatin	AMBP	15.0454292297363	13.4752378463745	13.5715885162354	14.7540378570557	13.4483709335327	14.4332962036133	NaN	13.301079750061	14.0359497070313	13.0696716308594	13.3709602355957
P02765	Alpha-2-HS-glycoprotein;Alpha-2-HS-glycoprotein chain A;Alpha-2-HS-glycoprotein chain B	AHSG	17.3473644256592	16.9897365570068	17.0759925842285	16.6751918792725	16.9068222045898	16.7859535217285	16.5635814666748	16.4788570404053	16.2802486419678	16.0012855529785	15.8500413894653
P02774	Vitamin D-binding protein	GC	14.2385807037354	14.4327249526978	14.2308902740479	14.7128391265869	NaN	14.6055936813354	NaN	11.9915742874146	NaN	12.4434633255005	11.7538022994995
P02775	Platelet basic protein;Connective tissue-activating peptide III;TC-2;Connective tissue-activating peptide III(1-81);Beta-thromboglobulin;Neutrophil-activating peptide 2(74);Neutrophil-activating peptide 2(73);Neutrophil-activating peptide 2;TC-1;Neutrophil-activating peptide 2(1-66);Neutrophil-activating peptide 2(1-63)	PPBP	12.7287197113037	13.2394218444824	12.9550180435181	14.4243478775024	13.9355125427246	14.0268602371216	12.978907585144	NaN	13.6435546875	14.6813526153564	12.5468711853027
P02776;P10720	Platelet factor 4;Platelet factor 4, short form;Platelet factor 4 variant;Platelet factor 4 variant(4-74);Platelet factor 4 variant(5-74);Platelet factor 4 variant(6-74)	PF4;PF4V1	18.1825370788574	17.8557968139648	17.303524017334	17.0478515625	18.2141151428223	17.5496482849121	17.29616355896	17.8320388793945	18.3920516967773	18.2273731231689	16.8946285247803
P02786	Transferrin receptor protein 1;Transferrin receptor protein 1, serum form	TFRC	15.4898948669434	14.9391899108887	13.4109706878662	13.6753482818604	14.8893251419067	14.951548576355	12.9165697097778	11.4931774139404	15.6102819442749	14.3102407455444	13.7163915634155
P02787;CON__Q29443;CON__Q0IIK2;CON__Q2HJF0	Serotransferrin	TF	20.1450386047363	20.1894245147705	19.9316329956055	20.5486125946045	18.3242321014404	20.4155464172363	16.8169765472412	17.1099491119385	18.1481647491455	18.6658668518066	18.1531867980957
P02788	Lactotransferrin;Lactoferricin-H;Kaliocin-1;Lactoferroxin-A;Lactoferroxin-B;Lactoferroxin-C	LTF	15.8951330184937	15.6448621749878	15.8765544891357	14.5122375488281	15.8365669250488	14.793023109436	14.5615882873535	14.2404222488403	13.4087524414063	15.6255283355713	14.3074865341187
P02790	Hemopexin	HPX	16.6656513214111	16.8085269927979	16.6874599456787	17.1082706451416	13.7137489318848	16.88596534729	12.5820875167847	12.6504316329956	14.8870401382446	15.8541669845581	14.8674240112305
P03950	Angiogenin	ANG	18.0515422821045	17.3700695037842	17.0927982330322	17.5424060821533	17.8628997802734	18.0437545776367	17.4931564331055	16.4867191314697	17.3848876953125	17.9723529815674	17.2628841400146
P03951	Coagulation factor XI;Coagulation factor XIa heavy chain;Coagulation factor XIa light chain	F11	19.2907810211182	20.0727806091309	21.5933094024658	21.9541015625	21.6939315795898	22.0148220062256	20.4395637512207	18.071460723877	19.0028514862061	19.6980857849121	19.0672359466553
P03952	Plasma kallikrein;Plasma kallikrein heavy chain;Plasma kallikrein light chain	KLKB1	14.34339427948	15.1410646438599	15.0357189178467	15.8109683990479	14.7409734725952	15.3865251541138	14.5633859634399	13.4826974868774	12.8108816146851	14.8371171951294	14.0843105316162
P04003	C4b-binding protein alpha chain	C4BPA	15.2013444900513	15.3470754623413	15.2732648849487	15.0250549316406	14.3740472793579	14.5366859436035	15.5443925857544	15.2120542526245	15.0457401275635	14.9372158050537	15.1099128723145
P04004	Vitronectin;Vitronectin V65 subunit;Vitronectin V10 subunit;Somatomedin-B	VTN	18.8828125	19.1269664764404	18.9243335723877	18.7509288787842	18.7545299530029	18.5158157348633	19.0720081329346	18.0522441864014	18.7286472320557	18.653039932251	18.5190296173096
P04040	Catalase	CAT	17.3104667663574	15.8269081115723	14.2416095733643	15.0672149658203	15.2066593170166	16.1035404205322	16.8179416656494	14.4258050918579	15.7259502410889	14.7459287643433	15.8990745544434
P04075	Fructose-bisphosphate aldolase A	ALDOA	15.5629091262817	15.1971435546875	14.8678140640259	15.3713054656982	15.7333307266235	14.7950305938721	14.8994598388672	14.5494146347046	15.6206111907959	15.0398092269897	14.5404920578003
P04114	Apolipoprotein B-100;Apolipoprotein B-48	APOB	21.1840763092041	21.4038219451904	21.1089344024658	21.4424648284912	20.8243713378906	21.3792476654053	21.1554298400879	20.6356639862061	20.6728229522705	20.7914218902588	20.395715713501
P04196	Histidine-rich glycoprotein	HRG	19.9718799591064	21.3904247283936	20.1159133911133	21.4764747619629	21.0875911712646	21.9717979431152	20.7233352661133	18.8112182617188	20.4582481384277	22.4500713348389	20.9526233673096
P04217	Alpha-1B-glycoprotein	A1BG	16.9150905609131	16.9530754089355	16.4164505004883	16.9243488311768	16.3386993408203	16.7531604766846	15.2976541519165	14.8110017776489	16.2343597412109	15.9651212692261	15.5747127532959
P04259	Keratin, type II cytoskeletal 6B	KRT6B	20.4925022125244	18.7722320556641	17.4018230438232	18.1110305786133	18.0257186889648	19.2056159973145	21.1119613647461	17.1046333312988	18.0258731842041	17.6666889190674	18.291540145874
P04406	Glyceraldehyde-3-phosphate dehydrogenase	GAPDH	21.783992767334	20.738618850708	20.6710071563721	20.5082855224609	20.9745140075684	20.808801651001	20.891487121582	19.6344947814941	20.9460868835449	20.5786819458008	20.2328052520752
P04792	Heat shock protein beta-1	HSPB1	16.2056922912598	15.2058429718018	15.3530607223511	16.1850929260254	16.1008968353271	15.2588396072388	16.107084274292	15.3731632232666	17.3589305877686	16.9206256866455	15.2162914276123
Q99878;Q96KK5;Q9BTM1;Q16777;Q93077;Q7L7L0;Q6FI13;P20671;P0C0S8;P04908	Histone H2A type 1-J;Histone H2A type 1-H;Histone H2A.J;Histone H2A type 2-C;Histone H2A type 1-C;Histone H2A type 3;Histone H2A type 2-A;Histone H2A type 1-D;Histone H2A type 1;Histone H2A type 1-B/E	H2AC14;H2AC12;H2AJ;H2AC20;H2AC6;H2AC25;H2AC18;H2AC7;H2AC11;H2AC4	13.3641481399536	11.7095069885254	14.8581218719482	14.2282114028931	14.5957279205322	13.8873767852783	14.2548112869263	15.9579458236694	14.8034229278564	13.6084308624268	15.901834487915
P05023;P13637	Sodium/potassium-transporting ATPase subunit alpha-1	ATP1A1	15.9464960098267	15.442964553833	15.8968648910522	15.4248657226563	16.0278224945068	16.0953845977783	14.4409999847412	14.4468746185303	14.9899940490723	14.6982831954956	13.7205657958984
P05089	Arginase-1	ARG1	18.0841464996338	16.5617866516113	15.788948059082	16.5139770507813	16.6856079101563	16.8884944915771	17.113353729248	16.4910697937012	17.2490253448486	16.1259059906006	16.9730930328369
P05109	Protein S100-A8	S100A8	18.7235450744629	19.5354061126709	17.3492870330811	18.4158992767334	17.1726112365723	17.0703105926514	17.5150318145752	17.3449459075928	17.6836700439453	17.3835163116455	17.8955173492432
P05154	Plasma serine protease inhibitor	SERPINA5	17.8782577514648	18.6449718475342	17.4841575622559	18.4150142669678	17.6609115600586	18.0401439666748	18.2747592926025	16.5570068359375	17.5555019378662	17.8943786621094	17.5681495666504
P05452	Tetranectin	CLEC3B	12.7724227905273	12.4529094696045	14.0408878326416	13.9935913085938	14.1445646286011	14.0029764175415	13.6121559143066	11.1663341522217	NaN	13.6203231811523	12.92955493927
P05556	Integrin beta-1	ITGB1	12.2204179763794	13.3989810943604	12.6399726867676	12.6225490570068	NaN	12.9219255447388	13.3914556503296	NaN	NaN	11.7857027053833	11.6252069473267
P05783	Keratin, type I cytoskeletal 18	KRT18	16.1138248443604	15.5316171646118	16.301212310791	15.5098342895508	16.7918262481689	16.0316562652588	16.3237991333008	16.2086372375488	17.5572052001953	16.791633605957	16.1905784606934
P06396	Gelsolin	GSN	16.2031517028809	16.6172370910645	16.5969047546387	16.6186752319336	15.6958360671997	16.1912860870361	15.569616317749	15.320595741272	15.2951488494873	16.3022766113281	15.740044593811
P06702	Protein S100-A9	S100A9	16.2422561645508	17.7464332580566	14.8904190063477	16.4902496337891	15.2817268371582	15.2896575927734	12.4965448379517	13.9379348754883	12.5927400588989	NaN	15.3951330184937
P06727	Apolipoprotein A-IV	APOA4	16.9888076782227	16.9740619659424	17.0126152038574	16.8384056091309	17.2234172821045	16.330249786377	17.6830101013184	16.0350971221924	17.2748432159424	17.203950881958	16.3234081268311
P06733	Alpha-enolase	ENO1	15.506646156311	14.733772277832	14.8932065963745	15.4393243789673	15.1032848358154	14.9063034057617	15.2609043121338	14.9716482162476	14.8483791351318	14.4868078231812	14.613790512085
P06748	Nucleophosmin	NPM1	14.667649269104	15.0076589584351	12.6519718170166	14.3547868728638	14.6013050079346	14.66002368927	17.3922271728516	15.2419567108154	16.3410415649414	16.1812438964844	15.7918252944946
P07355;A6NMY6	Annexin A2;Putative annexin A2-like protein	ANXA2;ANXA2P2	17.0343322753906	16.0463008880615	15.7380485534668	15.7243013381958	15.5631484985352	16.1061363220215	15.4178428649902	14.7018623352051	13.9508438110352	14.4343233108521	16.142406463623
P07900;Q58FG1	Heat shock protein HSP 90-alpha	HSP90AA1	NaN	11.8818769454956	13.2820529937744	13.6328296661377	13.4965400695801	14.0192956924438	12.7617340087891	12.2802810668945	13.6588659286499	13.4139699935913	12.1380805969238
P08195	Amino acid transporter heavy chain SLC3A2	SLC3A2	15.6293830871582	14.4294652938843	15.3580026626587	14.69602394104	15.7522010803223	14.7219133377075	12.7942943572998	13.4023838043213	NaN	14.4262495040894	13.6878137588501
P08238;Q58FF7;Q58FF8;Q14568	Heat shock protein HSP 90-beta;Putative heat shock protein HSP 90-beta-3	HSP90AB1;HSP90AB3P	15.577880859375	15.131064414978	15.0713500976563	14.7288007736206	15.2495164871216	14.4544057846069	13.6113986968994	13.9026441574097	13.9752511978149	14.9134836196899	14.2477054595947
P08493	Matrix Gla protein	MGP	14.0286779403687	13.1275720596313	12.5952186584473	11.4839105606079	13.656608581543	13.2268285751343	14.2977647781372	12.8519830703735	12.9446105957031	13.6272964477539	13.2898750305176
P08603	Complement factor H	CFH	12.250280380249	13.3233461380005	12.7132768630981	13.7874927520752	NaN	13.5250215530396	NaN	13.1163997650146	NaN	12.104866027832	12.7544918060303
P09874	Poly [ADP-ribose] polymerase 1;Poly [ADP-ribose] polymerase 1, processed C-terminus;Poly [ADP-ribose] polymerase 1, processed N-terminus	PARP1	13.5034217834473	12.8418102264404	11.0369262695313	12.9468536376953	14.2611112594604	12.4287996292114	12.4310846328735	13.7195110321045	13.5983171463013	13.6889200210571	12.7880458831787
P0C0L4;P0C0L5	Complement C4-A;Complement C4 beta chain;Complement C4-A alpha chain;C4a anaphylatoxin;C4b-A;C4d-A;Complement C4 gamma chain;Complement C4-B;Complement C4 beta chain;Complement C4-B alpha chain;C4a anaphylatoxin;C4b-B;C4d-B;Complement C4 gamma chain	C4A;C4B	17.3545513153076	17.5608367919922	17.1575736999512	17.7041664123535	16.7468891143799	17.2947063446045	16.2017440795898	15.5363893508911	16.6383800506592	16.2787227630615	16.3253765106201
Q01105;P0DME0	Protein SET;Protein SETSIP	SET;SETSIP	13.2581720352173	13.1032247543335	11.5995750427246	12.3288440704346	13.6324148178101	13.4704666137695	15.0398063659668	NaN	NaN	12.6187620162964	13.1800031661987
P0DOX2;P01767;A0A0C4DH42;P0DP02;P01780;P01772;P01763;P01762;A0A0J9YVY3;A0A0B4J1X5;A0A0B4J1V1	Immunoglobulin alpha-2 heavy chain		15.8608961105347	16.4933376312256	15.6620454788208	16.3167152404785	15.9161739349365	16.2769355773926	13.9069061279297	14.5919857025146	15.9675197601318	15.5885753631592	15.4918851852417
P0DOX7;P01602	Immunoglobulin kappa light chain		17.1810760498047	17.3572731018066	16.9800319671631	17.4804267883301	15.942138671875	17.2328510284424	15.9217367172241	14.5711936950684	15.1315908432007	16.6136054992676	15.83424949646
P0DOY3;P0DOY2	Immunoglobulin lambda constant 3;Immunoglobulin lambda constant 2	IGLC3;IGLC2	19.7212295532227	20.1356372833252	19.7169017791748	20.0375347137451	19.2030658721924	19.7953910827637	19.196907043457	18.8749771118164	19.4753284454346	19.5421485900879	18.7620849609375
P16403;P10412;P16402;Q02539;P22492	Histone H1.2;Histone H1.4;Histone H1.3;Histone H1.1	H1-2;H1-4;H1-3;H1-1	16.8789291381836	16.6814270019531	16.5424633026123	16.6472263336182	17.0104598999023	16.8021373748779	17.2334384918213	17.3955669403076	17.0728244781494	16.9884738922119	17.3272895812988
P10809	60 kDa heat shock protein, mitochondrial	HSPD1	14.5791692733765	13.4386425018311	13.7212715148926	13.3674468994141	14.2711343765259	13.7324094772339	NaN	12.053656578064	14.9394216537476	13.8200645446777	13.1290264129639
P10909	Clusterin;Clusterin beta chain;Clusterin alpha chain	CLU	21.0087928771973	21.0499477386475	21.1018371582031	20.5919647216797	21.3212852478027	20.3501930236816	20.962818145752	20.308557510376	20.9531536102295	20.7140140533447	20.301399230957
P11047	Laminin subunit gamma-1	LAMC1	NaN	NaN	12.456335067749	10.8942832946777	NaN	NaN	NaN	NaN	NaN	12.5021419525146	12.8683795928955
P54652;P11142;P38646	Heat shock-related 70 kDa protein 2;Heat shock cognate 71 kDa protein	HSPA2;HSPA8	14.7182636260986	14.3369703292847	15.4081726074219	15.0302658081055	15.5715503692627	15.3203535079956	14.881462097168	14.1226072311401	15.7934379577637	14.9953956604004	13.6602191925049
P11597	Cholesteryl ester transfer protein	CETP	18.6248798370361	17.9751033782959	18.2901096343994	17.9988918304443	17.5506057739258	17.4687805175781	18.0971126556396	17.1963596343994	18.0785846710205	18.6828231811523	17.4811687469482
P12259	Coagulation factor V;Coagulation factor V heavy chain;Coagulation factor V light chain	F5	18.1801013946533	17.6599788665771	18.0322570800781	17.2356700897217	18.050106048584	17.5242862701416	16.4027919769287	16.1868915557861	17.1893863677979	16.4472942352295	16.1835384368896
P12830	Cadherin-1;E-Cad/CTF1;E-Cad/CTF2;E-Cad/CTF3	CDH1	13.7792263031006	11.2836265563965	11.8830823898315	12.5764780044556	13.0420875549316	11.8873453140259	NaN	13.5308151245117	NaN	13.4304399490356	12.1607227325439
P13639	Elongation factor 2	EEF2	14.5002994537354	13.466926574707	12.906044960022	13.2807703018188	13.3806324005127	11.8636312484741	NaN	NaN	14.2410268783569	12.7041006088257	12.2099418640137
P14618	Pyruvate kinase PKM	PKM	17.9891357421875	17.3369846343994	17.7813034057617	17.4907970428467	17.8791770935059	17.6743850708008	18.0830993652344	16.424617767334	17.9832000732422	17.6133689880371	16.7075214385986
P14923;P35222	Junction plakoglobin	JUP	20.6810741424561	18.3703918457031	18.6435985565186	18.8653221130371	18.9261322021484	20.2560863494873	19.8861427307129	16.387279510498	18.3418769836426	18.3960990905762	19.7025585174561
P15924	Desmoplakin	DSP	20.5676422119141	18.1328105926514	18.1721000671387	18.3545246124268	18.5619869232178	19.9197807312012	20.0509033203125	16.5151481628418	18.5987873077393	17.9328327178955	19.1754341125488
P16104;Q71UI9;P0C0S5;Q96QV6;Q8IUE6	Histone H2AX	H2AX	19.6250915527344	19.2715148925781	20.0218563079834	19.6842441558838	20.2721672058105	19.8709564208984	20.9204998016357	21.6047916412354	21.0096302032471	20.8357715606689	21.3715114593506
P16112	Aggrecan core protein;Aggrecan core protein 2	ACAN	15.6454305648804	15.4321632385254	15.0067386627197	14.4427242279053	15.7168483734131	14.7806663513184	14.6007518768311	13.2489604949951	15.4217567443848	14.4049263000488	14.4073352813721
P16401	Histone H1.5	H1-5	19.6009712219238	19.2735157012939	19.9141368865967	19.6272811889648	20.3539028167725	19.5338020324707	21.0867862701416	21.7230968475342	20.7939949035645	20.9274578094482	21.3335819244385
Q9HAV0;P62879;P62873;P16520	Guanine nucleotide-binding protein subunit beta-4;Guanine nucleotide-binding protein G(I)/G(S)/G(T) subunit beta-2;Guanine nucleotide-binding protein G(I)/G(S)/G(T) subunit beta-1;Guanine nucleotide-binding protein G(I)/G(S)/G(T) subunit beta-3	GNB4;GNB2;GNB1;GNB3	15.7574119567871	14.9177665710449	15.5039682388306	14.6060771942139	15.7120094299316	15.0815401077271	13.9932422637939	11.808985710144	14.4795207977295	14.855149269104	14.1915225982666
P17301	Integrin alpha-2	ITGA2	14.7792568206787	14.1028299331665	13.9959230422974	14.2066946029663	13.5307655334473	14.2461786270142	NaN	NaN	NaN	12.2892808914185	13.9347972869873
P18827	Syndecan-1	SDC1	NaN	11.6012849807739	NaN	NaN	NaN	NaN	NaN	NaN	NaN	11.8896417617798	11.8177442550659
P19338	Nucleolin	NCL	17.0743026733398	16.9621486663818	16.4356307983398	16.1789226531982	17.0801792144775	16.4361934661865	18.157844543457	17.4151020050049	17.5478763580322	17.6604518890381	17.4011631011963
P19823	Inter-alpha-trypsin inhibitor heavy chain H2	ITIH2	17.7232284545898	18.231164932251	18.0296783447266	18.423921585083	17.2020473480225	17.7466068267822	16.8878688812256	16.4147090911865	18.6374111175537	17.8281097412109	16.5731449127197
P19827	Inter-alpha-trypsin inhibitor heavy chain H1	ITIH1	NaN	12.7319850921631	11.7711400985718	13.5159215927124	NaN	NaN	NaN	NaN	NaN	NaN	11.7262191772461
P21333	Filamin-A	FLNA	15.6006927490234	14.7012329101563	14.9838638305664	14.4148473739624	14.6606092453003	15.4891233444214	15.5259494781494	13.6956729888916	12.3532314300537	14.4894514083862	14.4248886108398
P23396	Small ribosomal subunit protein uS3	RPS3	14.3098278045654	13.8714256286621	13.9572505950928	13.4949417114258	14.245792388916	13.766960144043	14.4009237289429	13.769832611084	14.9213037490845	13.6443862915039	13.5420656204224
P25311	Zinc-alpha-2-glycoprotein	AZGP1	15.2411575317383	14.6889686584473	14.4241104125977	13.9440898895264	14.6269569396973	14.4666309356689	13.9948835372925	12.3346242904663	14.9364175796509	14.6636610031128	14.3875465393066
P26006	Integrin alpha-3;Integrin alpha-3 heavy chain;Integrin alpha-3 light chain	ITGA3	12.1577472686768	13.0977115631104	13.5789699554443	12.2759075164795	12.0116243362427	13.7662267684937	NaN	12.0968313217163	NaN	11.984169960022	13.1015663146973
P26373	Large ribosomal subunit protein eL13	RPL13	12.2238063812256	12.027172088623	NaN	11.0699510574341	12.7164745330811	NaN	NaN	12.2806644439697	NaN	NaN	11.1893310546875
P27169	Serum paraoxonase/arylesterase 1	PON1	18.1522216796875	18.6686458587646	18.3968296051025	18.3841133117676	18.2839698791504	17.9315185546875	18.7563667297363	16.9493007659912	17.2882652282715	18.0255374908447	17.5751113891602
P29508	Serpin B3	SERPINB3	17.1920146942139	17.2268486022949	16.144588470459	16.7982940673828	15.8962440490723	16.4430904388428	15.6142263412476	14.3724632263184	16.3057270050049	15.183690071106	16.367654800415
P31025;Q5VSP4	Lipocalin-1;Putative lipocalin 1-like protein 1	LCN1;LCN1P1	16.5040817260742	16.3969383239746	16.4583644866943	15.7111415863037	16.4498119354248	15.0481262207031	15.8775758743286	15.0441474914551	16.5776195526123	16.0251560211182	15.3073797225952
Q86SG5;P31151	Protein S100-A7A;Protein S100-A7	S100A7A;S100A7	NaN	13.7929019927979	11.6200647354126	15.4332714080811	12.3878765106201	12.3388299942017	NaN	NaN	NaN	NaN	NaN
P32119;Q06830	Peroxiredoxin-2;Peroxiredoxin-1	PRDX2;PRDX1	16.2288951873779	14.9204120635986	14.15407371521	14.5259532928467	15.1463594436646	15.298469543457	15.3696451187134	14.3084602355957	15.0790767669678	14.5958070755005	15.3006391525269
P36222	Chitinase-3-like protein 1	CHI3L1	13.9548368453979	14.6998338699341	12.1610136032104	13.8441123962402	NaN	13.6224403381348	13.3011121749878	11.8385210037231	12.7455739974976	13.4186944961548	13.9638900756836
P36578	Large ribosomal subunit protein uL4	RPL4	12.4745569229126	12.6233358383179	NaN	11.9259796142578	NaN	12.9511127471924	NaN	12.7457647323608	NaN	13.8620557785034	13.2867889404297
P36955	Pigment epithelium-derived factor	SERPINF1	14.9819459915161	15.7934103012085	15.1784219741821	15.2312164306641	14.6291046142578	15.3668670654297	14.2993421554565	15.1653308868408	15.4641828536987	15.0372152328491	14.6974573135376
P39060	Collagen alpha-1(XVIII) chain;Endostatin;Non-collagenous domain 1	COL18A1	19.2248687744141	19.2730846405029	19.1263732910156	19.0360679626465	19.4625701904297	19.0407161712646	18.7707805633545	18.8430843353271	19.1747798919678	19.0948104858398	18.6462154388428
P42357	Histidine ammonia-lyase	HAL	12.8791341781616	NaN	NaN	NaN	NaN	12.0322313308716	13.3916110992432	NaN	NaN	11.9507417678833	12.2545566558838
P45880	Voltage-dependent anion-selective channel protein 2	VDAC2	12.707221031189	11.5029697418213	NaN	12.6781301498413	NaN	NaN	NaN	12.2337331771851	NaN	NaN	11.6161365509033
P47929	Galectin-7	LGALS7	15.4345998764038	13.8691864013672	14.5220937728882	15.3354835510254	14.6211261749268	14.3858041763306	14.1216459274292	13.2238111495972	14.9200277328491	13.9103441238403	14.1531572341919
P48594	Serpin B4	SERPINB4	14.1391677856445	14.7319488525391	13.1705436706543	14.9943885803223	14.6625490188599	13.0310392379761	13.8740320205688	13.0946111679077	12.5964155197144	13.5561437606812	13.4262657165527
P49006	MARCKS-related protein	MARCKSL1	15.8430328369141	15.0282421112061	14.4831466674805	14.7438774108887	16.1998100280762	15.4457006454468	14.3759288787842	14.0358915328979	15.8103837966919	15.4932889938354	14.7796688079834
P50395	Rab GDP dissociation inhibitor beta	GDI2	12.4607934951782	12.6045179367065	11.4403829574585	10.4746236801147	NaN	12.4766502380371	NaN	NaN	NaN	11.8937578201294	NaN
P50990	T-complex protein 1 subunit theta	CCT8	NaN	NaN	11.8042583465576	12.00035572052	NaN	NaN	NaN	NaN	13.301438331604	13.2744522094727	NaN
P51148	Ras-related protein Rab-5C	RAB5C	14.9808921813965	14.509373664856	14.9901475906372	14.5648612976074	13.3885936737061	14.8042783737183	13.0831155776978	14.0957431793213	12.9821338653564	12.9824180603027	14.3650932312012
P53999	Activated RNA polymerase II transcriptional coactivator p15	SUB1	12.6819009780884	13.3176651000977	NaN	12.1629047393799	NaN	12.2469367980957	NaN	12.0727100372314	NaN	NaN	12.4801092147827
P55072	Transitional endoplasmic reticulum ATPase	VCP	12.8269109725952	NaN	13.6611604690552	12.7598533630371	12.2863063812256	11.2433643341064	14.5066213607788	NaN	14.3681659698486	13.9694366455078	13.8206787109375
P62807;Q5QNW6;Q93079;Q99877;Q99879;P58876;P23527;P57053;O60814;P33778;Q16778;Q99880;P06899;Q96A08;Q8N257;A0A2R8Y619;Q6DRA6;Q6DN03	Histone H2B type 1-C/E/F/G/I;Histone H2B type 2-F;Histone H2B type 1-H;Histone H2B type 1-N;Histone H2B type 1-M;Histone H2B type 1-D;Histone H2B type 1-O;Histone H2B type F-S;Histone H2B type 1-K;Histone H2B type 1-B;Histone H2B type 2-E;Histone H2B type 1-L;Histone H2B type 1-J;Histone H2B type 1-A;Histone H2B type 3-B	H2BC4;H2BC18;H2BC9;H2BC15;H2BC14;H2BC5;H2BC17;H2BC12L;H2BC12;H2BC3;H2BC21;H2BC13;H2BC11;H2BC1;H2BC26	22.5893402099609	22.3399524688721	23.732629776001	23.0743312835693	23.8244514465332	23.0855045318604	23.8779830932617	25.0582809448242	24.0712966918945	23.6471366882324	24.7665328979492
P60174	Triosephosphate isomerase	TPI1	15.8411474227905	14.8190679550171	15.8334426879883	15.726372718811	14.7244691848755	15.4764623641968	14.364312171936	14.1917963027954	NaN	14.7197427749634	15.22132396698
P63261;P60709;P63267;P68133;P68032;P62736;P0CG39;Q6S8J3;P0CG38;A5A3E0	Actin, cytoplasmic 2;Actin, cytoplasmic 2, N-terminally processed;Actin, cytoplasmic 1;Actin, cytoplasmic 1, N-terminally processed;Actin, gamma-enteric smooth muscle;Actin, gamma-enteric smooth muscle, intermediate form;Actin, alpha skeletal muscle;Actin, alpha skeletal muscle, intermediate form;Actin, alpha cardiac muscle 1;Actin, alpha cardiac muscle 1, intermediate form;Actin, aortic smooth m…	ACTG1;ACTB;ACTG2;ACTA1;ACTC1;ACTA2	18.4151821136475	18.038646697998	18.3479881286621	18.1742572784424	18.3873977661133	18.1134433746338	17.6456050872803	16.8721523284912	18.3044261932373	18.0706348419189	16.8881015777588
P60900	Proteasome subunit alpha type-6	PSMA6	15.7500877380371	15.5843801498413	15.0456848144531	15.2264728546143	14.850043296814	15.7615461349487	14.6817693710327	14.7385635375977	15.7576293945313	14.4171991348267	15.4985074996948
P61026;Q9H0U4;Q92928;P51153;P62820;Q92930;P61006;P59190	Ras-related protein Rab-10;Ras-related protein Rab-1B;Putative Ras-related protein Rab-1C;Ras-related protein Rab-13;Ras-related protein Rab-1A;Ras-related protein Rab-8B;Ras-related protein Rab-8A;Ras-related protein Rab-15	RAB10;RAB1B;RAB1C;RAB13;RAB1A;RAB8B;RAB8A;RAB15	15.0256414413452	13.8841781616211	13.7037324905396	13.9300909042358	14.0266180038452	13.4353351593018	12.4184036254883	NaN	NaN	12.6100025177002	12.7455492019653
P62834;P61224	Ras-related protein Rap-1A;Ras-related protein Rap-1b	RAP1A;RAP1B	14.6038618087769	14.1175756454468	14.686954498291	13.5529336929321	14.7319841384888	12.8999290466309	NaN	11.9346055984497	NaN	12.5988454818726	12.7151479721069
P61626	Lysozyme C	LYZ	21.1279621124268	21.4805145263672	19.4899845123291	20.6145305633545	20.1697177886963	20.7227210998535	21.3705921173096	20.7336463928223	21.8260040283203	21.7586822509766	21.2723598480225
P62249	Small ribosomal subunit protein uS9	RPS16	14.6756153106689	13.935754776001	12.1715307235718	13.4891538619995	14.112343788147	13.7264261245728	14.0994462966919	14.0603857040405	13.9463176727295	14.3327875137329	14.3564529418945
P62753	Small ribosomal subunit protein eS6	RPS6	14.1615648269653	13.3369226455688	13.3958473205566	12.3683242797852	14.0557975769043	12.7825899124146	14.3378610610962	14.7660360336304	14.7529411315918	14.5467662811279	14.5127410888672
P62805	Histone H4	H4C1	19.5233860015869	19.8653717041016	20.0015735626221	20.1034698486328	20.37965965271	20.1777992248535	21.0574626922607	21.950325012207	21.3812866210938	21.1861629486084	22.0802097320557
P63104	14-3-3 protein zeta/delta	YWHAZ	14.1937484741211	13.0587167739868	NaN	13.4733657836914	13.0503358840942	13.4229488372803	12.8917551040649	NaN	NaN	11.5756721496582	12.8633155822754
P67809	Y-box-binding protein 1	YBX1	NaN	13.5825185775757	13.840874671936	11.7791404724121	NaN	13.225811958313	14.7905006408691	15.8398723602295	13.900369644165	15.7854318618774	15.4612560272217
Q5VTE0;P68104;Q05639	Putative elongation factor 1-alpha-like 3;Elongation factor 1-alpha 1;Elongation factor 1-alpha 2	EEF1A1P5;EEF1A1;EEF1A2	19.5848636627197	19.0235805511475	19.4641761779785	19.1155338287354	19.7931137084961	19.332612991333	18.971960067749	18.1803894042969	20.3455600738525	19.9359683990479	17.926830291748
Q9BQE3;Q71U36;P68363;Q6PEY2;P0DPH8;P0DPH7	Tubulin alpha-1C chain;Detyrosinated tubulin alpha-1C chain;Tubulin alpha-1A chain;Detyrosinated tubulin alpha-1A chain;Tubulin alpha-1B chain;Detyrosinated tubulin alpha-1B chain;Tubulin alpha-3E chain;Detyrosinated tubulin alpha-3E chain;Tubulin alpha-3D chain;Detyrosinated tubulin alpha-3D chain;Tubulin alpha-3C chain;Detyrosinated tubulin alpha-3C chain	TUBA1C;TUBA1A;TUBA1B;TUBA3E;TUBA3D;TUBA3C	12.6562604904175	12.1086616516113	NaN	11.8836050033569	NaN	NaN	NaN	NaN	NaN	12.0676393508911	NaN
Q71DI3;Q16695;P68431;P84243;Q5TEC6;Q6NXT2	Histone H3.2;Histone H3.1t;Histone H3.1;Histone H3.3;Histone H3-7	H3C15;H3-4;H3C1;H3-3A;H3-7	19.8614139556885	19.9146747589111	20.2070655822754	20.2809047698975	20.7738189697266	20.4584617614746	21.1778697967529	22.1533794403076	21.5719528198242	21.5330905914307	22.0836868286133
P68871	Hemoglobin subunit beta;LVV-hemorphin-7;Spinorphin	HBB	13.4300518035889	13.5491991043091	11.0927267074585	12.529932975769	15.4825315475464	14.6371736526489	12.8599195480347	NaN	NaN	NaN	NaN
P81605	Dermcidin;Survival-promoting peptide;DCD-1	DCD	18.7959060668945	17.4648475646973	17.8991260528564	17.1643810272217	18.6901435852051	18.195837020874	18.1224327087402	18.1829528808594	18.7943000793457	17.4771099090576	18.1966705322266
P98160	Basement membrane-specific heparan sulfate proteoglycan core protein;Endorepellin;LG3 peptide	HSPG2	14.5340375900269	14.5960597991943	14.1046075820923	14.1728372573853	14.3750495910645	14.4091444015503	13.3659505844116	14.5138626098633	14.8690347671509	14.2182455062866	14.3353214263916
Q00577	Transcriptional activator protein Pur-alpha	PURA	NaN	12.1616048812866	11.9583749771118	10.7575063705444	NaN	NaN	NaN	NaN	13.4295797348022	12.6104097366333	11.418643951416
Q01469	Fatty acid-binding protein 5	FABP5	15.7650060653687	15.1547451019287	15.4025297164917	15.8563642501831	15.7153100967407	15.3504667282104	14.8865718841553	14.746485710144	15.2289991378784	15.2674226760864	15.1024684906006
Q01650	Large neutral amino acids transporter small subunit 1	SLC7A5	NaN	14.1147785186768	13.2908506393433	13.1965770721436	NaN	13.6173830032349	12.4223718643188	NaN	NaN	NaN	11.9124784469604
Q02413	Desmoglein-1	DSG1	18.1542682647705	16.3008518218994	15.8640813827515	16.275993347168	16.0328578948975	17.3968048095703	16.3057327270508	14.9094944000244	16.007173538208	15.7198781967163	17.4279193878174
Q02878	Large ribosomal subunit protein eL6	RPL6	13.6085586547852	14.491156578064	13.9235849380493	12.8505792617798	14.9842491149902	13.2596635818481	14.8287649154663	15.2849655151367	15.1205501556396	14.6611356735229	14.7256870269775
Q03591;P36980;Q9BXR6	Complement factor H-related protein 1	CFHR1	NaN	14.0030975341797	12.2765588760376	13.4058837890625	12.7717161178589	14.3746614456177	13.2181978225708	NaN	13.3362054824829	NaN	13.3113231658936
Q08188	Protein-glutamine gamma-glutamyltransferase E;Protein-glutamine gamma-glutamyltransferase E 50 kDa catalytic chain;Protein-glutamine gamma-glutamyltransferase E 27 kDa non-catalytic chain	TGM3	15.545823097229	13.9521751403809	14.4621601104736	14.1511878967285	14.0422277450562	14.6474876403809	14.6375017166138	13.8128299713135	14.1072797775269	14.3195581436157	14.9189109802246
Q08431	Lactadherin;Lactadherin short form;Medin	MFGE8	13.1203937530518	12.3308134078979	11.4921932220459	12.7710657119751	NaN	11.1607751846313	12.7364540100098	NaN	NaN	NaN	12.0549097061157
Q08554	Desmocollin-1	DSC1	15.6007785797119	13.6635856628418	13.5889139175415	13.9455347061157	13.0136280059814	14.6741800308228	12.6405630111694	NaN	NaN	12.036717414856	15.1388320922852
Q13103	Secreted phosphoprotein 24	SPP2	18.0163040161133	18.416618347168	16.0328197479248	17.2031631469727	15.5322885513306	18.0480556488037	18.6525783538818	17.4470539093018	18.0248947143555	18.1601638793945	17.7781543731689
Q13835	Plakophilin-1	PKP1	14.3347616195679	13.5684413909912	13.5056962966919	13.2118635177612	14.6073579788208	13.655556678772	13.5699377059937	13.0799894332886	NaN	13.5718832015991	13.7321681976318
Q14520	Hyaluronan-binding protein 2;Hyaluronan-binding protein 2 50 kDa heavy chain;Hyaluronan-binding protein 2 50 kDa heavy chain alternate form;Hyaluronan-binding protein 2 27 kDa light chain;Hyaluronan-binding protein 2 27 kDa light chain alternate form	HABP2	17.1339588165283	17.3095760345459	16.5863513946533	18.5226745605469	16.556661605835	15.7972021102905	18.3174266815186	16.5337009429932	16.136905670166	17.4989376068115	16.9953479766846
Q14624	Inter-alpha-trypsin inhibitor heavy chain H4;70 kDa inter-alpha-trypsin inhibitor heavy chain H4;35 kDa inter-alpha-trypsin inhibitor heavy chain H4	ITIH4	19.2967472076416	19.3646278381348	19.3924121856689	19.4209136962891	19.1932353973389	18.6669254302979	18.1641254425049	17.7525024414063	18.6093311309814	18.9714336395264	18.1470375061035
Q15113	Procollagen C-endopeptidase enhancer 1	PCOLCE	15.2282295227051	15.2717981338501	14.8725309371948	14.6866798400879	15.3599443435669	15.2863912582397	14.8136777877808	13.4662618637085	13.6112909317017	14.6839809417725	14.8104219436646
Q15334	Lethal(2) giant larvae protein homolog 1	LLGL1	14.0892763137817	15.216383934021	13.6110858917236	14.7158641815186	14.207706451416	13.9576396942139	14.1858787536621	12.6405601501465	13.8562059402466	13.9717254638672	13.9307384490967
Q15517	Corneodesmosin	CDSN	16.394660949707	13.8339567184448	14.3236618041992	14.4331245422363	14.6712322235107	15.8376474380493	14.5345783233643	13.5739145278931	11.3437557220459	14.1456394195557	15.929027557373
Q15758	Neutral amino acid transporter B(0)	SLC1A5	17.2232818603516	17.2764663696289	17.4124622344971	17.056468963623	17.0189437866211	16.985013961792	15.6154489517212	14.7317180633545	16.1226997375488	15.4277029037476	15.3870420455933
Q15828	Cystatin-M	CST6	15.6505737304688	14.2148180007935	14.5419692993164	14.2957601547241	13.9329433441162	14.5857286453247	13.2857217788696	11.6422300338745	NaN	14.1648998260498	14.4090604782104
Q5DID0	Uromodulin-like 1	UMODL1	15.9860858917236	16.1175746917725	15.694787979126	15.8881711959839	15.7753686904907	15.6199140548706	15.8141231536865	14.5273818969727	15.2211084365845	15.8739290237427	15.4514694213867
Q5T749	Keratinocyte proline-rich protein	KPRP	19.3346118927002	16.0169010162354	16.5029888153076	16.6207752227783	17.29953956604	18.3121719360352	17.5332908630371	15.8975601196289	17.1382484436035	16.3401298522949	18.3957347869873
Q5ZPR3	CD276 antigen	CD276	15.0330305099487	14.3694829940796	13.6881685256958	13.3006372451782	14.2079257965088	13.7934246063232	13.4654197692871	12.5691890716553	13.5151920318604	14.084677696228	13.3509397506714
Q6ZVX7	F-box only protein 50	NCCRP1	NaN	NaN	NaN	10.7842226028442	NaN	NaN	NaN	NaN	NaN	11.8636178970337	12.1118535995483
Q8IW75	Serpin A12	SERPINA12	15.6955804824829	14.6898145675659	13.7766532897949	14.6812419891357	14.9899110794067	15.0909662246704	13.9999990463257	14.830225944519	14.850118637085	14.9623889923096	15.4381103515625
Q8IWJ2	GRIP and coiled-coil domain-containing protein 2	GCC2	13.0203189849854	12.6957225799561	12.8263397216797	12.8692417144775	NaN	13.5478792190552	14.195216178894	14.6660509109497	13.7167253494263	13.4775724411011	14.7650279998779
Q8NB25	Protein FAM184A	FAM184A	17.0990009307861	17.03955078125	16.8403606414795	16.7430610656738	14.8919725418091	17.0774059295654	13.8414936065674	14.0414161682129	16.1458721160889	15.9357080459595	14.8405818939209
Q8TDL5	BPI fold-containing family B member 1	BPIFB1	16.1213150024414	16.3719158172607	16.4143314361572	16.0294628143311	15.4755401611328	15.7979526519775	14.4633226394653	13.3531665802002	15.5500717163086	15.7756080627441	15.1387128829956
Q92688	Acidic leucine-rich nuclear phosphoprotein 32 family member B	ANP32B	13.055121421814	NaN	NaN	NaN	NaN	NaN	15.6219892501831	13.1771850585938	NaN	13.3300876617432	12.9463958740234
Q92954	Proteoglycan 4;Proteoglycan 4 C-terminal part	PRG4	18.2693672180176	18.0622482299805	17.3538475036621	16.8575706481934	18.1676807403564	17.257884979248	17.1436805725098	17.842306137085	18.5785217285156	18.0027275085449	17.2648105621338
Q969P0	Immunoglobulin superfamily member 8	IGSF8	13.955641746521	13.1529607772827	NaN	13.8877954483032	NaN	13.7785043716431	13.6028156280518	12.6810398101807	14.3606224060059	13.5241718292236	13.3430480957031
Q96EY5	Multivesicular body subunit 12A	MVB12A	NaN	NaN	NaN	11.6208715438843	NaN	NaN	NaN	NaN	NaN	NaN	NaN
Q96FQ6	Protein S100-A16	S100A16	15.1093730926514	14.4135074615479	14.5080156326294	15.0542230606079	16.2923011779785	15.1294584274292	NaN	13.1863288879395	NaN	NaN	12.1059093475342
Q96P63	Serpin B12	SERPINB12	15.5946798324585	12.5418043136597	13.6147699356079	13.8586387634277	12.6665105819702	14.649245262146	13.2981243133545	11.3836469650269	NaN	12.1059398651123	14.2895154953003
Q96QA5	Gasdermin-A;Gasdermin-A, N-terminal;Gasdermin-A, C-terminal	GSDMA	15.4998588562012	14.5013647079468	14.1946182250977	13.9181623458862	13.924298286438	14.4624271392822	14.6488380432129	NaN	15.0833263397217	14.4256544113159	14.2479286193848
Q96SK2	Transmembrane protein 209	TMEM209	17.2308349609375	16.7532596588135	17.6219902038574	16.3807716369629	16.7050533294678	16.3210220336914	20.6029357910156	18.2061958312988	20.2767143249512	20.6783866882324	19.2990970611572
Q99715	Collagen alpha-1(XII) chain	COL12A1	21.9082546234131	21.5022487640381	22.0756568908691	21.1291847229004	21.6428775787354	21.018741607666	21.874439239502	21.4998798370361	21.6439552307129	20.9768199920654	20.3722019195557
Q9BPU6	Dihydropyrimidinase-related protein 5	DPYSL5	20.1378192901611	20.0665969848633	20.3944396972656	20.3941802978516	20.9931316375732	20.7105865478516	21.3914451599121	22.2987842559814	21.8152542114258	21.6634368896484	22.2702503204346
Q9BY43	Charged multivesicular body protein 4a	CHMP4A	16.3009471893311	16.5321941375732	16.2975540161133	16.5252819061279	16.2882423400879	16.1685314178467	15.9905204772949	14.8340139389038	15.6101636886597	15.4427280426025	14.9963855743408
Q9C0H2	Protein tweety homolog 3	TTYH3	NaN	11.764720916748	11.9795951843262	12.5711154937744	NaN	12.19020652771	NaN	NaN	NaN	NaN	11.4319162368774
Q9GZZ8	Extracellular glycoprotein lacritin	LACRT	14.5129098892212	13.2373924255371	12.9483213424683	12.3700761795044	14.1859817504883	12.9081745147705	13.6256790161133	NaN	NaN	12.9243574142456	13.0567398071289
Q9HCY8	Protein S100-A14	S100A14	15.0587215423584	13.8312330245972	13.1981964111328	12.9378433227539	15.0028629302979	13.5506734848022	NaN	NaN	12.8059530258179	12.8444061279297	13.7572870254517
Q9P2B2	Prostaglandin F2 receptor negative regulator	PTGFRN	18.2358131408691	17.7842197418213	18.4283180236816	17.4892959594727	18.28098487854	17.8727397918701	17.2455139160156	16.5363903045654	17.411642074585	17.4011306762695	16.5048656463623
Q9Y365	START domain-containing protein 10	STARD10	NaN	12.2359256744385	NaN	11.0169343948364	NaN	11.7830619812012	NaN	NaN	NaN	NaN	11.5286016464233
Q9Y490	Talin-1	TLN1	14.7940883636475	14.8040409088135	13.4761114120483	14.2468204498291	14.0882053375244	13.4713459014893	14.4751272201538	13.6285467147827	13.6304035186768	14.1579513549805	13.4723110198975

## Sheet: Imputed_plasma_exposed_EV
Uniprot Accession	Protein name	Gene name	HAS plasma 1	HAS plasma 1a	HAS plasma 2	HAS plasma 2a	HAS plasma 3	HAS plasma 3a	MCF7 plasma 1	MCF7 plasma 1a	MCF7 plasma 2	MCF7 plasma 2a	MCF7 plasma 3
P04211;A0A075B6I9	Immunoglobulin lambda variable 7-43;Immunoglobulin lambda variable 7-46	IGLV7-43;IGLV7-46	17.0399074554443	17.0410976409912	17.336597442627	17.0715446472168	17.2281227111816	16.8145179748535	15.2081680297852	15.6736373901367	16.611307144165	16.563404083252	15.9965629577637
P01615;A0A075B6P5;P01614;A0A087WW87;P06310;A2NJV5;A0A0A0MRZ7;A0A075B6S6;A0A075B6S2	Immunoglobulin kappa variable 2D-28;Immunoglobulin kappa variable 2-28;Immunoglobulin kappa variable 2D-40;Immunoglobulin kappa variable 2-40;Immunoglobulin kappa variable 2-30;Immunoglobulin kappa variable 2-29;Immunoglobulin kappa variable 2D-26;Immunoglobulin kappa variable 2D-30;Immunoglobulin kappa variable 2D-29	IGKV2D-28;IGKV2-28;IGKV2D-40;IGKV2-40;IGKV2-30;IGKV2-29;IGKV2D-26;IGKV2D-30;IGKV2D-29	16.6437244415283	16.6735134124756	16.5341835021973	16.3663654327393	15.9389419555664	16.3210506439209	16.2692623138428	15.4191074371338	15.1841840744019	16.325984954834	16.1557083129883
A0A0A0MS15	Immunoglobulin heavy variable 3-49	IGHV3-49	11.4290781021118	11.2330760955811	12.4257373809814	11.315375328064	11.2145023345947	12.2866649627686	11.3035116195679	11.5047693252563	11.1095457077026	12.6476221084595	12.4085159301758
P01825;P0DP08;P0DP06;A0A0C4DH41;P06331;P01824	Immunoglobulin heavy variable 4-59;Immunoglobulin heavy variable 4-38-2;Immunoglobulin heavy variable 4-30-4;Immunoglobulin heavy variable 4-61;Immunoglobulin heavy variable 4-34;Immunoglobulin heavy variable 4-39	IGHV4-59;IGHV4-38-2;IGHV4-30-4;IGHV4-61;IGHV4-34;IGHV4-39	13.7137680053711	13.7053480148315	13.609354019165	13.8435592651367	12.9104137420654	13.706976890564	13.3108062744141	13.3404035568237	13.6707925796509	13.2699289321899	12.6226015090942
A8K2U0	Alpha-2-macroglobulin-like protein 1	A2ML1	16.026216506958	15.8029546737671	15.1108312606812	15.0246648788452	13.3864412307739	14.7721157073975	13.9890289306641	13.392071723938	13.4455137252808	13.0371503829956	14.9677677154541
P11488;P63096;P19087;P09471;P08754;A8MTJ3;P04899;P38405;P63092;Q5JWF2	Guanine nucleotide-binding protein G(t) subunit alpha-1;Guanine nucleotide-binding protein G(i) subunit alpha-1;Guanine nucleotide-binding protein G(t) subunit alpha-2;Guanine nucleotide-binding protein G(o) subunit alpha;Guanine nucleotide-binding protein G(i) subunit alpha-3;Guanine nucleotide-binding protein G(t) subunit alpha-3;Guanine nucleotide-binding protein G(i) subunit alpha-2;Guanine n…	GNAT1;GNAI1;GNAT2;GNAO1;GNAI3;GNAT3;GNAI2;GNAL;GNAS;GNAS	10.3999166488647	12.1916990280151	12.2410097122192	11.3089151382446	13.5326128005981	10.3633947372437	10.7802267074585	10.2462491989136	10.8229818344116	10.5959091186523	11.019383430481
P0DMR1;O60812;B7ZW38;B2RXH8;P07910	Heterogeneous nuclear ribonucleoprotein C-like 4;Heterogeneous nuclear ribonucleoprotein C-like 1;Heterogeneous nuclear ribonucleoprotein C-like 3;Heterogeneous nuclear ribonucleoprotein C-like 2;Heterogeneous nuclear ribonucleoproteins C1/C2	HNRNPCL4;HNRNPCL1;HNRNPCL3;HNRNPCL2;HNRNPC	14.2834939956665	13.9286699295044	13.5194492340088	13.8562269210815	14.8382835388184	13.7040777206421	16.2600517272949	15.4108219146729	16.2686729431152	16.265022277832	15.1941423416138
P0DOX8;B9A064;P0CG04	Immunoglobulin lambda-1 light chain;Immunoglobulin lambda-like polypeptide 5;Immunoglobulin lambda constant 1	;IGLL5;IGLC1	20.3771495819092	20.6168918609619	20.4177322387695	20.5900096893311	19.9217929840088	20.3847599029541	19.9094982147217	19.4727745056152	19.8710346221924	20.2810096740723	19.6552772521973
O00468	Agrin	AGRN	17.1315269470215	17.112606048584	17.3219184875488	16.7271366119385	17.3130016326904	17.1171760559082	17.8634471893311	17.67822265625	17.6462001800537	17.344856262207	17.4236583709717
O00560	Syntenin-1	SDCBP	11.8896808624268	13.2222175598145	12.7149591445923	13.9188976287842	13.6958589553833	14.298056602478	12.2056760787964	12.4184465408325	11.4680986404419	11.1611070632935	12.7700862884521
O14732	Inositol monophosphatase 2	IMPA2	13.5233860015869	11.1375398635864	11.7665357589722	12.6739053726196	11.1106328964233	13.4517784118652	10.9161329269409	12.0111827850342	11.497579574585	11.0648956298828	13.6228532791138
O14791	Apolipoprotein L1	APOL1	14.2490329742432	14.9420328140259	14.2328481674194	14.4361362457275	14.1072597503662	13.0776834487915	13.9365587234497	13.0460634231567	13.7936744689941	13.9069852828979	13.6247959136963
O15230	Laminin subunit alpha-5	LAMA5	15.0079078674316	13.8437871932983	14.0648250579834	14.0835628509521	14.3485956192017	14.4084892272949	14.1725282669067	14.4922351837158	13.7966661453247	14.5791101455688	14.8860311508179
O43866	CD5 antigen-like	CD5L	16.2188205718994	16.1898860931396	16.1934127807617	15.8315315246582	16.2666568756104	16.1348171234131	16.1390495300293	15.5322952270508	15.9113931655884	15.8684663772583	15.3600587844849
O75054	Immunoglobulin superfamily member 3	IGSF3	13.9643297195435	12.9146347045898	13.6147947311401	12.001784324646	12.7430229187012	13.8478927612305	12.7051372528076	11.3506107330322	11.4275760650635	13.8512411117554	11.1679210662842
O75367	Core histone macro-H2A.1	MACROH2A1	11.5050172805786	11.416916847229	11.7505159378052	11.5869588851929	11.3110389709473	11.4242362976074	12.4388418197632	13.4156942367554	13.7652368545532	11.7462787628174	12.8870687484741
O75608	Acyl-protein thioesterase 1	LYPLA1	15.4241733551025	14.5116081237793	14.0966024398804	14.4828453063965	14.8240232467651	14.4554634094238	14.7070779800415	13.3160266876221	14.6018085479736	14.8846712112427	13.8572044372559
O95445	Apolipoprotein M	APOM	13.3907299041748	14.6327905654907	14.2827615737915	14.6925888061523	14.4289064407349	15.2856779098511	14.5743570327759	13.2953681945801	12.4123659133911	14.8130550384521	13.1972017288208
P00450	Ceruloplasmin	CP	15.8828468322754	15.0965347290039	13.6710863113403	15.0003070831299	13.4459886550903	15.2034292221069	13.1945323944092	13.7481489181519	12.1608324050903	13.2058439254761	13.6374177932739
P00738;P00739	Haptoglobin;Haptoglobin-related protein	HP;HPR	19.8912467956543	20.1127986907959	19.6537189483643	20.1722202301025	18.301700592041	19.8417453765869	18.8249988555908	17.3376731872559	18.5114841461182	18.9816589355469	18.243257522583
P00742	Coagulation factor X	F10	18.0137310028076	17.9793376922607	18.0608959197998	17.6381645202637	18.0121383666992	17.8218593597412	17.7643566131592	16.031177520752	16.4407520294189	17.06077003479	16.4045429229736
P00747	Plasminogen	PLG	15.1910181045532	15.6908006668091	15.1751165390015	16.251163482666	13.9276790618896	15.9764528274536	14.3560104370117	10.9451370239258	11.5436143875122	13.0884628295898	15.5105180740356
P00751	Complement factor B	CFB	15.9244031906128	15.5676031112671	15.1291675567627	15.6796312332153	12.4128131866455	15.6398754119873	14.0656871795654	12.4695901870728	12.4182729721069	13.334038734436	14.4404802322388
P01009;P20848	Alpha-1-antitrypsin;Alpha-1-antitrypsin-related protein	SERPINA1;SERPINA2	20.9640712738037	21.22580909729	20.7899875640869	21.416316986084	19.374927520752	21.0616035461426	18.5591697692871	18.0932884216309	19.025951385498	19.9251575469971	19.1530132293701
P01011	Alpha-1-antichymotrypsin	SERPINA3	16.3442459106445	16.4019947052002	15.99817943573	16.8413162231445	15.0064964294434	16.0613555908203	14.8036289215088	13.5225172042847	14.3771343231201	15.5166797637939	15.0387907028198
P01023;P20742	Alpha-2-macroglobulin;Pregnancy zone protein	A2M;PZP	20.8863983154297	21.3084564208984	20.7389888763428	21.4523601531982	19.1611194610596	21.0639896392822	18.6893310546875	18.3583869934082	18.8388977050781	19.7968425750732	19.3544692993164
P01024;O95568	Complement C3;Histidine protein methyltransferase 1 homolog	C3;METTL18	19.7178249359131	20.0173931121826	19.5154647827148	20.1593608856201	18.3468437194824	19.9219837188721	17.8096389770508	17.0973968505859	18.1166400909424	18.6850700378418	18.1154823303223
P01042	Kininogen-1	KNG1	19.9895439147949	20.0646514892578	20.5785102844238	21.5575466156006	21.415994644165	21.8936977386475	20.5834007263184	18.2984294891357	19.9219245910645	20.5754718780518	19.0690727233887
P01116;P01112;P01111	GTPase KRas;GTPase HRas;GTPase NRas	KRAS;HRAS;NRAS	16.2751808166504	15.9121799468994	16.3064117431641	15.746039390564	16.8658237457275	15.424732208252	15.6319103240967	14.5871486663818	15.3827219009399	15.5493631362915	14.4104518890381
P01591	Immunoglobulin J chain	JCHAIN	16.6192207336426	16.4229507446289	16.47682762146	15.8217926025391	16.7441444396973	16.3575592041016	16.3247509002686	15.3656024932861	16.068359375	15.6980094909668	15.900749206543
P01619	Immunoglobulin kappa variable 3-20	IGKV3-20	16.4144020080566	17.11106300354	16.5349788665771	17.0135936737061	16.6721382141113	16.6609878540039	16.0459041595459	14.5810518264771	15.4330282211304	16.1537666320801	15.9059991836548
P01700	Immunoglobulin lambda variable 1-47	IGLV1-47	13.610297203064	13.0092105865479	13.1653251647949	14.1406002044678	13.2503509521484	12.9553670883179	14.2593975067139	13.1543397903442	13.7368440628052	13.9762697219849	13.1765165328979
P01833	Polymeric immunoglobulin receptor	PIGR	13.383770942688	13.3092241287231	11.3210411071777	12.0998287200928	13.7156400680542	13.1357021331787	11.8841400146484	11.6818141937256	11.3749799728394	11.7288885116577	13.274320602417
P01834	Immunoglobulin kappa constant	IGKC	18.5991497039795	19.3889961242676	18.8973274230957	19.2091865539551	18.3515186309814	18.6876697540283	18.3172378540039	17.7138576507568	18.2727718353271	18.4849452972412	17.8725547790527
P01857;P0DOX5	Immunoglobulin heavy constant gamma 1;Immunoglobulin gamma-1 heavy chain	IGHG1;	22.7476749420166	23.1277961730957	22.7607078552246	23.1763439178467	21.9545021057129	22.8962268829346	21.7947292327881	21.1652393341064	21.9557838439941	22.4196586608887	21.6904697418213
P01859	Immunoglobulin heavy constant gamma 2	IGHG2	20.8940486907959	21.017557144165	20.7469310760498	20.8954372406006	20.3861885070801	20.7465515136719	19.9220180511475	19.5752944946289	19.9794921875	19.9793033599854	19.717077255249
P01861	Immunoglobulin heavy constant gamma 4	IGHG4	19.4467639923096	19.8325252532959	19.3070030212402	19.9590873718262	18.2402038574219	19.6332225799561	18.5649642944336	17.6324138641357	18.296028137207	18.9033241271973	18.0535659790039
P01871;P0DOX6	Immunoglobulin heavy constant mu;Immunoglobulin mu heavy chain	IGHM;	23.6826553344727	23.8532772064209	23.8130416870117	23.3196392059326	23.9801979064941	23.3857231140137	23.5699005126953	22.893217086792	23.5495700836182	23.5591659545898	23.0084190368652
P01876	Immunoglobulin heavy constant alpha 1	IGHA1	21.4944076538086	21.7029800415039	21.5210876464844	21.5732173919678	20.7865257263184	21.3896617889404	20.5772457122803	19.8874454498291	20.7776031494141	21.0929088592529	20.3717765808105
P02647	Apolipoprotein A-I	APOA1	19.2190856933594	19.3865699768066	18.6741638183594	19.0210132598877	19.1167736053467	19.0114307403564	19.8054065704346	18.0727043151855	19.094747543335	19.2124195098877	18.851390838623
P02649	Apolipoprotein E	APOE	22.4907245635986	22.1156883239746	21.9356307983398	21.2329406738281	22.5041732788086	21.4044609069824	22.0246562957764	21.6364593505859	21.9343280792236	21.5929660797119	21.5406627655029
P02652	Apolipoprotein A-II	APOA2	17.9932880401611	18.5110492706299	18.1715698242188	18.603874206543	17.38720703125	18.4471378326416	18.8338603973389	17.1315250396729	18.2596340179443	18.9451522827148	18.0876293182373
P02654	Apolipoprotein C-I	APOC1	16.7302398681641	17.0104827880859	16.8026065826416	16.2732448577881	16.5183715820313	15.9817867279053	17.6004543304443	16.9351100921631	17.0200252532959	17.4043846130371	16.2748165130615
P02655	Apolipoprotein C-II	APOC2	14.6419019699097	14.8139038085938	14.6145944595337	14.178638458252	14.5558757781982	13.9806776046753	15.4643592834473	14.5350580215454	15.1106624603271	15.2480163574219	14.6454906463623
P02656	Apolipoprotein C-III	APOC3	19.6948680877686	20.2904434204102	19.5411624908447	19.3956909179688	19.4353904724121	18.3026504516602	21.1935615539551	19.6769332885742	20.8245544433594	20.7969436645508	19.5289058685303
P02671	Fibrinogen alpha chain	FGA	19.9577255249023	20.1517162322998	19.9407711029053	20.6094570159912	19.3948783874512	19.89479637146	18.3742656707764	17.9538097381592	18.9249210357666	19.5528297424316	18.845552444458
P02679	Fibrinogen gamma chain	FGG	17.5560054779053	18.4363555908203	17.6804542541504	18.4512729644775	16.5909080505371	17.3113536834717	16.2467708587646	14.5444965362549	16.6752891540527	17.4428100585938	17.0966129302979
P02746	Complement C1q subcomponent subunit B	C1QB	20.009256362915	19.635763168335	20.2402667999268	20.3265209197998	20.7598342895508	21.2478294372559	20.4706840515137	20.7662296295166	20.8889198303223	19.6202373504639	19.3923854827881
P02747	Complement C1q subcomponent subunit C	C1QC	16.9179496765137	16.3850917816162	17.2942562103271	17.3856811523438	17.6955585479736	18.171012878418	17.247200012207	17.3655338287354	17.6840305328369	16.1817836761475	16.3455276489258
P02749	Beta-2-glycoprotein 1	APOH	11.0173101425171	11.3567295074463	11.5980567932129	11.6101160049438	13.4935188293457	13.0011520385742	11.3722352981567	11.9217977523804	10.9223165512085	11.1203079223633	11.1088447570801
P02751	Fibronectin	FN1	18.9930591583252	19.0522785186768	18.9478034973145	19.2517585754395	18.1295299530029	18.7785549163818	18.2215709686279	18.1137161254883	19.0134372711182	19.3882217407227	18.2880744934082
P02760	Protein AMBP	AMBP	15.0454292297363	13.4752378463745	13.5715885162354	14.7540378570557	13.4483709335327	14.4332962036133	12.4125261306763	13.301079750061	14.0359497070313	13.0696716308594	13.3709602355957
P02765	Alpha-2-HS-glycoprotein	AHSG	17.3473644256592	16.9897365570068	17.0759925842285	16.6751918792725	16.9068222045898	16.7859535217285	16.5635814666748	16.4788570404053	16.2802486419678	16.0012855529785	15.8500413894653
P02774	Vitamin D-binding protein	GC	14.2385807037354	14.4327249526978	14.2308902740479	14.7128391265869	11.2549629211426	14.6055936813354	11.0922927856445	11.9915742874146	11.770827293396	12.4434633255005	11.7538022994995
P02775	Platelet basic protein	PPBP	12.7287197113037	13.2394218444824	12.9550180435181	14.4243478775024	13.9355125427246	14.0268602371216	12.978907585144	12.1887865066528	13.6435546875	14.6813526153564	12.5468711853027
P02776;P10720	Platelet factor 4;Platelet factor 4 variant	PF4;PF4V1	18.1825370788574	17.8557968139648	17.303524017334	17.0478515625	18.2141151428223	17.5496482849121	17.29616355896	17.8320388793945	18.3920516967773	18.2273731231689	16.8946285247803
P02786	Transferrin receptor protein 1	TFRC	15.4898948669434	14.9391899108887	13.4109706878662	13.6753482818604	14.8893251419067	14.951548576355	12.9165697097778	11.4931774139404	15.6102819442749	14.3102407455444	13.7163915634155
P02787;CON__Q29443;CON__Q0IIK2;CON__Q2HJF0	Serotransferrin;NA;NA;NA	TF;CON__Q29443;CON__Q0IIK2;CON__Q2HJF0	20.1450386047363	20.1894245147705	19.9316329956055	20.5486125946045	18.3242321014404	20.4155464172363	16.8169765472412	17.1099491119385	18.1481647491455	18.6658668518066	18.1531867980957
P02788	Lactotransferrin	LTF	15.8951330184937	15.6448621749878	15.8765544891357	14.5122375488281	15.8365669250488	14.793023109436	14.5615882873535	14.2404222488403	13.4087524414063	15.6255283355713	14.3074865341187
P02790	Hemopexin	HPX	16.6656513214111	16.8085269927979	16.6874599456787	17.1082706451416	13.7137489318848	16.88596534729	12.5820875167847	12.6504316329956	14.8870401382446	15.8541669845581	14.8674240112305
P03950	Angiogenin	ANG	18.0515422821045	17.3700695037842	17.0927982330322	17.5424060821533	17.8628997802734	18.0437545776367	17.4931564331055	16.4867191314697	17.3848876953125	17.9723529815674	17.2628841400146
P03951	Coagulation factor XI	F11	19.2907810211182	20.0727806091309	21.5933094024658	21.9541015625	21.6939315795898	22.0148220062256	20.4395637512207	18.071460723877	19.0028514862061	19.6980857849121	19.0672359466553
P03952	Plasma kallikrein	KLKB1	14.34339427948	15.1410646438599	15.0357189178467	15.8109683990479	14.7409734725952	15.3865251541138	14.5633859634399	13.4826974868774	12.8108816146851	14.8371171951294	14.0843105316162
P04003	C4b-binding protein alpha chain	C4BPA	15.2013444900513	15.3470754623413	15.2732648849487	15.0250549316406	14.3740472793579	14.5366859436035	15.5443925857544	15.2120542526245	15.0457401275635	14.9372158050537	15.1099128723145
P04004	Vitronectin	VTN	18.8828125	19.1269664764404	18.9243335723877	18.7509288787842	18.7545299530029	18.5158157348633	19.0720081329346	18.0522441864014	18.7286472320557	18.653039932251	18.5190296173096
P04040	Catalase	CAT	17.3104667663574	15.8269081115723	14.2416095733643	15.0672149658203	15.2066593170166	16.1035404205322	16.8179416656494	14.4258050918579	15.7259502410889	14.7459287643433	15.8990745544434
P04075	Fructose-bisphosphate aldolase A	ALDOA	15.5629091262817	15.1971435546875	14.8678140640259	15.3713054656982	15.7333307266235	14.7950305938721	14.8994598388672	14.5494146347046	15.6206111907959	15.0398092269897	14.5404920578003
P04114	Apolipoprotein B-100	APOB	21.1840763092041	21.4038219451904	21.1089344024658	21.4424648284912	20.8243713378906	21.3792476654053	21.1554298400879	20.6356639862061	20.6728229522705	20.7914218902588	20.395715713501
P04196	Histidine-rich glycoprotein	HRG	19.9718799591064	21.3904247283936	20.1159133911133	21.4764747619629	21.0875911712646	21.9717979431152	20.7233352661133	18.8112182617188	20.4582481384277	22.4500713348389	20.9526233673096
P04217	Alpha-1B-glycoprotein	A1BG	16.9150905609131	16.9530754089355	16.4164505004883	16.9243488311768	16.3386993408203	16.7531604766846	15.2976541519165	14.8110017776489	16.2343597412109	15.9651212692261	15.5747127532959
P04259	Keratin, type II cytoskeletal 6B	KRT6B	20.4925022125244	18.7722320556641	17.4018230438232	18.1110305786133	18.0257186889648	19.2056159973145	21.1119613647461	17.1046333312988	18.0258731842041	17.6666889190674	18.291540145874
P04406	Glyceraldehyde-3-phosphate dehydrogenase	GAPDH	21.783992767334	20.738618850708	20.6710071563721	20.5082855224609	20.9745140075684	20.808801651001	20.891487121582	19.6344947814941	20.9460868835449	20.5786819458008	20.2328052520752
P04792	Heat shock protein beta-1	HSPB1	16.2056922912598	15.2058429718018	15.3530607223511	16.1850929260254	16.1008968353271	15.2588396072388	16.107084274292	15.3731632232666	17.3589305877686	16.9206256866455	15.2162914276123
Q99878;Q96KK5;Q9BTM1;Q16777;Q93077;Q7L7L0;Q6FI13;P20671;P0C0S8;P04908	Histone H2A type 1-J;Histone H2A type 1-H;Histone H2A.J;Histone H2A type 2-C;Histone H2A type 1-C;Histone H2A type 3;Histone H2A type 2-A;Histone H2A type 1-D;Histone H2A type 1;Histone H2A type 1-B/E	H2AC14;H2AC12;H2AJ;H2AC20;H2AC6;H2AC25;H2AC18; H2AC19;H2AC7;H2AC11; H2AC13; H2AC15; H2AC16; H2AC17;H2AC4; H2AC8	13.3641481399536	11.7095069885254	14.8581218719482	14.2282114028931	14.5957279205322	13.8873767852783	14.2548112869263	15.9579458236694	14.8034229278564	13.6084308624268	15.901834487915
P05023;P13637	Sodium/potassium-transporting ATPase subunit alpha-1;Sodium/potassium-transporting ATPase subunit alpha-3	ATP1A1;ATP1A3	15.9464960098267	15.442964553833	15.8968648910522	15.4248657226563	16.0278224945068	16.0953845977783	14.4409999847412	14.4468746185303	14.9899940490723	14.6982831954956	13.7205657958984
P05089	Arginase-1	ARG1	18.0841464996338	16.5617866516113	15.788948059082	16.5139770507813	16.6856079101563	16.8884944915771	17.113353729248	16.4910697937012	17.2490253448486	16.1259059906006	16.9730930328369
P05109	Protein S100-A8	S100A8	18.7235450744629	19.5354061126709	17.3492870330811	18.4158992767334	17.1726112365723	17.0703105926514	17.5150318145752	17.3449459075928	17.6836700439453	17.3835163116455	17.8955173492432
P05154	Plasma serine protease inhibitor	SERPINA5	17.8782577514648	18.6449718475342	17.4841575622559	18.4150142669678	17.6609115600586	18.0401439666748	18.2747592926025	16.5570068359375	17.5555019378662	17.8943786621094	17.5681495666504
P05452	Tetranectin	CLEC3B	12.7724227905273	12.4529094696045	14.0408878326416	13.9935913085938	14.1445646286011	14.0029764175415	13.6121559143066	11.1663341522217	11.2725467681885	13.6203231811523	12.92955493927
P05556	Integrin beta-1	ITGB1	12.2204179763794	13.3989810943604	12.6399726867676	12.6225490570068	11.4067001342773	12.9219255447388	13.3914556503296	11.6416435241699	10.9769144058228	11.7857027053833	11.6252069473267
P05783	Keratin, type I cytoskeletal 18	KRT18	16.1138248443604	15.5316171646118	16.301212310791	15.5098342895508	16.7918262481689	16.0316562652588	16.3237991333008	16.2086372375488	17.5572052001953	16.791633605957	16.1905784606934
P06396	Gelsolin	GSN	16.2031517028809	16.6172370910645	16.5969047546387	16.6186752319336	15.6958360671997	16.1912860870361	15.569616317749	15.320595741272	15.2951488494873	16.3022766113281	15.740044593811
P06702	Protein S100-A9	S100A9	16.2422561645508	17.7464332580566	14.8904190063477	16.4902496337891	15.2817268371582	15.2896575927734	12.4965448379517	13.9379348754883	12.5927400588989	11.9818906784058	15.3951330184937
P06727	Apolipoprotein A-IV	APOA4	16.9888076782227	16.9740619659424	17.0126152038574	16.8384056091309	17.2234172821045	16.330249786377	17.6830101013184	16.0350971221924	17.2748432159424	17.203950881958	16.3234081268311
P06733	Alpha-enolase	ENO1	15.506646156311	14.733772277832	14.8932065963745	15.4393243789673	15.1032848358154	14.9063034057617	15.2609043121338	14.9716482162476	14.8483791351318	14.4868078231812	14.613790512085
P06748	Nucleophosmin	NPM1	14.667649269104	15.0076589584351	12.6519718170166	14.3547868728638	14.6013050079346	14.66002368927	17.3922271728516	15.2419567108154	16.3410415649414	16.1812438964844	15.7918252944946
P07355;A6NMY6	Annexin A2;Putative annexin A2-like protein	ANXA2;ANXA2P2	17.0343322753906	16.0463008880615	15.7380485534668	15.7243013381958	15.5631484985352	16.1061363220215	15.4178428649902	14.7018623352051	13.9508438110352	14.4343233108521	16.142406463623
P07900;Q58FG1	Heat shock protein HSP 90-alpha;Putative heat shock protein HSP 90-alpha A4	HSP90AA1;HSP90AA4P	11.9723978042603	11.8818769454956	13.2820529937744	13.6328296661377	13.4965400695801	14.0192956924438	12.7617340087891	12.2802810668945	13.6588659286499	13.4139699935913	12.1380805969238
P08195	Amino acid transporter heavy chain SLC3A2	SLC3A2	15.6293830871582	14.4294652938843	15.3580026626587	14.69602394104	15.7522010803223	14.7219133377075	12.7942943572998	13.4023838043213	12.5536479949951	14.4262495040894	13.6878137588501
P08238;Q58FF7;Q58FF8;Q14568	Heat shock protein HSP 90-beta;Putative heat shock protein HSP 90-beta-3;Putative heat shock protein HSP 90-beta 2;Heat shock protein HSP 90-alpha A2	HSP90AB1;HSP90AB3P;HSP90AB2P;HSP90AA2P	15.577880859375	15.131064414978	15.0713500976563	14.7288007736206	15.2495164871216	14.4544057846069	13.6113986968994	13.9026441574097	13.9752511978149	14.9134836196899	14.2477054595947
P08493	Matrix Gla protein	MGP	14.0286779403687	13.1275720596313	12.5952186584473	11.4839105606079	13.656608581543	13.2268285751343	14.2977647781372	12.8519830703735	12.9446105957031	13.6272964477539	13.2898750305176
P08603	Complement factor H	CFH	12.250280380249	13.3233461380005	12.7132768630981	13.7874927520752	11.8648338317871	13.5250215530396	11.9338874816895	13.1163997650146	11.8379354476929	12.104866027832	12.7544918060303
P09874	Poly [ADP-ribose] polymerase 1	PARP1	13.5034217834473	12.8418102264404	11.0369262695313	12.9468536376953	14.2611112594604	12.4287996292114	12.4310846328735	13.7195110321045	13.5983171463013	13.6889200210571	12.7880458831787
P0C0L4;P0C0L5	Complement C4-A;Complement C4-B	C4A;C4B; C4B_2	17.3545513153076	17.5608367919922	17.1575736999512	17.7041664123535	16.7468891143799	17.2947063446045	16.2017440795898	15.5363893508911	16.6383800506592	16.2787227630615	16.3253765106201
Q01105;P0DME0	Protein SET;Protein SETSIP	SET;SETSIP	13.2581720352173	13.1032247543335	11.5995750427246	12.3288440704346	13.6324148178101	13.4704666137695	15.0398063659668	11.3536205291748	11.8396921157837	12.6187620162964	13.1800031661987
P0DOX2;P01767;A0A0C4DH42;P0DP02;P01780;P01772;P01763;P01762;A0A0J9YVY3;A0A0B4J1X5;A0A0B4J1V1	Immunoglobulin alpha-2 heavy chain;Immunoglobulin heavy variable 3-53;Immunoglobulin heavy variable 3-66;Immunoglobulin heavy variable 3-30-3;Immunoglobulin heavy variable 3-7;Immunoglobulin heavy variable 3-33;Immunoglobulin heavy variable 3-48;Immunoglobulin heavy variable 3-11;Immunoglobulin heavy variable 7-4-1;Immunoglobulin heavy variable 3-74;Immunoglobulin heavy variable 3-21	;IGHV3-53;IGHV3-66;IGHV3-30-3;IGHV3-7;IGHV3-33;IGHV3-48;IGHV3-11;IGHV7-4-1;IGHV3-74;IGHV3-21	15.8608961105347	16.4933376312256	15.6620454788208	16.3167152404785	15.9161739349365	16.2769355773926	13.9069061279297	14.5919857025146	15.9675197601318	15.5885753631592	15.4918851852417
P0DOX7;P01602	Immunoglobulin kappa light chain;Immunoglobulin kappa variable 1-5	;IGKV1-5	17.1810760498047	17.3572731018066	16.9800319671631	17.4804267883301	15.942138671875	17.2328510284424	15.9217367172241	14.5711936950684	15.1315908432007	16.6136054992676	15.83424949646
P0DOY3;P0DOY2	Immunoglobulin lambda constant 3;Immunoglobulin lambda constant 2	IGLC3;IGLC2	19.7212295532227	20.1356372833252	19.7169017791748	20.0375347137451	19.2030658721924	19.7953910827637	19.196907043457	18.8749771118164	19.4753284454346	19.5421485900879	18.7620849609375
P16403;P10412;P16402;Q02539;P22492	Histone H1.2;Histone H1.4;Histone H1.3;Histone H1.1;Histone H1t	H1-2;H1-4;H1-3;H1-1;H1-6	16.8789291381836	16.6814270019531	16.5424633026123	16.6472263336182	17.0104598999023	16.8021373748779	17.2334384918213	17.3955669403076	17.0728244781494	16.9884738922119	17.3272895812988
P10809	60 kDa heat shock protein, mitochondrial	HSPD1	14.5791692733765	13.4386425018311	13.7212715148926	13.3674468994141	14.2711343765259	13.7324094772339	12.3895540237427	12.053656578064	14.9394216537476	13.8200645446777	13.1290264129639
P10909	Clusterin	CLU	21.0087928771973	21.0499477386475	21.1018371582031	20.5919647216797	21.3212852478027	20.3501930236816	20.962818145752	20.308557510376	20.9531536102295	20.7140140533447	20.301399230957
P11047	Laminin subunit gamma-1	LAMC1	11.1973571777344	11.1245880126953	12.456335067749	10.8942832946777	10.427773475647	10.599160194397	10.6566848754883	10.8298940658569	10.8166723251343	12.5021419525146	12.8683795928955
P54652;P11142;P38646	Heat shock-related 70 kDa protein 2;Heat shock cognate 71 kDa protein;Stress-70 protein, mitochondrial	HSPA2;HSPA8;HSPA9	14.7182636260986	14.3369703292847	15.4081726074219	15.0302658081055	15.5715503692627	15.3203535079956	14.881462097168	14.1226072311401	15.7934379577637	14.9953956604004	13.6602191925049
P11597	Cholesteryl ester transfer protein	CETP	18.6248798370361	17.9751033782959	18.2901096343994	17.9988918304443	17.5506057739258	17.4687805175781	18.0971126556396	17.1963596343994	18.0785846710205	18.6828231811523	17.4811687469482
P12259	Coagulation factor V	F5	18.1801013946533	17.6599788665771	18.0322570800781	17.2356700897217	18.050106048584	17.5242862701416	16.4027919769287	16.1868915557861	17.1893863677979	16.4472942352295	16.1835384368896
P12830	Cadherin-1	CDH1	13.7792263031006	11.2836265563965	11.8830823898315	12.5764780044556	13.0420875549316	11.8873453140259	11.1304035186768	13.5308151245117	10.7822141647339	13.4304399490356	12.1607227325439
P13639	Elongation factor 2	EEF2	14.5002994537354	13.466926574707	12.906044960022	13.2807703018188	13.3806324005127	11.8636312484741	12.3135061264038	12.0547666549683	14.2410268783569	12.7041006088257	12.2099418640137
P14618	Pyruvate kinase PKM	PKM	17.9891357421875	17.3369846343994	17.7813034057617	17.4907970428467	17.8791770935059	17.6743850708008	18.0830993652344	16.424617767334	17.9832000732422	17.6133689880371	16.7075214385986
P14923;P35222	Junction plakoglobin;Catenin beta-1	JUP;CTNNB1	20.6810741424561	18.3703918457031	18.6435985565186	18.8653221130371	18.9261322021484	20.2560863494873	19.8861427307129	16.387279510498	18.3418769836426	18.3960990905762	19.7025585174561
P15924	Desmoplakin	DSP	20.5676422119141	18.1328105926514	18.1721000671387	18.3545246124268	18.5619869232178	19.9197807312012	20.0509033203125	16.5151481628418	18.5987873077393	17.9328327178955	19.1754341125488
P16104;Q71UI9;P0C0S5;Q96QV6;Q8IUE6	Histone H2AX;Histone H2A.V;Histone H2A.Z;Histone H2A type 1-A;Histone H2A type 2-B	H2AX;H2AZ2;H2AZ1;H2AC1;H2AC21	19.6250915527344	19.2715148925781	20.0218563079834	19.6842441558838	20.2721672058105	19.8709564208984	20.9204998016357	21.6047916412354	21.0096302032471	20.8357715606689	21.3715114593506
P16112	Aggrecan core protein	ACAN	15.6454305648804	15.4321632385254	15.0067386627197	14.4427242279053	15.7168483734131	14.7806663513184	14.6007518768311	13.2489604949951	15.4217567443848	14.4049263000488	14.4073352813721
P16401	Histone H1.5	H1-5	19.6009712219238	19.2735157012939	19.9141368865967	19.6272811889648	20.3539028167725	19.5338020324707	21.0867862701416	21.7230968475342	20.7939949035645	20.9274578094482	21.3335819244385
Q9HAV0;P62879;P62873;P16520	Guanine nucleotide-binding protein subunit beta-4;Guanine nucleotide-binding protein G(I)/G(S)/G(T) subunit beta-2;Guanine nucleotide-binding protein G(I)/G(S)/G(T) subunit beta-1;Guanine nucleotide-binding protein G(I)/G(S)/G(T) subunit beta-3	GNB4;GNB2;GNB1;GNB3	15.7574119567871	14.9177665710449	15.5039682388306	14.6060771942139	15.7120094299316	15.0815401077271	13.9932422637939	11.808985710144	14.4795207977295	14.855149269104	14.1915225982666
P17301	Integrin alpha-2	ITGA2	14.7792568206787	14.1028299331665	13.9959230422974	14.2066946029663	13.5307655334473	14.2461786270142	12.8553705215454	12.8136444091797	12.8000793457031	12.2892808914185	13.9347972869873
P18827	Syndecan-1	SDC1	11.4949893951416	11.6012849807739	11.513729095459	11.4461364746094	11.4568090438843	11.5441102981567	11.4934196472168	11.5407009124756	11.4911413192749	11.8896417617798	11.8177442550659
P19338	Nucleolin	NCL	17.0743026733398	16.9621486663818	16.4356307983398	16.1789226531982	17.0801792144775	16.4361934661865	18.157844543457	17.4151020050049	17.5478763580322	17.6604518890381	17.4011631011963
P19823	Inter-alpha-trypsin inhibitor heavy chain H2	ITIH2	17.7232284545898	18.231164932251	18.0296783447266	18.423921585083	17.2020473480225	17.7466068267822	16.8878688812256	16.4147090911865	18.6374111175537	17.8281097412109	16.5731449127197
P19827	Inter-alpha-trypsin inhibitor heavy chain H1	ITIH1	10.9606809616089	12.7319850921631	11.7711400985718	13.5159215927124	10.9708223342896	11.1188993453979	11.0600709915161	11.0532188415527	11.1394701004028	11.1394824981689	11.7262191772461
P21333	Filamin-A	FLNA	15.6006927490234	14.7012329101563	14.9838638305664	14.4148473739624	14.6606092453003	15.4891233444214	15.5259494781494	13.6956729888916	12.3532314300537	14.4894514083862	14.4248886108398
P23396	Small ribosomal subunit protein uS3	RPS3	14.3098278045654	13.8714256286621	13.9572505950928	13.4949417114258	14.245792388916	13.766960144043	14.4009237289429	13.769832611084	14.9213037490845	13.6443862915039	13.5420656204224
P25311	Zinc-alpha-2-glycoprotein	AZGP1	15.2411575317383	14.6889686584473	14.4241104125977	13.9440898895264	14.6269569396973	14.4666309356689	13.9948835372925	12.3346242904663	14.9364175796509	14.6636610031128	14.3875465393066
P26006	Integrin alpha-3	ITGA3	12.1577472686768	13.0977115631104	13.5789699554443	12.2759075164795	12.0116243362427	13.7662267684937	11.0809183120728	12.0968313217163	11.2370767593384	11.984169960022	13.1015663146973
P26373	Large ribosomal subunit protein eL13	RPL13	12.2238063812256	12.027172088623	10.7598485946655	11.0699510574341	12.7164745330811	10.7787818908691	10.426965713501	12.2806644439697	10.5360565185547	10.7560167312622	11.1893310546875
P27169	Serum paraoxonase/arylesterase 1	PON1	18.1522216796875	18.6686458587646	18.3968296051025	18.3841133117676	18.2839698791504	17.9315185546875	18.7563667297363	16.9493007659912	17.2882652282715	18.0255374908447	17.5751113891602
P29508	Serpin B3	SERPINB3	17.1920146942139	17.2268486022949	16.144588470459	16.7982940673828	15.8962440490723	16.4430904388428	15.6142263412476	14.3724632263184	16.3057270050049	15.183690071106	16.367654800415
P31025;Q5VSP4	Lipocalin-1;Putative lipocalin 1-like protein 1	LCN1;LCN1P1	16.5040817260742	16.3969383239746	16.4583644866943	15.7111415863037	16.4498119354248	15.0481262207031	15.8775758743286	15.0441474914551	16.5776195526123	16.0251560211182	15.3073797225952
Q86SG5;P31151	Protein S100-A7A;Protein S100-A7	S100A7A;S100A7	10.9338226318359	13.7929019927979	11.6200647354126	15.4332714080811	12.3878765106201	12.3388299942017	10.1426448822021	10.4049978256226	10.8507642745972	10.7873735427856	10.6996030807495
P32119;Q06830	Peroxiredoxin-2;Peroxiredoxin-1	PRDX2;PRDX1	16.2288951873779	14.9204120635986	14.15407371521	14.5259532928467	15.1463594436646	15.298469543457	15.3696451187134	14.3084602355957	15.0790767669678	14.5958070755005	15.3006391525269
P36222	Chitinase-3-like protein 1	CHI3L1	13.9548368453979	14.6998338699341	12.1610136032104	13.8441123962402	11.8106784820557	13.6224403381348	13.3011121749878	11.8385210037231	12.7455739974976	13.4186944961548	13.9638900756836
P36578	Large ribosomal subunit protein uL4	RPL4	12.4745569229126	12.6233358383179	11.0069055557251	11.9259796142578	11.6032972335815	12.9511127471924	11.4615097045898	12.7457647323608	11.7609739303589	13.8620557785034	13.2867889404297
P36955	Pigment epithelium-derived factor	SERPINF1	14.9819459915161	15.7934103012085	15.1784219741821	15.2312164306641	14.6291046142578	15.3668670654297	14.2993421554565	15.1653308868408	15.4641828536987	15.0372152328491	14.6974573135376
P39060	Collagen alpha-1(XVIII) chain	COL18A1	19.2248687744141	19.2730846405029	19.1263732910156	19.0360679626465	19.4625701904297	19.0407161712646	18.7707805633545	18.8430843353271	19.1747798919678	19.0948104858398	18.6462154388428
P42357	Histidine ammonia-lyase	HAL	12.8791341781616	11.7166404724121	11.5011510848999	11.9198637008667	11.5095052719116	12.0322313308716	13.3916110992432	11.7876377105713	11.3658399581909	11.9507417678833	12.2545566558838
P45880	Non-selective voltage-gated ion channel VDAC2	VDAC2	12.707221031189	11.5029697418213	10.9184875488281	12.6781301498413	11.2067422866821	10.8376665115356	11.1710224151611	12.2337331771851	11.2797775268555	11.2532520294189	11.6161365509033
P47929	Galectin-7	LGALS7; LGALS7B	15.4345998764038	13.8691864013672	14.5220937728882	15.3354835510254	14.6211261749268	14.3858041763306	14.1216459274292	13.2238111495972	14.9200277328491	13.9103441238403	14.1531572341919
P48594	Serpin B4	SERPINB4	14.1391677856445	14.7319488525391	13.1705436706543	14.9943885803223	14.6625490188599	13.0310392379761	13.8740320205688	13.0946111679077	12.5964155197144	13.5561437606812	13.4262657165527
P49006	MARCKS-related protein	MARCKSL1	15.8430328369141	15.0282421112061	14.4831466674805	14.7438774108887	16.1998100280762	15.4457006454468	14.3759288787842	14.0358915328979	15.8103837966919	15.4932889938354	14.7796688079834
P50395	Rab GDP dissociation inhibitor beta	GDI2	12.4607934951782	12.6045179367065	11.4403829574585	10.4746236801147	10.2670860290527	12.4766502380371	10.6022100448608	10.1183805465698	10.4330253601074	11.8937578201294	10.0545091629028
P50990	T-complex protein 1 subunit theta	CCT8	11.4860868453979	11.4218120574951	11.8042583465576	12.00035572052	11.8252410888672	11.58323097229	11.3510580062866	11.5784749984741	13.301438331604	13.2744522094727	11.130274772644
P51148	Ras-related protein Rab-5C	RAB5C	14.9808921813965	14.509373664856	14.9901475906372	14.5648612976074	13.3885936737061	14.8042783737183	13.0831155776978	14.0957431793213	12.9821338653564	12.9824180603027	14.3650932312012
P53999	Activated RNA polymerase II transcriptional coactivator p15	SUB1	12.6819009780884	13.3176651000977	11.7970705032349	12.1629047393799	11.8376159667969	12.2469367980957	11.7480115890503	12.0727100372314	11.7168521881104	11.4691200256348	12.4801092147827
P55072	Transitional endoplasmic reticulum ATPase	VCP	12.8269109725952	10.9375238418579	13.6611604690552	12.7598533630371	12.2863063812256	11.2433643341064	14.5066213607788	10.8591756820679	14.3681659698486	13.9694366455078	13.8206787109375
P62807;Q5QNW6;Q93079;Q99877;Q99879;P58876;P23527;P57053;O60814;P33778;Q16778;Q99880;P06899;Q96A08;Q8N257;A0A2R8Y619;Q6DRA6;Q6DN03	Histone H2B type 1-C/E/F/G/I;Histone H2B type 2-F;Histone H2B type 1-H;Histone H2B type 1-N;Histone H2B type 1-M;Histone H2B type 1-D;Histone H2B type 1-O;Histone H2B type F-S;Histone H2B type 1-K;Histone H2B type 1-B;Histone H2B type 2-E;Histone H2B type 1-L;Histone H2B type 1-J;Histone H2B type 1-A;Histone H2B type 3-B;Histone H2B type 2-K1;Putative histone H2B type 2-D;Putative histone H2B typ…	H2BC4; H2BC6; H2BC7; H2BC8; H2BC10;H2BC18;H2BC9;H2BC15;H2BC14;H2BC5;H2BC17;H2BC12L;H2BC12;H2BC3;H2BC21;H2BC13;H2BC11;H2BC1;H2BC26;H2BK1;H2BC19P;H2BC20P	22.5893402099609	22.3399524688721	23.732629776001	23.0743312835693	23.8244514465332	23.0855045318604	23.8779830932617	25.0582809448242	24.0712966918945	23.6471366882324	24.7665328979492
P60174	Triosephosphate isomerase	TPI1	15.8411474227905	14.8190679550171	15.8334426879883	15.726372718811	14.7244691848755	15.4764623641968	14.364312171936	14.1917963027954	14.0745449066162	14.7197427749634	15.22132396698
P63261;P60709;P63267;P68133;P68032;P62736;P0CG39;Q6S8J3;P0CG38;A5A3E0	Actin, cytoplasmic 2;Actin, cytoplasmic 1;Actin, gamma-enteric smooth muscle;Actin, alpha skeletal muscle;Actin, alpha cardiac muscle 1;Actin, aortic smooth muscle;POTE ankyrin domain family member J;POTE ankyrin domain family member E;POTE ankyrin domain family member I;POTE ankyrin domain family member F	ACTG1;ACTB;ACTG2;ACTA1;ACTC1;ACTA2;POTEJ;POTEE;POTEI;POTEF	18.4151821136475	18.038646697998	18.3479881286621	18.1742572784424	18.3873977661133	18.1134433746338	17.6456050872803	16.8721523284912	18.3044261932373	18.0706348419189	16.8881015777588
P60900	Proteasome subunit alpha type-6	PSMA6	15.7500877380371	15.5843801498413	15.0456848144531	15.2264728546143	14.850043296814	15.7615461349487	14.6817693710327	14.7385635375977	15.7576293945313	14.4171991348267	15.4985074996948
P61026;Q9H0U4;Q92928;P51153;P62820;Q92930;P61006;P59190	Ras-related protein Rab-10;Ras-related protein Rab-1B;Putative Ras-related protein Rab-1C;Ras-related protein Rab-13;Ras-related protein Rab-1A;Ras-related protein Rab-8B;Ras-related protein Rab-8A;Ras-related protein Rab-15	RAB10;RAB1B;RAB1C;RAB13;RAB1A;RAB8B;RAB8A;RAB15	15.0256414413452	13.8841781616211	13.7037324905396	13.9300909042358	14.0266180038452	13.4353351593018	12.4184036254883	12.5212841033936	11.9712114334106	12.6100025177002	12.7455492019653
P62834;P61224	Ras-related protein Rap-1A;Ras-related protein Rap-1b	RAP1A;RAP1B	14.6038618087769	14.1175756454468	14.686954498291	13.5529336929321	14.7319841384888	12.8999290466309	11.6951704025269	11.9346055984497	11.6003761291504	12.5988454818726	12.7151479721069
P61626	Lysozyme C	LYZ	21.1279621124268	21.4805145263672	19.4899845123291	20.6145305633545	20.1697177886963	20.7227210998535	21.3705921173096	20.7336463928223	21.8260040283203	21.7586822509766	21.2723598480225
P62249	Small ribosomal subunit protein uS9	RPS16	14.6756153106689	13.935754776001	12.1715307235718	13.4891538619995	14.112343788147	13.7264261245728	14.0994462966919	14.0603857040405	13.9463176727295	14.3327875137329	14.3564529418945
P62753	Small ribosomal subunit protein eS6	RPS6	14.1615648269653	13.3369226455688	13.3958473205566	12.3683242797852	14.0557975769043	12.7825899124146	14.3378610610962	14.7660360336304	14.7529411315918	14.5467662811279	14.5127410888672
P62805	Histone H4	H4C1; H4C2; H4C3; H4C4; H4C5; H4C6; H4C8; H4C9; H4C11; H4C12; H4C13; H4C14; H4C15; H4C16	19.5233860015869	19.8653717041016	20.0015735626221	20.1034698486328	20.37965965271	20.1777992248535	21.0574626922607	21.950325012207	21.3812866210938	21.1861629486084	22.0802097320557
P63104	14-3-3 protein zeta/delta	YWHAZ	14.1937484741211	13.0587167739868	11.6134958267212	13.4733657836914	13.0503358840942	13.4229488372803	12.8917551040649	11.6613321304321	11.4630336761475	11.5756721496582	12.8633155822754
P67809	Y-box-binding protein 1	YBX1	12.1062517166138	13.5825185775757	13.840874671936	11.7791404724121	11.4967126846313	13.225811958313	14.7905006408691	15.8398723602295	13.900369644165	15.7854318618774	15.4612560272217
Q5VTE0;P68104;Q05639	Putative elongation factor 1-alpha-like 3;Elongation factor 1-alpha 1;Elongation factor 1-alpha 2	EEF1A1P5;EEF1A1;EEF1A2	19.5848636627197	19.0235805511475	19.4641761779785	19.1155338287354	19.7931137084961	19.332612991333	18.971960067749	18.1803894042969	20.3455600738525	19.9359683990479	17.926830291748
Q9BQE3;Q71U36;P68363;Q6PEY2;P0DPH8;P0DPH7	Tubulin alpha-1C chain;Tubulin alpha-1A chain;Tubulin alpha-1B chain;Tubulin alpha-3E chain;Tubulin alpha-3D chain;Tubulin alpha-3C chain	TUBA1C;TUBA1A;TUBA1B;TUBA3E;TUBA3D;TUBA3C	12.6562604904175	12.1086616516113	11.6466846466064	11.8836050033569	11.6899433135986	11.6753559112549	11.702033996582	11.6847677230835	11.6296319961548	12.0676393508911	11.6663618087769
Q71DI3;Q16695;P68431;P84243;Q5TEC6;Q6NXT2	Histone H3.2;Histone H3.1t;Histone H3.1;Histone H3.3;Histone H3-7;Histone H3.3C	H3C15; H3C14; H3C13;H3-4;H3C1; H3C2; H3C3; H3C4; H3C6; H3C7; H3C8; H3C10; H3C11; H3C12;H3-3A; H3-3B;H3-7;H3-5	19.8614139556885	19.9146747589111	20.2070655822754	20.2809047698975	20.7738189697266	20.4584617614746	21.1778697967529	22.1533794403076	21.5719528198242	21.5330905914307	22.0836868286133
P68871	Hemoglobin subunit beta	HBB	13.4300518035889	13.5491991043091	11.0927267074585	12.529932975769	15.4825315475464	14.6371736526489	12.8599195480347	10.3486452102661	11.5333480834961	11.3588056564331	10.8608484268188
P81605	Dermcidin	DCD	18.7959060668945	17.4648475646973	17.8991260528564	17.1643810272217	18.6901435852051	18.195837020874	18.1224327087402	18.1829528808594	18.7943000793457	17.4771099090576	18.1966705322266
P98160	Basement membrane-specific heparan sulfate proteoglycan core protein	HSPG2	14.5340375900269	14.5960597991943	14.1046075820923	14.1728372573853	14.3750495910645	14.4091444015503	13.3659505844116	14.5138626098633	14.8690347671509	14.2182455062866	14.3353214263916
Q00577	Transcriptional activator protein Pur-alpha	PURA	10.3748140335083	12.1616048812866	11.9583749771118	10.7575063705444	10.6380491256714	10.8986501693726	10.4850063323975	10.6600646972656	13.4295797348022	12.6104097366333	11.418643951416
Q01469	Fatty acid-binding protein 5	FABP5	15.7650060653687	15.1547451019287	15.4025297164917	15.8563642501831	15.7153100967407	15.3504667282104	14.8865718841553	14.746485710144	15.2289991378784	15.2674226760864	15.1024684906006
Q01650	Large neutral amino acids transporter small subunit 1	SLC7A5	11.4534969329834	14.1147785186768	13.2908506393433	13.1965770721436	10.9982070922852	13.6173830032349	12.4223718643188	11.492151260376	10.6758079528809	11.7015733718872	11.9124784469604
Q02413	Desmoglein-1	DSG1	18.1542682647705	16.3008518218994	15.8640813827515	16.275993347168	16.0328578948975	17.3968048095703	16.3057327270508	14.9094944000244	16.007173538208	15.7198781967163	17.4279193878174
Q02878	Large ribosomal subunit protein eL6	RPL6	13.6085586547852	14.491156578064	13.9235849380493	12.8505792617798	14.9842491149902	13.2596635818481	14.8287649154663	15.2849655151367	15.1205501556396	14.6611356735229	14.7256870269775
Q03591;P36980;Q9BXR6	Complement factor H-related protein 1;Complement factor H-related protein 2;Complement factor H-related protein 5	CFHR1;CFHR2;CFHR5	12.3838739395142	14.0030975341797	12.2765588760376	13.4058837890625	12.7717161178589	14.3746614456177	13.2181978225708	11.93128490448	13.3362054824829	11.8280420303345	13.3113231658936
Q08188	Protein-glutamine gamma-glutamyltransferase E	TGM3	15.545823097229	13.9521751403809	14.4621601104736	14.1511878967285	14.0422277450562	14.6474876403809	14.6375017166138	13.8128299713135	14.1072797775269	14.3195581436157	14.9189109802246
Q08431	Lactadherin	MFGE8	13.1203937530518	12.3308134078979	11.4921932220459	12.7710657119751	11.2079315185547	11.1607751846313	12.7364540100098	11.1029014587402	11.1796283721924	11.2658357620239	12.0549097061157
Q08554	Desmocollin-1	DSC1	15.6007785797119	13.6635856628418	13.5889139175415	13.9455347061157	13.0136280059814	14.6741800308228	12.6405630111694	11.5146408081055	12.3962469100952	12.036717414856	15.1388320922852
Q13103	Secreted phosphoprotein 24	SPP2	18.0163040161133	18.416618347168	16.0328197479248	17.2031631469727	15.5322885513306	18.0480556488037	18.6525783538818	17.4470539093018	18.0248947143555	18.1601638793945	17.7781543731689
Q13835	Plakophilin-1	PKP1	14.3347616195679	13.5684413909912	13.5056962966919	13.2118635177612	14.6073579788208	13.655556678772	13.5699377059937	13.0799894332886	12.4713201522827	13.5718832015991	13.7321681976318
Q14520	Factor VII-activating protease	HABP2	17.1339588165283	17.3095760345459	16.5863513946533	18.5226745605469	16.556661605835	15.7972021102905	18.3174266815186	16.5337009429932	16.136905670166	17.4989376068115	16.9953479766846
Q14624	Inter-alpha-trypsin inhibitor heavy chain H4	ITIH4	19.2967472076416	19.3646278381348	19.3924121856689	19.4209136962891	19.1932353973389	18.6669254302979	18.1641254425049	17.7525024414063	18.6093311309814	18.9714336395264	18.1470375061035
Q15113	Procollagen C-endopeptidase enhancer 1	PCOLCE	15.2282295227051	15.2717981338501	14.8725309371948	14.6866798400879	15.3599443435669	15.2863912582397	14.8136777877808	13.4662618637085	13.6112909317017	14.6839809417725	14.8104219436646
Q15334	Lethal(2) giant larvae protein homolog 1	LLGL1	14.0892763137817	15.216383934021	13.6110858917236	14.7158641815186	14.207706451416	13.9576396942139	14.1858787536621	12.6405601501465	13.8562059402466	13.9717254638672	13.9307384490967
Q15517	Corneodesmosin	CDSN	16.394660949707	13.8339567184448	14.3236618041992	14.4331245422363	14.6712322235107	15.8376474380493	14.5345783233643	13.5739145278931	11.3437557220459	14.1456394195557	15.929027557373
Q15758	Neutral amino acid transporter B(0)	SLC1A5	17.2232818603516	17.2764663696289	17.4124622344971	17.056468963623	17.0189437866211	16.985013961792	15.6154489517212	14.7317180633545	16.1226997375488	15.4277029037476	15.3870420455933
Q15828	Cystatin-M	CST6	15.6505737304688	14.2148180007935	14.5419692993164	14.2957601547241	13.9329433441162	14.5857286453247	13.2857217788696	11.6422300338745	12.1619062423706	14.1648998260498	14.4090604782104
Q5DID0	Uromodulin-like 1	UMODL1	15.9860858917236	16.1175746917725	15.694787979126	15.8881711959839	15.7753686904907	15.6199140548706	15.8141231536865	14.5273818969727	15.2211084365845	15.8739290237427	15.4514694213867
Q5T749	Keratinocyte proline-rich protein	KPRP	19.3346118927002	16.0169010162354	16.5029888153076	16.6207752227783	17.29953956604	18.3121719360352	17.5332908630371	15.8975601196289	17.1382484436035	16.3401298522949	18.3957347869873
Q5ZPR3	CD276 antigen	CD276	15.0330305099487	14.3694829940796	13.6881685256958	13.3006372451782	14.2079257965088	13.7934246063232	13.4654197692871	12.5691890716553	13.5151920318604	14.084677696228	13.3509397506714
Q6ZVX7	F-box only protein 50	NCCRP1	10.3696451187134	10.3451852798462	10.0862483978271	10.7842226028442	10.0549879074097	10.2243137359619	10.2436008453369	10.2147874832153	10.5890293121338	11.8636178970337	12.1118535995483
Q8IW75	Serpin A12	SERPINA12	15.6955804824829	14.6898145675659	13.7766532897949	14.6812419891357	14.9899110794067	15.0909662246704	13.9999990463257	14.830225944519	14.850118637085	14.9623889923096	15.4381103515625
Q8IWJ2	GRIP and coiled-coil domain-containing protein 2	GCC2	13.0203189849854	12.6957225799561	12.8263397216797	12.8692417144775	12.1118183135986	13.5478792190552	14.195216178894	14.6660509109497	13.7167253494263	13.4775724411011	14.7650279998779
Q8NB25	Protein FAM184A	FAM184A	17.0990009307861	17.03955078125	16.8403606414795	16.7430610656738	14.8919725418091	17.0774059295654	13.8414936065674	14.0414161682129	16.1458721160889	15.9357080459595	14.8405818939209
Q8TDL5	BPI fold-containing family B member 1	BPIFB1	16.1213150024414	16.3719158172607	16.4143314361572	16.0294628143311	15.4755401611328	15.7979526519775	14.4633226394653	13.3531665802002	15.5500717163086	15.7756080627441	15.1387128829956
Q92688	Acidic leucine-rich nuclear phosphoprotein 32 family member B	ANP32B	13.055121421814	11.608829498291	11.8163595199585	11.8927841186523	10.8660202026367	12.1131114959717	15.6219892501831	13.1771850585938	11.5891761779785	13.3300876617432	12.9463958740234
Q92954	Proteoglycan 4	PRG4	18.2693672180176	18.0622482299805	17.3538475036621	16.8575706481934	18.1676807403564	17.257884979248	17.1436805725098	17.842306137085	18.5785217285156	18.0027275085449	17.2648105621338
Q969P0	Immunoglobulin superfamily member 8	IGSF8	13.955641746521	13.1529607772827	12.5606603622437	13.8877954483032	12.4439935684204	13.7785043716431	13.6028156280518	12.6810398101807	14.3606224060059	13.5241718292236	13.3430480957031
Q96EY5	Multivesicular body subunit 12A	MVB12A	11.3990774154663	11.4041862487793	11.4331560134888	11.6208715438843	11.3424272537231	11.3963394165039	11.4617204666138	11.4341678619385	11.3716726303101	11.3774995803833	11.4057693481445
Q96FQ6	Protein S100-A16	S100A16	15.1093730926514	14.4135074615479	14.5080156326294	15.0542230606079	16.2923011779785	15.1294584274292	12.173189163208	13.1863288879395	11.9349040985107	11.7183809280396	12.1059093475342
Q96P63	Serpin B12	SERPINB12	15.5946798324585	12.5418043136597	13.6147699356079	13.8586387634277	12.6665105819702	14.649245262146	13.2981243133545	11.3836469650269	10.3577241897583	12.1059398651123	14.2895154953003
Q96QA5	Gasdermin-A	GSDMA	15.4998588562012	14.5013647079468	14.1946182250977	13.9181623458862	13.924298286438	14.4624271392822	14.6488380432129	13.7030935287476	15.0833263397217	14.4256544113159	14.2479286193848
Q96SK2	Transmembrane protein 209	TMEM209	17.2308349609375	16.7532596588135	17.6219902038574	16.3807716369629	16.7050533294678	16.3210220336914	20.6029357910156	18.2061958312988	20.2767143249512	20.6783866882324	19.2990970611572
Q99715	Collagen alpha-1(XII) chain	COL12A1	21.9082546234131	21.5022487640381	22.0756568908691	21.1291847229004	21.6428775787354	21.018741607666	21.874439239502	21.4998798370361	21.6439552307129	20.9768199920654	20.3722019195557
Q9BPU6	Dihydropyrimidinase-related protein 5	DPYSL5	20.1378192901611	20.0665969848633	20.3944396972656	20.3941802978516	20.9931316375732	20.7105865478516	21.3914451599121	22.2987842559814	21.8152542114258	21.6634368896484	22.2702503204346
Q9BY43	Charged multivesicular body protein 4a	CHMP4A	16.3009471893311	16.5321941375732	16.2975540161133	16.5252819061279	16.2882423400879	16.1685314178467	15.9905204772949	14.8340139389038	15.6101636886597	15.4427280426025	14.9963855743408
Q9C0H2	Protein tweety homolog 3	TTYH3	11.2082109451294	11.764720916748	11.9795951843262	12.5711154937744	11.0877180099487	12.19020652771	11.1526460647583	11.1939783096313	11.2734174728394	11.2803449630737	11.4319162368774
Q9GZZ8	Extracellular glycoprotein lacritin	LACRT	14.5129098892212	13.2373924255371	12.9483213424683	12.3700761795044	14.1859817504883	12.9081745147705	13.6256790161133	12.1148090362549	11.7500257492065	12.9243574142456	13.0567398071289
Q9HCY8	Protein S100-A14	S100A14	15.0587215423584	13.8312330245972	13.1981964111328	12.9378433227539	15.0028629302979	13.5506734848022	12.6141700744629	11.9480133056641	12.8059530258179	12.8444061279297	13.7572870254517
Q9P2B2	Prostaglandin F2 receptor negative regulator	PTGFRN	18.2358131408691	17.7842197418213	18.4283180236816	17.4892959594727	18.28098487854	17.8727397918701	17.2455139160156	16.5363903045654	17.411642074585	17.4011306762695	16.5048656463623
Q9Y365	START domain-containing protein 10	STARD10	10.8227081298828	12.2359256744385	10.6929922103882	11.0169343948364	10.6999368667603	11.7830619812012	10.5002870559692	10.7399406433105	10.5493755340576	10.6790447235107	11.5286016464233
Q9Y490	Talin-1	TLN1	14.7940883636475	14.8040409088135	13.4761114120483	14.2468204498291	14.0882053375244	13.4713459014893	14.4751272201538	13.6285467147827	13.6304035186768	14.1579513549805	13.4723110198975

## Sheet: Statistics_HAS3-EV_vs._MCF7_EV
Uniprot Accession	Protein name	Gene name	t-test p-value (HAS3-EV vs. MCF7-EV)	Benjamini corrected p-value	Adjusted p-value (-log10)	Absolute fold change
P04211;A0A075B6I9	Immunoglobulin lambda variable 7-43;Immunoglobulin lambda variable 7-46	IGLV7-43;IGLV7-46	0.0134413	0.0559597	1.25212	1.07802
P01615;A0A075B6P5;P01614;A0A087WW87;P06310;A2NJV5;A0A0A0MRZ7;A0A075B6S6;A0A075B6S2	Immunoglobulin kappa variable 2D-28;Immunoglobulin kappa variable 2-28;Immunoglobulin kappa variable 2D-40;Immunoglobulin kappa variable 2-40;Immunoglobulin kappa variable 2-30;Immunoglobulin kappa variable 2-29;Immunoglobulin kappa variable 2D-26;Immunoglobulin kappa variable 2D-30;Immunoglobulin kappa variable 2D-29	IGKV2D-28;IGKV2-28;IGKV2D-40;IGKV2-40;IGKV2-30;IGKV2-29;IGKV2D-26;IGKV2D-30;IGKV2D-29	0.0859008	0.190476	0.72016	0.542114
A0A0A0MS15	Immunoglobulin heavy variable 3-49	IGHV3-49	0.716367	0.794233	0.100052	-0.144054
P01825;P0DP08;P0DP06;A0A0C4DH41;P06331;P01824	Immunoglobulin heavy variable 4-59;Immunoglobulin heavy variable 4-38-2;Immunoglobulin heavy variable 4-30-4;Immunoglobulin heavy variable 4-61;Immunoglobulin heavy variable 4-34;Immunoglobulin heavy variable 4-39	IGHV4-59;IGHV4-38-2;IGHV4-30-4;IGHV4-61;IGHV4-34;IGHV4-39	0.16041	0.282099	0.549598	0.338663
A8K2U0	Alpha-2-macroglobulin-like protein 1	A2ML1	0.0358537	0.106002	0.974685	1.25423
P11488;P63096;P19087;P09471;P08754;A8MTJ3;P04899;P38405;P63092;Q5JWF2	Guanine nucleotide-binding protein G(t) subunit alpha-1;Guanine nucleotide-binding protein G(i) subunit alpha-1;Guanine nucleotide-binding protein G(t) subunit alpha-2;Guanine nucleotide-binding protein G(o) subunit alpha;Guanine nucleotide-binding protein G(i) subunit alpha-3;Guanine nucleotide-binding protein G(t) subunit alpha-3;Guanine nucleotide-binding protein G(i) subunit alpha-2;Guanine n…	GNAT1;GNAI1;GNAT2;GNAO1;GNAI3;GNAT3;GNAI2;GNAL;GNAS;GNAS	0.109844	0.221862	0.653916	0.979975
P0DMR1;O60812;B7ZW38;B2RXH8;P07910	Heterogeneous nuclear ribonucleoprotein C-like 4;Heterogeneous nuclear ribonucleoprotein C-like 1;Heterogeneous nuclear ribonucleoprotein C-like 3;Heterogeneous nuclear ribonucleoprotein C-like 2;Heterogeneous nuclear ribonucleoproteins C1/C2	HNRNPCL4;HNRNPCL1;HNRNPCL3;HNRNPCL2;HNRNPC	0.000279126	0.00813454	2.08967	-1.85804
P0DOX8;B9A064;P0CG04	Immunoglobulin lambda-1 light chain;Immunoglobulin lambda-like polypeptide 5;Immunoglobulin lambda constant 1	;IGLL5;IGLC1	0.0126836	0.0539054	1.26837	0.546804
O00468	Agrin	AGRN	0.00538277	0.0392173	1.40652	-0.470716
O00560	Syntenin-1	SDCBP	0.0226887	0.075877	1.11989	1.28526
O14732	Inositol monophosphatase 2	IMPA2	0.510566	0.609096	0.215314	0.454768
O14791	Apolipoprotein L1	APOL1	0.123039	0.232407	0.63375	0.51255
O15230	Laminin subunit alpha-5	LAMA5	0.719613	0.793519	0.100443	-0.0924529
O43866	CD5 antigen-like	CD5L	0.0520011	0.134281	0.871985	0.376935
O75054	Immunoglobulin superfamily member 3	IGSF3	0.117473	0.230429	0.637463	1.08058
O75367	Core histone macro-H2A.1	MACROH2A1	0.0182104	0.0663379	1.17824	-1.35151
O75608	Acyl-protein thioesterase 1	LYPLA1	0.338635	0.463635	0.333824	0.359095
O95445	Apolipoprotein M	APOM	0.172941	0.28918	0.538831	0.793773
P00450	Ceruloplasmin	CP	0.01164	0.051621	1.28717	1.52734
P00738;P00739	Haptoglobin;Haptoglobin-related protein	HP;HPR	0.0117107	0.0508293	1.29389	1.28242
P00742	Coagulation factor X	F10	0.0163861	0.0619032	1.20829	1.1807
P00747	Plasminogen	PLG	0.0526195	0.13418	0.872313	2.27996
P00751	Complement factor B	CFB	0.0328353	0.103052	0.986943	1.7133
P01009;P20848	Alpha-1-antitrypsin;Alpha-1-antitrypsin-related protein	SERPINA1;SERPINA2	0.00200546	0.0204557	1.68919	1.85414
P01011	Alpha-1-antichymotrypsin	SERPINA3	0.00891646	0.0454739	1.34224	1.45718
P01023;P20742	Alpha-2-macroglobulin;Pregnancy zone protein	A2M;PZP	0.00261854	0.024281	1.61473	1.76097
P01024;O95568	Complement C3;Histidine protein methyltransferase 1 homolog	C3;METTL18	0.00171865	0.0184529	1.73394	1.6483
P01042	Kininogen-1	KNG1	0.0590793	0.140142	0.853433	1.227
P01116;P01112;P01111	GTPase KRas;GTPase HRas;GTPase NRas	KRAS;HRAS;NRAS	0.017372	0.0644345	1.19088	0.976075
P01591	Immunoglobulin J chain	JCHAIN	0.032927	0.101774	0.992362	0.535588
P01619	Immunoglobulin kappa variable 3-20	IGKV3-20	0.0146874	0.0565328	1.2477	1.11058
P01700	Immunoglobulin lambda variable 1-47	IGLV1-47	0.314245	0.44211	0.35447	-0.305482
P01833	Polymeric immunoglobulin receptor	PIGR	0.128387	0.2381	0.623241	0.838706
P01834	Immunoglobulin kappa constant	IGKC	0.008396	0.0475773	1.3226	0.723368
P01857;P0DOX5	Immunoglobulin heavy constant gamma 1;Immunoglobulin gamma-1 heavy chain	IGHG1;	0.00642867	0.0437149	1.35937	0.972032
P01859	Immunoglobulin heavy constant gamma 2	IGHG2	2.57259e-05	0.00524809	2.28	0.946482
P01861	Immunoglobulin heavy constant gamma 4	IGHG4	0.00859889	0.0461624	1.33571	1.11308
P01871;P0DOX6	Immunoglobulin heavy constant mu;Immunoglobulin mu heavy chain	IGHM;	0.0926829	0.196951	0.705642	0.356368
P01876	Immunoglobulin heavy constant alpha 1	IGHA1	0.00849115	0.046816	1.32961	0.869917
P02647	Apolipoprotein A-I	APOA1	0.838054	0.876734	0.0571324	0.0641724
P02649	Apolipoprotein E	APOE	0.429185	0.524274	0.280442	0.201455
P02652	Apolipoprotein A-II	APOA2	0.865255	0.896	0.0476919	-0.0658725
P02654	Apolipoprotein C-I	APOC1	0.114265	0.22631	0.645295	-0.494169
P02655	Apolipoprotein C-II	APOC2	0.0417848	0.120058	0.92061	-0.536452
P02656	Apolipoprotein C-III	APOC3	0.0543894	0.13531	0.868669	-0.960812
P02671	Fibrinogen alpha chain	FGA	0.00563031	0.0396063	1.40224	1.26128
P02679	Fibrinogen gamma chain	FGG	0.0686644	0.159177	0.798121	1.26986
P02746	Complement C1q subcomponent subunit B	C1QB	0.719871	0.789536	0.102628	0.142221
P02747	Complement C1q subcomponent subunit C	C1QC	0.401768	0.509072	0.29322	0.343443
P02749	Beta-2-glycoprotein 1	APOH	0.146405	0.259709	0.585512	0.723713
P02751	Fibronectin	FN1	0.422416	0.519114	0.284737	0.253827
P02760	Protein AMBP	AMBP	0.0500516	0.134349	0.871765	0.883289
P02765	Alpha-2-HS-glycoprotein	AHSG	0.00280879	0.0249127	1.60358	0.728707
P02774	Vitamin D-binding protein	GC	0.00944939	0.0470165	1.32775	2.10221
P02775	Platelet basic protein	PPBP	0.529751	0.624678	0.204344	0.343752
P02776;P10720	Platelet factor 4;Platelet factor 4 variant	PF4;PF4V1	0.918404	0.936772	0.0283661	-0.0362057
P02786	Transferrin receptor protein 1	TFRC	0.261817	0.392725	0.405912	0.950047
P02787;CON__Q29443;CON__Q0IIK2;CON__Q2HJF0	Serotransferrin;NA;NA;NA	TF;CON__Q29443;CON__Q0IIK2;CON__Q2HJF0	0.00169065	0.0191607	1.71759	2.14692
P02788	Lactotransferrin	LTF	0.0534312	0.134567	0.87106	0.997641
P02790	Hemopexin	HPX	0.0340228	0.103592	0.984675	2.14337
P03950	Angiogenin	ANG	0.275492	0.407249	0.39014	0.340578
P03951	Coagulation factor XI	F11	0.0142533	0.0570133	1.24402	1.84745
P03952	Plasma kallikrein	KLKB1	0.0352361	0.105708	0.975891	1.12076
P04003	C4b-binding protein alpha chain	C4BPA	0.31487	0.439956	0.356591	-0.210284
P04004	Vitronectin	VTN	0.278948	0.406468	0.390974	0.220904
P04040	Catalase	CAT	0.868647	0.89497	0.0481918	0.103126
P04075	Fructose-bisphosphate aldolase A	ALDOA	0.231351	0.357543	0.446672	0.324632
P04114	Apolipoprotein B-100	APOB	0.0139131	0.0567656	1.24591	0.493609
P04196	Histidine-rich glycoprotein	HRG	0.643479	0.733351	0.134688	0.323248
P04217	Alpha-1B-glycoprotein	A1BG	0.00690863	0.0440425	1.35613	1.14023
P04259	Keratin, type II cytoskeletal 6B	KRT6B	0.790768	0.835838	0.077878	0.228014
P04406	Glyceraldehyde-3-phosphate dehydrogenase	GAPDH	0.171829	0.289696	0.538058	0.457492
P04792	Heat shock protein beta-1	HSPB1	0.346077	0.467548	0.330174	-0.476981
Q99878;Q96KK5;Q9BTM1;Q16777;Q93077;Q7L7L0;Q6FI13;P20671;P0C0S8;P04908	Histone H2A type 1-J;Histone H2A type 1-H;Histone H2A.J;Histone H2A type 2-C;Histone H2A type 1-C;Histone H2A type 3;Histone H2A type 2-A;Histone H2A type 1-D;Histone H2A type 1;Histone H2A type 1-B/E	H2AC14;H2AC12;H2AJ;H2AC20;H2AC6;H2AC25;H2AC18; H2AC19;H2AC7;H2AC11; H2AC13; H2AC15; H2AC16; H2AC17;H2AC4; H2AC8	0.117917	0.229097	0.639981	-1.13144
P05023;P13637	Sodium/potassium-transporting ATPase subunit alpha-1;Sodium/potassium-transporting ATPase subunit alpha-3	ATP1A1;ATP1A3	0.00110157	0.0172861	1.7623	1.34639
P05089	Arginase-1	ARG1	0.92365	0.937436	0.0280582	-0.0366628
P05109	Protein S100-A8	S100A8	0.300887	0.432261	0.364254	0.479974
P05154	Plasma serine protease inhibitor	SERPINA5	0.224315	0.352003	0.453454	0.450617
P05452	Tetranectin	CLEC3B	0.141937	0.25624	0.591352	1.04771
P05556	Integrin beta-1	ITGB1	0.221744	0.350664	0.455108	0.650906
P05783	Keratin, type I cytoskeletal 18	KRT18	0.121037	0.230763	0.636834	-0.567709
P06396	Gelsolin	GSN	0.0210364	0.0727362	1.13825	0.674979
P06702	Protein S100-A9	S100A9	0.00804867	0.0469123	1.32871	2.70928
P06727	Apolipoprotein A-IV	APOA4	0.978432	0.98812	0.00519044	-0.00946897
P06733	Alpha-enolase	ENO1	0.19782	0.317758	0.497904	0.260784
P06748	Nucleophosmin	NPM1	0.00459895	0.0360841	1.44268	-1.86576
P07355;A6NMY6	Annexin A2;Putative annexin A2-like protein	ANXA2;ANXA2P2	0.0437828	0.124051	0.906399	1.10592
P07900;Q58FG1	Heat shock protein HSP 90-alpha;Putative heat shock protein HSP 90-alpha A4	HSP90AA1;HSP90AA4P	0.688393	0.775869	0.110212	0.196913
P08195	Amino acid transporter heavy chain SLC3A2	SLC3A2	0.00328842	0.0279516	1.55359	1.72495
P08238;Q58FF7;Q58FF8;Q14568	Heat shock protein HSP 90-beta;Putative heat shock protein HSP 90-beta-3;Putative heat shock protein HSP 90-beta 2;Heat shock protein HSP 90-alpha A2	HSP90AB1;HSP90AB3P;HSP90AB2P;HSP90AA2P	0.0112944	0.0523651	1.28096	0.905406
P08493	Matrix Gla protein	MGP	0.418615	0.520716	0.283399	-0.382503
P08603	Complement factor H	CFH	0.192612	0.314342	0.502598	0.561192
P09874	Poly [ADP-ribose] polymerase 1	PARP1	0.452128	0.549013	0.260418	-0.408689
P0C0L4;P0C0L5	Complement C4-A;Complement C4-B	C4A;C4B; C4B_2	0.00129819	0.0189164	1.72316	1.107
Q01105;P0DME0	Protein SET;Protein SETSIP	SET;SETSIP	0.901513	0.924164	0.0342508	0.0924061
P0DOX2;P01767;A0A0C4DH42;P0DP02;P01780;P01772;P01763;P01762;A0A0J9YVY3;A0A0B4J1X5;A0A0B4J1V1	Immunoglobulin alpha-2 heavy chain;Immunoglobulin heavy variable 3-53;Immunoglobulin heavy variable 3-66;Immunoglobulin heavy variable 3-30-3;Immunoglobulin heavy variable 3-7;Immunoglobulin heavy variable 3-33;Immunoglobulin heavy variable 3-48;Immunoglobulin heavy variable 3-11;Immunoglobulin heavy variable 7-4-1;Immunoglobulin heavy variable 3-74;Immunoglobulin heavy variable 3-21	;IGHV3-53;IGHV3-66;IGHV3-30-3;IGHV3-7;IGHV3-33;IGHV3-48;IGHV3-11;IGHV7-4-1;IGHV3-74;IGHV3-21	0.0576737	0.138417	0.858811	0.97831
P0DOX7;P01602	Immunoglobulin kappa light chain;Immunoglobulin kappa variable 1-5	;IGKV1-5	0.0115553	0.0523841	1.2808	1.41449
P0DOY3;P0DOY2	Immunoglobulin lambda constant 3;Immunoglobulin lambda constant 2	IGLC3;IGLC2	0.0184245	0.0659404	1.18085	0.598004
P16403;P10412;P16402;Q02539;P22492	Histone H1.2;Histone H1.4;Histone H1.3;Histone H1.1;Histone H1t	H1-2;H1-4;H1-3;H1-1;H1-6	0.00221136	0.0214817	1.66793	-0.443078
P10809	60 kDa heat shock protein, mitochondrial	HSPD1	0.337406	0.465074	0.332478	0.585334
P10909	Clusterin	CLU	0.249881	0.377597	0.422971	0.256015
P11047	Laminin subunit gamma-1	LAMC1	0.478508	0.574209	0.24093	-0.418172
P54652;P11142;P38646	Heat shock-related 70 kDa protein 2;Heat shock cognate 71 kDa protein;Stress-70 protein, mitochondrial	HSPA2;HSPA8;HSPA9	0.403061	0.507558	0.294514	0.373638
P11597	Cholesteryl ester transfer protein	CETP	0.812708	0.8546	0.0682371	0.0775187
P12259	Coagulation factor V	F5	0.000564743	0.0115207	1.93852	1.29842
P12830	Cadherin-1	CDH1	0.774511	0.822918	0.0846437	0.201722
P13639	Elongation factor 2	EEF2	0.346623	0.465204	0.332356	0.528382
P14618	Pyruvate kinase PKM	PKM	0.394368	0.505982	0.295865	0.329602
P14923;P35222	Junction plakoglobin;Catenin beta-1	JUP;CTNNB1	0.344164	0.468063	0.329695	0.747643
P15924	Desmoplakin	DSP	0.516979	0.613161	0.212425	0.496853
P16104;Q71UI9;P0C0S5;Q96QV6;Q8IUE6	Histone H2AX;Histone H2A.V;Histone H2A.Z;Histone H2A type 1-A;Histone H2A type 2-B	H2AX;H2AZ2;H2AZ1;H2AC1;H2AC21	0.000100261	0.00681776	2.16636	-1.35747
P16112	Aggrecan core protein	ACAN	0.106561	0.219581	0.658405	0.754016
P16401	Histone H1.5	H1-5	0.000130545	0.00665777	2.17667	-1.45572
Q9HAV0;P62879;P62873;P16520	Guanine nucleotide-binding protein subunit beta-4;Guanine nucleotide-binding protein G(I)/G(S)/G(T) subunit beta-2;Guanine nucleotide-binding protein G(I)/G(S)/G(T) subunit beta-1;Guanine nucleotide-binding protein G(I)/G(S)/G(T) subunit beta-3	GNB4;GNB2;GNB1;GNB3	0.0567957	0.137933	0.860333	1.39744
P17301	Integrin alpha-2	ITGA2	0.00701362	0.0433569	1.36294	1.20497
P18827	Syndecan-1	SDC1	0.189082	0.311071	0.507141	-0.13702
P19338	Nucleolin	NCL	0.00159207	0.0191048	1.71886	-0.941925
P19823	Inter-alpha-trypsin inhibitor heavy chain H2	ITIH2	0.225638	0.351375	0.45423	0.624526
P19827	Inter-alpha-trypsin inhibitor heavy chain H1	ITIH1	0.220151	0.350866	0.454858	0.621216
P21333	Filamin-A	FLNA	0.176685	0.293039	0.533075	0.877223
P23396	Small ribosomal subunit protein uS3	RPS3	0.707595	0.788794	0.103036	-0.114669
P25311	Zinc-alpha-2-glycoprotein	AZGP1	0.352209	0.469612	0.328261	0.501892
P26006	Integrin alpha-3	ITGA3	0.0897213	0.194714	0.710602	0.914585
P26373	Large ribosomal subunit protein eL13	RPL13	0.274261	0.408389	0.388926	0.558199
P27169	Serum paraoxonase/arylesterase 1	PON1	0.138756	0.252735	0.597335	0.583967
P29508	Serpin B3	SERPINB3	0.0478517	0.130157	0.885533	1.04809
P31025;Q5VSP4	Lipocalin-1;Putative lipocalin 1-like protein 1	LCN1;LCN1P1	0.391053	0.508119	0.294034	0.328368
Q86SG5;P31151	Protein S100-A7A;Protein S100-A7	S100A7A;S100A7	0.02109	0.0717061	1.14444	2.17405
P32119;Q06830	Peroxiredoxin-2;Peroxiredoxin-1	PRDX2;PRDX1	0.755374	0.811033	0.0909613	0.114968
P36222	Chitinase-3-like protein 1	CHI3L1	0.62464	0.71588	0.14516	0.295261
P36578	Large ribosomal subunit protein uL4	RPL4	0.361775	0.476143	0.322263	-0.525887
P36955	Pigment epithelium-derived factor	SERPINF1	0.331586	0.46016	0.337091	0.264122
P39060	Collagen alpha-1(XVIII) chain	COL18A1	0.0457978	0.127983	0.892848	0.288013
P42357	Histidine ammonia-lyase	HAL	0.594934	0.693523	0.158939	-0.223656
P45880	Non-selective voltage-gated ion channel VDAC2	VDAC2	0.750341	0.809892	0.0915729	0.131085
P47929	Galectin-7	LGALS7; LGALS7B	0.119992	0.230929	0.636522	0.628918
P48594	Serpin B4	SERPINB4	0.0796178	0.178484	0.748401	0.812113
P49006	MARCKS-related protein	MARCKSL1	0.386675	0.505652	0.296148	0.391603
P50395	Rab GDP dissociation inhibitor beta	GDI2	0.100578	0.209366	0.679093	1.0003
P50990	T-complex protein 1 subunit theta	CCT8	0.414559	0.518835	0.284971	-0.440309
P51148	Ras-related protein Rab-5C	RAB5C	0.027576	0.0878985	1.05602	1.03799
P53999	Activated RNA polymerase II transcriptional coactivator p15	SUB1	0.165455	0.288486	0.539875	0.443322
P55072	Transitional endoplasmic reticulum ATPase	VCP	0.169219	0.290089	0.537468	-1.21896
P62807;Q5QNW6;Q93079;Q99877;Q99879;P58876;P23527;P57053;O60814;P33778;Q16778;Q99880;P06899;Q96A08;Q8N257;A0A2R8Y619;Q6DRA6;Q6DN03	Histone H2B type 1-C/E/F/G/I;Histone H2B type 2-F;Histone H2B type 1-H;Histone H2B type 1-N;Histone H2B type 1-M;Histone H2B type 1-D;Histone H2B type 1-O;Histone H2B type F-S;Histone H2B type 1-K;Histone H2B type 1-B;Histone H2B type 2-E;Histone H2B type 1-L;Histone H2B type 1-J;Histone H2B type 1-A;Histone H2B type 3-B;Histone H2B type 2-K1;Putative histone H2B type 2-D;Putative histone H2B typ…	H2BC4; H2BC6; H2BC7; H2BC8; H2BC10;H2BC18;H2BC9;H2BC15;H2BC14;H2BC5;H2BC17;H2BC12L;H2BC12;H2BC3;H2BC21;H2BC13;H2BC11;H2BC1;H2BC26;H2BK1;H2BC19P;H2BC20P	0.0106507	0.0505291	1.29646	-1.17654
P60174	Triosephosphate isomerase	TPI1	0.0144297	0.056609	1.24711	0.88915
P63261;P60709;P63267;P68133;P68032;P62736;P0CG39;Q6S8J3;P0CG38;A5A3E0	Actin, cytoplasmic 2;Actin, cytoplasmic 1;Actin, gamma-enteric smooth muscle;Actin, alpha skeletal muscle;Actin, alpha cardiac muscle 1;Actin, aortic smooth muscle;POTE ankyrin domain family member J;POTE ankyrin domain family member E;POTE ankyrin domain family member I;POTE ankyrin domain family member F	ACTG1;ACTB;ACTG2;ACTA1;ACTC1;ACTA2;POTEJ;POTEE;POTEI;POTEF	0.0789051	0.178852	0.747507	0.689969
P60900	Proteasome subunit alpha type-6	PSMA6	0.284394	0.411464	0.385668	0.350969
P61026;Q9H0U4;Q92928;P51153;P62820;Q92930;P61006;P59190	Ras-related protein Rab-10;Ras-related protein Rab-1B;Putative Ras-related protein Rab-1C;Ras-related protein Rab-13;Ras-related protein Rab-1A;Ras-related protein Rab-8B;Ras-related protein Rab-8A;Ras-related protein Rab-15	RAB10;RAB1B;RAB1C;RAB13;RAB1A;RAB8B;RAB8A;RAB15	0.000338191	0.00862388	2.0643	1.54764
P62834;P61224	Ras-related protein Rap-1A;Ras-related protein Rap-1b	RAP1A;RAP1B	0.000581409	0.0107825	1.96728	1.99004
P61626	Lysozyme C	LYZ	0.0511297	0.135461	0.868187	-0.791352
P62249	Small ribosomal subunit protein uS9	RPS16	0.23244	0.356524	0.447911	-0.473941
P62753	Small ribosomal subunit protein eS6	RPS6	0.00646893	0.0425697	1.3709	-1.23309
P62805	Histone H4	H4C1; H4C2; H4C3; H4C4; H4C5; H4C6; H4C8; H4C9; H4C11; H4C12; H4C13; H4C14; H4C15; H4C16	0.000471464	0.0106865	1.97116	-1.52255
P63104	14-3-3 protein zeta/delta	YWHAZ	0.0554986	0.136406	0.865166	1.04441
P67809	Y-box-binding protein 1	YBX1	0.00141795	0.0192841	1.7148	-2.4836
Q5VTE0;P68104;Q05639	Putative elongation factor 1-alpha-like 3;Elongation factor 1-alpha 1;Elongation factor 1-alpha 2	EEF1A1P5;EEF1A1;EEF1A2	0.551923	0.647082	0.189041	0.313505
Q9BQE3;Q71U36;P68363;Q6PEY2;P0DPH8;P0DPH7	Tubulin alpha-1C chain;Tubulin alpha-1A chain;Tubulin alpha-1B chain;Tubulin alpha-3E chain;Tubulin alpha-3D chain;Tubulin alpha-3C chain	TUBA1C;TUBA1A;TUBA1B;TUBA3E;TUBA3D;TUBA3C	0.31354	0.444182	0.352439	0.193332
Q71DI3;Q16695;P68431;P84243;Q5TEC6;Q6NXT2	Histone H3.2;Histone H3.1t;Histone H3.1;Histone H3.3;Histone H3-7;Histone H3.3C	H3C15; H3C14; H3C13;H3-4;H3C1; H3C2; H3C3; H3C4; H3C6; H3C7; H3C8; H3C10; H3C11; H3C12;H3-3A; H3-3B;H3-7;H3-5	0.000243099	0.00826537	2.08274	-1.45461
P68871	Hemoglobin subunit beta	HBB	0.0253321	0.0820277	1.08604	2.06129
P81605	Dermcidin	DCD	0.732219	0.798785	0.0975703	-0.119653
P98160	Basement membrane-specific heparan sulfate proteoglycan core protein	HSPG2	0.705778	0.791092	0.101773	0.104806
Q00577	Transcriptional activator protein Pur-alpha	PURA	0.394324	0.509127	0.293174	-0.589241
Q01469	Fatty acid-binding protein 5	FABP5	0.00969532	0.0470916	1.32706	0.494347
Q01650	Large neutral amino acids transporter small subunit 1	SLC7A5	0.0898082	0.192851	0.714778	1.13767
Q02413	Desmoglein-1	DSG1	0.308988	0.440795	0.355764	0.59677
Q02878	Large ribosomal subunit protein eL6	RPL6	0.0192186	0.0675965	1.17008	-1.07126
Q03591;P36980;Q9BXR6	Complement factor H-related protein 1;Complement factor H-related protein 2;Complement factor H-related protein 5	CFHR1;CFHR2;CFHR5	0.360347	0.477343	0.321169	0.477621
Q08188	Protein-glutamine gamma-glutamyltransferase E	TGM3	0.73608	0.798725	0.0976027	0.107627
Q08431	Lactadherin	MFGE8	0.478454	0.577542	0.238417	0.345916
Q08554	Desmocollin-1	DSC1	0.112541	0.225082	0.647658	1.3357
Q13103	Secreted phosphoprotein 24	SPP2	0.170601	0.290022	0.537569	-0.804361
Q13835	Plakophilin-1	PKP1	0.132174	0.242913	0.614548	0.528887
Q14520	Factor VII-activating protease	HABP2	0.83891	0.873151	0.0589104	-0.11206
Q14624	Inter-alpha-trypsin inhibitor heavy chain H4	ITIH4	0.008908	0.0465957	1.33165	0.893591
Q15113	Procollagen C-endopeptidase enhancer 1	PCOLCE	0.0474276	0.130746	0.88357	0.840469
Q15334	Lethal(2) giant larvae protein homolog 1	LLGL1	0.143875	0.257461	0.589288	0.582638
Q15517	Corneodesmosin	CDSN	0.278017	0.408024	0.389314	1.01033
Q15758	Neutral amino acid transporter B(0)	SLC1A5	0.000935375	0.0159014	1.79857	1.70518
Q15828	Cystatin-M	CST6	0.0591598	0.138719	0.857863	1.4042
Q5DID0	Uromodulin-like 1	UMODL1	0.128287	0.240097	0.619613	0.469381
Q5T749	Keratinocyte proline-rich protein	KPRP	0.681418	0.772274	0.112229	0.286839
Q5ZPR3	CD276 antigen	CD276	0.0866998	0.19018	0.720834	0.668361
Q6ZVX7	F-box only protein 50	NCCRP1	0.167233	0.289114	0.53893	-0.693811
Q8IW75	Serpin A12	SERPINA12	0.989871	0.989871	0.0044215	0.00452601
Q8IWJ2	GRIP and coiled-coil domain-containing protein 2	GCC2	0.00334507	0.0272958	1.5639	-1.3189
Q8NB25	Protein FAM184A	FAM184A	0.0235078	0.0773483	1.11155	1.65421
Q8TDL5	BPI fold-containing family B member 1	BPIFB1	0.0517699	0.135398	0.868387	1.17891
Q92688	Acidic leucine-rich nuclear phosphoprotein 32 family member B	ANP32B	0.0930691	0.195733	0.708336	-1.44093
Q92954	Proteoglycan 4	PRG4	0.772991	0.825603	0.0832286	-0.104976
Q969P0	Immunoglobulin superfamily member 8	IGSF8	0.607251	0.703859	0.152514	-0.205747
Q96EY5	Multivesicular body subunit 12A	MVB12A	0.617568	0.711774	0.147658	0.0225103
Q96FQ6	Protein S100-A16	S100A16	3.0974e-05	0.00315935	2.5004	2.86074
Q96P63	Serpin B12	SERPINB12	0.108997	0.222354	0.652956	1.53395
Q96QA5	Gasdermin-A	GSDMA	0.988308	0.993176	0.00297372	-0.00497993
Q96SK2	Transmembrane protein 209	TMEM209	0.00155204	0.0197885	1.70359	-2.97718
Q99715	Collagen alpha-1(XII) chain	COL12A1	0.420838	0.520309	0.283738	0.272701
Q9BPU6	Dihydropyrimidinase-related protein 5	DPYSL5	0.000200301	0.00817227	2.08766	-1.43838
Q9BY43	Charged multivesicular body protein 4a	CHMP4A	0.00765256	0.0459153	1.33804	0.977363
Q9C0H2	Protein tweety homolog 3	TTYH3	0.0712969	0.163422	0.786689	0.533801
Q9GZZ8	Extracellular glycoprotein lacritin	LACRT	0.195676	0.316808	0.499204	0.666154
Q9HCY8	Protein S100-A14	S100A14	0.03911	0.113978	0.94318	1.13596
Q9P2B2	Prostaglandin F2 receptor negative regulator	PTGFRN	0.00485698	0.0366972	1.43537	0.99532
Q9Y365	START domain-containing protein 10	STARD10	0.239836	0.365124	0.437559	0.409143
Q9Y490	Talin-1	TLN1	0.398082	0.507554	0.294518	0.273901
