# Supplementary material for: Hyaluronic Acid Decoration Facilitates CD44‐Mediated Targeting and Alters Protein Corona Formation of Extracellular Vesicles
Source: J Extracell Vesicles. 2026 Mar 26;15(4):e70263. doi: 10.1002/jev2.70263 (PMC13140515; doi:10.1002/jev2.70263)
Supplement: Supplementary file 3 — Supporting Information: jev270263‐supp‐0003‐Table_S3 [file JEV2-15-e70263-s003.xlsx]

## Sheet: Biological process
Category	Term	Count	%	PValue	Genes	List Total	Pop Hits	Pop Total	Fold Enrichment	Bonferroni	Benjamini	FDR
GOTERM_BP_DIRECT	GO:0006334~nucleosome assembly	28	12.844036697247708	1.7214933530516093E-24	P06748, P62805, Q71DI3, Q01105, P62807, O75367, P16403, P16401, P16104	213	161	19478	15.903653806899367	2.497886855277885E-21	2.497886855277885E-21	2.3653318670929113E-21
GOTERM_BP_DIRECT	GO:0045653~negative regulation of megakaryocyte differentiation	15	6.8807339449541285	7.732872615879476E-24	P62805, P02776	213	20	19478	68.58450704225353	1.122039816564112E-20	5.61019908282056E-21	5.3124834871092E-21
GOTERM_BP_DIRECT	GO:0061644~protein localization to CENP-A containing chromatin	14	6.422018348623854	1.6887602261495024E-22	P62805	213	18	19478	71.1246739697444	2.450391088142928E-19	8.16797029380976E-20	7.734521835764721E-20
GOTERM_BP_DIRECT	GO:0032200~telomere organization	14	6.422018348623854	3.6041122711421287E-19	P62805	213	27	19478	47.416449313162936	5.229566905427228E-16	1.307391726356807E-16	1.2380125651373213E-16
GOTERM_BP_DIRECT	GO:0006958~complement activation, classical pathway	16	7.339449541284404	1.1709450303370012E-18	P0C0L4, P01859, P01857, P02747, P02746, P01876, P01861, P00751, P01024, P01871, P01023, P10909, P04003	213	47	19478	31.130556387973233	1.6990412390189888E-15	3.3980824780379774E-16	3.2177569433660797E-16
GOTERM_BP_DIRECT	GO:0019731~antibacterial humoral response	16	7.339449541284404	3.4035363821003583E-15	P03950, P01619, P01591, P01859, P01857, P62807, P01876, P02788, P02787, P01861, P01871, P01023	213	76	19478	19.25179145045713	4.993894187066417E-12	8.230885484046033E-13	7.794098315009821E-13
GOTERM_BP_DIRECT	GO:0043691~reverse cholesterol transport	9	4.128440366972478	3.855925312028946E-12	O95445, P02649, P06727, P02647, P02656, P02655, P02652, P11597, P10909	213	17	19478	48.4125932062966	5.594933516483991E-9	7.992782325362858E-10	7.568630541039674E-10
GOTERM_BP_DIRECT	GO:0006956~complement activation	10	4.587155963302752	1.4995786634138685E-11	P0C0L4, P08603, P02746, P00751, Q03591, P01024, P10909	213	29	19478	31.53310668609357	2.1758880031086392E-8	2.719860800766904E-9	2.575526354413319E-9
GOTERM_BP_DIRECT	GO:0061844~antimicrobial humoral immune response mediated by antimicrobial peptide	15	6.8807339449541285	2.549382605494464E-10	P03950, P06702, P01042, P04406, P62807, P04196, P02788, P02776, P02775, P81605	213	135	19478	10.160667709963485	3.699153943159672E-7	4.1101712895249637E-8	3.892057444388215E-8
GOTERM_BP_DIRECT	GO:0006953~acute-phase response	10	4.587155963302752	3.691414623160395E-10	P01011, P00738, P01009, Q14624, P02765, P02786, P02751, P01023	213	40	19478	22.86150234741784	5.356241661313987E-7	5.027246187621777E-8	4.76046606601814E-8
GOTERM_BP_DIRECT	GO:0006325~chromatin organization	19	8.715596330275229	3.811144594337667E-10	P62805, Q71DI3, O75367, P16401	213	254	19478	6.840449521274628	5.529969480111419E-7	5.027246187621777E-8	4.76046606601814E-8
GOTERM_BP_DIRECT	GO:0033344~cholesterol efflux	9	4.128440366972478	8.221429301023187E-10	O95445, P04114, P02649, P06727, P02647, P02656, P02655, P02654, P02652	213	30	19478	27.433802816901405	1.1929286503065128E-6	9.94107826315387E-8	9.413536549671549E-8
GOTERM_BP_DIRECT	GO:0034375~high-density lipoprotein particle remodeling	8	3.669724770642202	1.6742226609489086E-9	O95445, P02649, P06727, P02647, P02656, P02654, P02652, P11597	213	21	19478	34.83657500558909	2.4292941155357184E-6	1.868690062336051E-7	1.769524566264462E-7
GOTERM_BP_DIRECT	GO:0042157~lipoprotein metabolic process	8	3.669724770642202	2.4329380029238385E-9	O95445, O14791, P02649, P06727, P02647, P02656, P02654, P02652	213	22	19478	33.25309432351686	3.5301867563619638E-6	2.2784540058250425E-7	2.157543627845354E-7
GOTERM_BP_DIRECT	GO:0033700~phospholipid efflux	7	3.211009174311927	2.4941494374975157E-9	P02649, P06727, P02647, P02656, P02655, P02654, P02652	213	13	19478	49.24015890213074	3.6190042970174474E-6	2.2784540058250425E-7	2.157543627845354E-7
GOTERM_BP_DIRECT	GO:0006869~lipid transport	13	5.963302752293578	2.5124234385389855E-9	O95445, P04114, O14791, P06727, P11597, Q01469, P02649, P02647, P02656, P05154, P02655, P02654, P02652	213	109	19478	10.906404789593832	3.6455198457741034E-6	2.2784540058250425E-7	2.157543627845354E-7
GOTERM_BP_DIRECT	GO:0002227~innate immune response in mucosa	8	3.669724770642202	1.2787600065756523E-7	Q8TDL5, P06727, P62807, P02788	213	37	19478	19.772110138307323	1.8553087586437034E-4	1.091459276200748E-5	1.0335389700205567E-5
GOTERM_BP_DIRECT	GO:0098609~cell-cell adhesion	14	6.422018348623854	2.440834101406864E-7	P05556, Q13835, Q15517, P15924, P12830, P14923, Q08554, P17301, Q02413, P61026, P05783, P07355, Q9Y490, P26006	213	196	19478	6.531857813547955	3.541023623053752E-4	1.9675834895229774E-5	1.8631700307405726E-5
GOTERM_BP_DIRECT	GO:0034384~high-density lipoprotein particle clearance	5	2.293577981651376	4.6540518836863996E-7	O95445, P02649, P02647, P02655, P02652	213	7	19478	65.31857813547954	6.750751196852312E-4	3.5542259385415605E-5	3.365614362202691E-5
GOTERM_BP_DIRECT	GO:0008203~cholesterol metabolic process	10	4.587155963302752	4.912076328317853E-7	P04114, P27169, O14791, P02649, P06727, P02647, P04040, P02654, P02652, P11597	213	88	19478	10.391591976099019	7.124885096670974E-4	3.563711376194602E-5	3.374596437554365E-5
GOTERM_BP_DIRECT	GO:2000427~positive regulation of apoptotic cell clearance	5	2.293577981651376	9.228644237717094E-7	P0C0L4, P01024	213	8	19478	57.1537558685446	0.001338180733369776	6.376553709013098E-5	6.03817008696347E-5
GOTERM_BP_DIRECT	GO:0042730~fibrinolysis	6	2.7522935779816518	1.4963341225501255E-6	P02671, P03952, P00747, P02679, P04196, P07355	213	19	19478	28.877687175685693	0.0021688271244776347	9.869003690091964E-5	9.34528674719942E-5
GOTERM_BP_DIRECT	GO:0007596~blood coagulation	10	4.587155963302752	1.874400371899616E-6	P17301, P03951, P01042, P03952, P00747, P01009, P12259, P04196, P00742	213	103	19478	8.878253338803043	0.0027160622989741423	1.1825021476636274E-4	1.119750483039162E-4
GOTERM_BP_DIRECT	GO:0050853~B cell receptor signaling pathway	8	3.669724770642202	3.4597649344809334E-6	P01859, P01857, P01834, P01876, P0DOY3, P01861, P01871, P01023	213	59	19478	12.399458900294423	0.0050075478230222625	2.0917162166382645E-4	1.9807154249903343E-4
GOTERM_BP_DIRECT	GO:0002250~adaptive immune response	19	8.715596330275229	7.842842583876287E-6	P02671, P0DOX7, P01591, P0DOX8, P0DOY3, P0DOX2, P01619, P01859, P01825, P01857, P01615, P01834, P01876, P01700, P05089, P01861, P04211, P01871, P01023	213	492	19478	3.5314515821214547	0.011315501840331366	4.551985835681797E-4	4.310426284098408E-4
GOTERM_BP_DIRECT	GO:0071402~cellular response to lipoprotein particle stimulus	4	1.834862385321101	1.2509899264374071E-5	P04114, P02649, P02647, P02652	213	5	19478	73.1568075117371	0.01798822255285104	6.722912530595103E-4	6.366148736759249E-4
GOTERM_BP_DIRECT	GO:0034382~chylomicron remnant clearance	4	1.834862385321101	1.2509899264374071E-5	P02649, P02656, P02655, P02654	213	5	19478	73.1568075117371	0.01798822255285104	6.722912530595103E-4	6.366148736759249E-4
GOTERM_BP_DIRECT	GO:0042632~cholesterol homeostasis	9	4.128440366972478	3.765781110304675E-5	O95445, P04114, P02649, P06727, P02647, P02656, P02655, P02652, P11597	213	115	19478	7.156644213104715	0.05317643521195092	0.0019514815682328869	0.0018479225876995083
GOTERM_BP_DIRECT	GO:0050832~defense response to fungus	6	2.7522935779816518	4.173281964728685E-5	P06702, P05109, P04406, P04196, P81605	213	36	19478	15.241001564945227	0.05875855124241902	0.0020838068934536055	0.0019732258246762603
GOTERM_BP_DIRECT	GO:0034372~very-low-density lipoprotein particle remodeling	4	1.834862385321101	4.3083533289874684E-5	P02649, P06727, P02655, P11597	213	7	19478	52.25486250838364	0.060601548242158465	0.0020838068934536055	0.0019732258246762603
GOTERM_BP_DIRECT	GO:0006641~triglyceride metabolic process	6	2.7522935779816518	5.459139080883375E-5	P02649, P04040, P02656, P02654, P02652, P11597	213	38	19478	14.438843587842847	0.07615804864866293	0.0025552292923747668	0.002419631321656051
GOTERM_BP_DIRECT	GO:0031640~killing of cells of another organism	8	3.669724770642202	7.030829048849969E-5	P01042, P04406, P02788, P02776, P02775, P61626, P81605	213	93	19478	7.866323388358826	0.09698933589872305	0.003188041546837908	0.0030188622228499553
GOTERM_BP_DIRECT	GO:0050821~protein stabilization	12	5.5045871559633035	8.392230153623634E-5	P50990, P07900, P04406, Q02413, P02647, P08238, P02652, P10809, P16401, P10909, P21333	213	246	19478	4.4607809458376275	0.11465366316982484	0.0036900381675478463	0.0034942194639632947
GOTERM_BP_DIRECT	GO:1905920~positive regulation of CoA-transferase activity	4	1.834862385321101	1.0174641198023198E-4	P02649, P06727, P02647, P02652	213	9	19478	40.64267083985394	0.13725969544885208	0.004342177758332842	0.004111752060612904
GOTERM_BP_DIRECT	GO:0042742~defense response to bacterium	10	4.587155963302752	1.0997814505835859E-4	P00738, P06702, Q96QA5, Q9GZZ8, P05109, P02775, P61626, P81605, Q9HCY8	213	171	19478	5.347719847349202	0.1475042576818224	0.0045593796708479515	0.004317427751719563
GOTERM_BP_DIRECT	GO:0034380~high-density lipoprotein particle assembly	4	1.834862385321101	1.4418563908407422E-4	O95445, P02649, P02647, P02652	213	10	19478	36.57840375586855	0.1887901036215588	0.005811482286416436	0.005503085225042166
GOTERM_BP_DIRECT	GO:0050830~defense response to Gram-positive bacterium	9	4.128440366972478	1.507961878281179E-4	P03950, P62807, P02788, P61626, P81605	213	140	19478	5.878672032193158	0.19653509120663593	0.005913655906448624	0.005599836812860379
GOTERM_BP_DIRECT	GO:0001525~angiogenesis	12	5.5045871559633035	1.7289638741300282E-4	P19338, P05556, P03950, P63261, P39060, P04196, P63104, P98160, P07355, Q08431, P02751, P21333	213	267	19478	4.109933006277365	0.2218954245759338	0.006543305165505377	0.006196072568852093
GOTERM_BP_DIRECT	GO:0045087~innate immune response	18	8.256880733944955	1.7689878122683386E-4	P02671, P03950, P06702, P01591, O14791, P05109, P0C0L4, P02747, P02746, P02788, P05089, P09874, P01871, P10909, P04003	213	570	19478	2.8877687175685693	0.22640193600593217	0.006543305165505377	0.006196072568852093
GOTERM_BP_DIRECT	GO:0007160~cell-matrix adhesion	8	3.669724770642202	1.8038056969001728E-4	P04004, P02671, P05556, P17301, P02679, P07355, P02751, P26006	213	108	19478	6.77377847330899	0.23030105042405713	0.006543305165505377	0.006196072568852093
GOTERM_BP_DIRECT	GO:0070527~platelet aggregation	6	2.7522935779816518	1.8821157449665067E-4	P02671, P63261, P02679, P04792, Q9Y490, P21333	213	49	19478	11.19747053751078	0.23899906893023382	0.006660853526698539	0.006307383008741415
GOTERM_BP_DIRECT	GO:0031639~plasminogen activation	4	1.834862385321101	1.9666516156798748E-4	P02671, P03951, P03952, P02679	213	11	19478	33.25309432351686	0.24827838276234038	0.0067943130817892826	0.006433760285581305
GOTERM_BP_DIRECT	GO:0006096~glycolytic process	6	2.7522935779816518	2.072896132527798E-4	P06733, P14618, P04406, P60174, P04075	213	50	19478	10.973521126760565	0.259780420049191	0.006994819275111244	0.006623626246728359
GOTERM_BP_DIRECT	GO:0007229~integrin-mediated signaling pathway	8	3.669724770642202	2.2594613431240257E-4	P04004, P05556, P17301, O15230, P02647, P02751, Q9Y490, P26006	213	112	19478	6.531857813547955	0.27955405053157023	0.007451087292893094	0.007055681557846389
GOTERM_BP_DIRECT	GO:0051838~cytolysis by host of symbiont cells	4	1.834862385321101	2.601181679578585E-4	O14791, P04196, P02788, Q03591	213	12	19478	30.48200312989045	0.3144134697910299	0.008205031776235928	0.007769616582045599
GOTERM_BP_DIRECT	GO:0051873~killing by host of symbiont cells	4	1.834862385321101	2.601181679578585E-4	P04406, P02776, P81605	213	12	19478	30.48200312989045	0.3144134697910299	0.008205031776235928	0.007769616582045599
GOTERM_BP_DIRECT	GO:0006954~inflammatory response	15	6.8807339449541285	2.8704646563031024E-4	P01011, P0C0L4, P06702, P01042, P36222, P05109, O43866, P02776, P02775, P61626, P98160, P01024	213	432	19478	3.175208659363589	0.3406918234884214	0.008861796204884684	0.008391528590979708
GOTERM_BP_DIRECT	GO:0051092~positive regulation of NF-kappaB transcription factor activity	8	3.669724770642202	3.4486085683614994E-4	P06702, P23396, P06748, P05109, P02788, P60900, P02786, P10909	213	120	19478	6.096400625978091	0.39376004510232265	0.010399473417267269	0.009847606116695539
GOTERM_BP_DIRECT	GO:0035606~peptidyl-cysteine S-trans-nitrosylation	3	1.3761467889908259	3.5118828218200975E-4	P06702, P04406	213	3	19478	91.44600938967136	0.3993024385477094	0.010399473417267269	0.009847606116695539
GOTERM_BP_DIRECT	GO:0007155~cell adhesion	17	7.79816513761468	4.2118517731336156E-4	P02760, P04004, P05556, Q13835, Q15517, O15230, P14923, P11047, Q08431, P17301, P16112, P39060, Q14520, Q99715, P25311, P02751, P26006	213	559	19478	2.7810056522798092	0.45733789650768697	0.012049278424013087	0.01140986116788007
GOTERM_BP_DIRECT	GO:0030195~negative regulation of blood coagulation	4	1.834862385321101	4.235101306855048E-4	P04004, P01042, P02649, P02776	213	14	19478	26.12743125419182	0.45916625757314133	0.012049278424013087	0.01140986116788007
GOTERM_BP_DIRECT	GO:0070328~triglyceride homeostasis	5	2.293577981651376	6.798824597640356E-4	P02649, P02647, P02656, P02655, P11597	213	37	19478	12.357568836442075	0.6272491169895081	0.018068370798793656	0.01710953926777566
GOTERM_BP_DIRECT	GO:0030300~regulation of intestinal cholesterol absorption	3	1.3761467889908259	6.973320225585422E-4	P06727, P02647, P02652	213	4	19478	68.58450704225352	0.6365747777495342	0.018068370798793656	0.01710953926777566
GOTERM_BP_DIRECT	GO:0010916~negative regulation of very-low-density lipoprotein particle clearance	3	1.3761467889908259	6.973320225585422E-4	P02656, P02655, P02654	213	4	19478	68.58450704225352	0.6365747777495342	0.018068370798793656	0.01710953926777566
GOTERM_BP_DIRECT	GO:0010903~negative regulation of very-low-density lipoprotein particle remodeling	3	1.3761467889908259	6.973320225585422E-4	P02647, P02656, P02652	213	4	19478	68.58450704225352	0.6365747777495342	0.018068370798793656	0.01710953926777566
GOTERM_BP_DIRECT	GO:0051919~positive regulation of fibrinolysis	3	1.3761467889908259	6.973320225585422E-4	P03951, P03952, P00747	213	4	19478	68.58450704225352	0.6365747777495342	0.018068370798793656	0.01710953926777566
GOTERM_BP_DIRECT	GO:0017148~negative regulation of translation	7	3.211009174311927	7.486226981546121E-4	P19338, P03950, P23396, P04406, P67809, Q00577	213	99	19478	6.465879451794945	0.6626581038693856	0.01905704447407618	0.018045747144990125
GOTERM_BP_DIRECT	GO:0051258~protein polymerization	4	1.834862385321101	7.723363262224766E-4	P04004, P02671, Q9BY43, P02679	213	17	19478	21.51670809168738	0.6740766329087466	0.019321724299117476	0.01829638124533936
GOTERM_BP_DIRECT	GO:0010951~negative regulation of endopeptidase activity	4	1.834862385321101	9.193969006744023E-4	P04004, P04406, P29508	213	18	19478	20.32133541992697	0.7367519505251447	0.02223408171464263	0.02105418902544381
GOTERM_BP_DIRECT	GO:0034374~low-density lipoprotein particle remodeling	4	1.834862385321101	9.193969006744023E-4	P04114, P02649, P02652, P11597	213	18	19478	20.32133541992697	0.7367519505251447	0.02223408171464263	0.02105418902544381
GOTERM_BP_DIRECT	GO:0045833~negative regulation of lipid metabolic process	3	1.3761467889908259	0.0011538801047681962	P02656, P02655, P02654	213	5	19478	54.867605633802825	0.8127380302892955	0.0265758735241056	0.025165575618277803
GOTERM_BP_DIRECT	GO:0055090~acylglycerol homeostasis	3	1.3761467889908259	0.0011538801047681962	P02649, P06727, P02647	213	5	19478	54.867605633802825	0.8127380302892955	0.0265758735241056	0.025165575618277803
GOTERM_BP_DIRECT	GO:0032375~negative regulation of cholesterol transport	3	1.3761467889908259	0.0011538801047681962	P02655, P02654, P02652	213	5	19478	54.867605633802825	0.8127380302892955	0.0265758735241056	0.025165575618277803
GOTERM_BP_DIRECT	GO:0003094~glomerular filtration	4	1.834862385321101	0.0012640196685939947	P01619, P01591, P01876, P01023	213	20	19478	18.289201877934275	0.8404268244972117	0.028657695923904474	0.027136922260127323
GOTERM_BP_DIRECT	GO:0098869~cellular oxidant detoxification	6	2.7522935779816518	0.0013557073534452321	O95445, P02760, P00450, P06702, P00738, P02649	213	75	19478	7.3156807511737085	0.8603290532857427	0.030263559536138948	0.028657567748211522
GOTERM_BP_DIRECT	GO:0043066~negative regulation of apoptotic process	15	6.8807339449541285	0.0015953446426226101	P03950, P32119, P06748, Q9GZZ8, P04040, P02788, P00742, P05783, P63104, P04792, P02786, P62753, P08238, P10809, P21333	213	515	19478	2.6634760016409134	0.9014009379898114	0.035073410249172834	0.033212174832779794
GOTERM_BP_DIRECT	GO:0020027~hemoglobin metabolic process	3	1.3761467889908259	0.0017184108464942175	P02760, P02790, P04040	213	6	19478	45.72300469483568	0.9175496471710791	0.03613643678642187	0.034218789899754416
GOTERM_BP_DIRECT	GO:0042158~lipoprotein biosynthetic process	3	1.3761467889908259	0.0017184108464942175	P04114, P02649, P02647	213	6	19478	45.72300469483568	0.9175496471710791	0.03613643678642187	0.034218789899754416
GOTERM_BP_DIRECT	GO:0051702~biological process involved in interaction with symbiont	3	1.3761467889908259	0.0017184108464942175	P00747, P10809, P02751	213	6	19478	45.72300469483568	0.9175496471710791	0.03613643678642187	0.034218789899754416
GOTERM_BP_DIRECT	GO:0048260~positive regulation of receptor-mediated endocytosis	4	1.834862385321101	0.0019170585510537353	P04004, P02787, P01024, P10909	213	23	19478	15.903653806899367	0.9382290237592026	0.039737885108271	0.03762912070211189
GOTERM_BP_DIRECT	GO:0031638~zymogen activation	4	1.834862385321101	0.0021734697470650144	P00738, P03952, O43866	213	24	19478	15.241001564945226	0.9574526122308272	0.04320143291768953	0.04090886893790863
GOTERM_BP_DIRECT	GO:0051131~chaperone-mediated protein complex assembly	4	1.834862385321101	0.0021734697470650144	P07900, P08238, P10809, P10909	213	24	19478	15.241001564945226	0.9574526122308272	0.04320143291768953	0.04090886893790863
GOTERM_BP_DIRECT	GO:0030301~cholesterol transport	4	1.834862385321101	0.0021734697470650144	P04114, P02647, P02652, P11597	213	24	19478	15.241001564945226	0.9574526122308272	0.04320143291768953	0.04090886893790863
GOTERM_BP_DIRECT	GO:0006955~immune response	15	6.8807339449541285	0.0023332159528443395	P04004, P01591, P01619, P01825, P01615, P02747, P01834, P01876, P01700, P02775, Q92954, P25311, P04211, P01024, P01023	213	537	19478	2.554357804180764	0.9662728473297524	0.044433001421355214	0.04207508197997386
GOTERM_BP_DIRECT	GO:0042159~lipoprotein catabolic process	3	1.3761467889908259	0.002388541771788909	P04114, P02649, P02655	213	7	19478	39.19114688128773	0.9688804732395	0.044433001421355214	0.04207508197997386
GOTERM_BP_DIRECT	GO:0002159~desmosome assembly	3	1.3761467889908259	0.002388541771788909	Q13835, P14923, P12830	213	7	19478	39.19114688128773	0.9688804732395	0.044433001421355214	0.04207508197997386
GOTERM_BP_DIRECT	GO:0035425~autocrine signaling	3	1.3761467889908259	0.002388541771788909	P06702, P05109, P29508	213	7	19478	39.19114688128773	0.9688804732395	0.044433001421355214	0.04207508197997386
GOTERM_BP_DIRECT	GO:0060267~positive regulation of respiratory burst	3	1.3761467889908259	0.002388541771788909	P01591, P01876, P01023	213	7	19478	39.19114688128773	0.9688804732395	0.044433001421355214	0.04207508197997386
GOTERM_BP_DIRECT	GO:0042026~protein refolding	4	1.834862385321101	0.003066611999430262	P07900, P54652, P04792, P10809	213	27	19478	13.54755694661798	0.9883969893165572	0.0563247343186495	0.053335758066040254
GOTERM_BP_DIRECT	GO:0010756~positive regulation of plasminogen activation	3	1.3761467889908259	0.003161929050854524	P06733, P05452, P07355	213	8	19478	34.29225352112676	0.9899000800354942	0.056641469787529805	0.053635685381161924
GOTERM_BP_DIRECT	GO:0032489~regulation of Cdc42 protein signal transduction	3	1.3761467889908259	0.003161929050854524	P02649, P02647, P02656	213	8	19478	34.29225352112676	0.9899000800354942	0.056641469787529805	0.053635685381161924
GOTERM_BP_DIRECT	GO:0002181~cytoplasmic translation	6	2.7522935779816518	0.003329696290023956	Q02878, P23396, P26373, P36578, P62753, P62249	213	92	19478	5.963870177587262	0.9920886017750683	0.05891938191249707	0.05579271588405995
GOTERM_BP_DIRECT	GO:0006826~iron ion transport	4	1.834862385321101	0.0034073010220219586	P00450, P02788, P02787, P02786	213	28	19478	13.06371562709591	0.9929338238581981	0.05956619015607062	0.05640520005130327
GOTERM_BP_DIRECT	GO:0048261~negative regulation of receptor-mediated endocytosis	3	1.3761467889908259	0.004036266947781107	P02656, P02655, P02654	213	9	19478	30.482003129890455	0.9971728176228087	0.0697217064432189	0.06602179507441955
GOTERM_BP_DIRECT	GO:0014850~response to muscle activity	4	1.834862385321101	0.004155904010364387	P05556, P17301, Q01650, P02751	213	30	19478	12.192801251956181	0.9976250574839873	0.07094372610633794	0.06717896600283138
GOTERM_BP_DIRECT	GO:0006986~response to unfolded protein	5	2.293577981651376	0.005501530057946227	P07900, P54652, P04792, P08238, P10809	213	65	19478	7.034308414590104	0.9996661302370782	0.09282232690790669	0.08789653836765252
GOTERM_BP_DIRECT	GO:0046718~symbiont entry into host cell	6	2.7522935779816518	0.0063174124864071035	P05556, P17301, Q15758, P08195, P29508, P02786	213	107	19478	5.127813610635778	0.999898519361481	0.10536282204341042	0.09977154892325701
GOTERM_BP_DIRECT	GO:0009410~response to xenobiotic stimulus	9	4.128440366972478	0.006965845998727314	P17301, P07900, P04040, P12830, P39060, P05023, P98160, P02652, P26006	213	255	19478	3.2275062137531068	0.9999606419617532	0.11485730163810606	0.10876218638921965
GOTERM_BP_DIRECT	GO:0048333~mesodermal cell differentiation	3	1.3761467889908259	0.007242486993211244	P05556, P17301, P26006	213	12	19478	22.86150234741784	0.9999737301449808	0.1180769508668485	0.11181097897384551
GOTERM_BP_DIRECT	GO:0006508~proteolysis	15	6.8807339449541285	0.007740863806218954	P03951, P08603, P03952, P31025, P00738, P16112, P00747, P02788, P00742, Q14520, P81605, P00751, Q15113	213	615	19478	2.2303904729188138	0.9999873226256796	0.12479992647581893	0.11817718744160938
GOTERM_BP_DIRECT	GO:0034379~very-low-density lipoprotein particle assembly	3	1.3761467889908259	0.008498312946894626	P04114, P02656, P02654	213	13	19478	21.102925243770315	0.9999958139266681	0.13403317484721852	0.12692045640253496
GOTERM_BP_DIRECT	GO:0051918~negative regulation of fibrinolysis	3	1.3761467889908259	0.008498312946894626	P04004, P00747, P04196	213	13	19478	21.102925243770315	0.9999958139266681	0.13403317484721852	0.12692045640253496
GOTERM_BP_DIRECT	GO:0033627~cell adhesion mediated by integrin	4	1.834862385321101	0.008708805643654803	P04004, P05556, P17301, P26006	213	39	19478	9.37907788612014	0.999996923822691	0.13587609665530234	0.1286655801546419
GOTERM_BP_DIRECT	GO:0031665~negative regulation of lipopolysaccharide-mediated signaling pathway	3	1.3761467889908259	0.009844113416548906	P32119, Q9GZZ8, P02788	213	14	19478	19.595573440643864	0.9999994167086981	0.15195541029162193	0.143891615258917
GOTERM_BP_DIRECT	GO:1905907~negative regulation of amyloid fibril formation	3	1.3761467889908259	0.011277800030251861	P02649, P98160, P10909	213	15	19478	18.28920187793427	0.9999999287494286	0.17220368155015978	0.16306537453474812
GOTERM_BP_DIRECT	GO:0042307~positive regulation of protein import into nucleus	4	1.834862385321101	0.011393213941292444	P07900, P14923, P12830, P21333	213	43	19478	8.506605524620591	0.9999999398514592	0.17220368155015978	0.16306537453474812
GOTERM_BP_DIRECT	GO:0008544~epidermis development	5	2.293577981651376	0.011823004830844686	Q01469, Q15517, P67809, P15924, Q15828	213	81	19478	5.644815394424158	0.9999999679958224	0.17685752587170764	0.16747225399567628
GOTERM_BP_DIRECT	GO:0061077~chaperone-mediated protein folding	4	1.834862385321101	0.01213050369224049	P50990, P04792, P08238, P10909	213	44	19478	8.313273580879216	0.9999999796256447	0.17779152381253485	0.16835668760745892
GOTERM_BP_DIRECT	GO:1900026~positive regulation of substrate adhesion-dependent cell spreading	4	1.834862385321101	0.01213050369224049	P02671, P02647, P02679, P21333	213	44	19478	8.313273580879216	0.9999999796256447	0.17779152381253485	0.16835668760745892
GOTERM_BP_DIRECT	GO:0006957~complement activation, alternative pathway	3	1.3761467889908259	0.012797318845275707	P08603, P00751, P01024	213	16	19478	17.14612676056338	0.9999999923514464	0.18568909644495052	0.1758351609340882
GOTERM_BP_DIRECT	GO:0030324~lung development	5	2.293577981651376	0.013372405131868758	P36222, O15230, P63104, P07355, P26006	213	84	19478	5.443214844623295	0.9999999967161948	0.19211247372615411	0.18191766981373933
GOTERM_BP_DIRECT	GO:0014002~astrocyte development	3	1.3761467889908259	0.01440064984756328	P06702, P05109, P11047	213	17	19478	16.137531068765533	0.9999999992767429	0.20431939376727756	0.1934768070546102
GOTERM_BP_DIRECT	GO:0045429~positive regulation of nitric oxide biosynthetic process	4	1.834862385321101	0.014503719888373253	P07900, P02649, P08238, P10909	213	47	19478	7.782639096993308	0.9999999993785739	0.20431939376727756	0.1934768070546102
GOTERM_BP_DIRECT	GO:0050995~negative regulation of lipid catabolic process	3	1.3761467889908259	0.01785083508700258	P02656, P02654, P02652	213	19	19478	14.438843587842847	0.9999999999955385	0.24905347799269947	0.23583699432251487
GOTERM_BP_DIRECT	GO:0031334~positive regulation of protein-containing complex assembly	4	1.834862385321101	0.019003398511582646	P23396, P55072, P02786, P10909	213	52	19478	7.034308414590106	0.999999999999188	0.2626088689552992	0.24867304338013863
GOTERM_BP_DIRECT	GO:0061621~canonical glycolysis	3	1.3761467889908259	0.021612855817596806	P06733, P14618, P60174	213	21	19478	13.06371562709591	0.999999999999983	0.2855863257576214	0.2704311589186573
GOTERM_BP_DIRECT	GO:0034445~negative regulation of plasma lipoprotein oxidation	2	0.9174311926605505	0.021650238341377224	O95445, P06727	213	2	19478	91.44600938967136	0.9999999999999839	0.2855863257576214	0.2704311589186573
GOTERM_BP_DIRECT	GO:0002160~desmosome maintenance	2	0.9174311926605505	0.021650238341377224	Q13835, Q08554	213	2	19478	91.44600938967136	0.9999999999999839	0.2855863257576214	0.2704311589186573
GOTERM_BP_DIRECT	GO:0070488~neutrophil aggregation	2	0.9174311926605505	0.021650238341377224	P06702, P05109	213	2	19478	91.44600938967136	0.9999999999999839	0.2855863257576214	0.2704311589186573
GOTERM_BP_DIRECT	GO:1902998~positive regulation of neurofibrillary tangle assembly	2	0.9174311926605505	0.021650238341377224	P02649, P10909	213	2	19478	91.44600938967136	0.9999999999999839	0.2855863257576214	0.2704311589186573
GOTERM_BP_DIRECT	GO:0043254~regulation of protein-containing complex assembly	3	1.3761467889908259	0.023606101235681874	P07900, P02649, P04196	213	22	19478	12.469910371318822	0.9999999999999991	0.3058254722587	0.2895962776591687
GOTERM_BP_DIRECT	GO:0018149~peptide cross-linking	3	1.3761467889908259	0.023606101235681874	P15924, P02751, Q08188	213	22	19478	12.469910371318822	0.9999999999999991	0.3058254722587	0.2895962776591687
GOTERM_BP_DIRECT	GO:0006656~phosphatidylcholine biosynthetic process	3	1.3761467889908259	0.025671724350429692	Q01469, P02647, P02652	213	23	19478	11.927740355174524	1.0	0.32391019158672596	0.3067212978912208
GOTERM_BP_DIRECT	GO:0046470~phosphatidylcholine metabolic process	3	1.3761467889908259	0.025671724350429692	P27169, P06727, P11597	213	23	19478	11.927740355174524	1.0	0.32391019158672596	0.3067212978912208
GOTERM_BP_DIRECT	GO:0045921~positive regulation of exocytosis	3	1.3761467889908259	0.025671724350429692	P02671, P02679, P07355	213	23	19478	11.927740355174524	1.0	0.32391019158672596	0.3067212978912208
GOTERM_BP_DIRECT	GO:0030593~neutrophil chemotaxis	4	1.834862385321101	0.026457669502547833	P06702, P05109, P02776, P02775	213	59	19478	6.1997294501472116	1.0	0.3309489521396285	0.3133865335905235
GOTERM_BP_DIRECT	GO:0072659~protein localization to plasma membrane	6	2.7522935779816518	0.02679974383461418	O15230, P14923, P62834, P12830, P61026, P21333	213	154	19478	3.562831534662521	1.0	0.33236263507713826	0.31472519682700756
GOTERM_BP_DIRECT	GO:0042327~positive regulation of phosphorylation	3	1.3761467889908259	0.027807929313219477	P03950, O00560, P02787	213	24	19478	11.43075117370892	1.0	0.3419432663854361	0.32379741420647085
GOTERM_BP_DIRECT	GO:0097278~complement-dependent cytotoxicity	2	0.9174311926605505	0.032299763370952944	P01857, P01024	213	3	19478	60.9640062597809	1.0	0.3523831327161859	0.33368326971194995
GOTERM_BP_DIRECT	GO:0001869~negative regulation of complement activation, lectin pathway	2	0.9174311926605505	0.032299763370952944	P01023	213	3	19478	60.9640062597809	1.0	0.3523831327161859	0.33368326971194995
GOTERM_BP_DIRECT	GO:0015821~methionine transport	2	0.9174311926605505	0.032299763370952944	P08195, Q01650	213	3	19478	60.9640062597809	1.0	0.3523831327161859	0.33368326971194995
GOTERM_BP_DIRECT	GO:1902024~L-histidine transport	2	0.9174311926605505	0.032299763370952944	P08195, Q01650	213	3	19478	60.9640062597809	1.0	0.3523831327161859	0.33368326971194995
GOTERM_BP_DIRECT	GO:2000296~negative regulation of hydrogen peroxide catabolic process	2	0.9174311926605505	0.032299763370952944	P00738	213	3	19478	60.9640062597809	1.0	0.3523831327161859	0.33368326971194995
GOTERM_BP_DIRECT	GO:0015828~tyrosine transport	2	0.9174311926605505	0.032299763370952944	P08195, Q01650	213	3	19478	60.9640062597809	1.0	0.3523831327161859	0.33368326971194995
GOTERM_BP_DIRECT	GO:0010037~response to carbon dioxide	2	0.9174311926605505	0.032299763370952944	P01023	213	3	19478	60.9640062597809	1.0	0.3523831327161859	0.33368326971194995
GOTERM_BP_DIRECT	GO:0015829~valine transport	2	0.9174311926605505	0.032299763370952944	P08195, Q01650	213	3	19478	60.9640062597809	1.0	0.3523831327161859	0.33368326971194995
GOTERM_BP_DIRECT	GO:0060621~negative regulation of cholesterol import	2	0.9174311926605505	0.032299763370952944	P02656, P02652	213	3	19478	60.9640062597809	1.0	0.3523831327161859	0.33368326971194995
GOTERM_BP_DIRECT	GO:0018158~protein oxidation	2	0.9174311926605505	0.032299763370952944	P02647, P02652	213	3	19478	60.9640062597809	1.0	0.3523831327161859	0.33368326971194995
GOTERM_BP_DIRECT	GO:0034447~very-low-density lipoprotein particle clearance	2	0.9174311926605505	0.032299763370952944	P02649, P02654	213	3	19478	60.9640062597809	1.0	0.3523831327161859	0.33368326971194995
GOTERM_BP_DIRECT	GO:1903801~L-leucine import across plasma membrane	2	0.9174311926605505	0.032299763370952944	P08195, Q01650	213	3	19478	60.9640062597809	1.0	0.3523831327161859	0.33368326971194995
GOTERM_BP_DIRECT	GO:0034371~chylomicron remodeling	2	0.9174311926605505	0.032299763370952944	P06727, P02655	213	3	19478	60.9640062597809	1.0	0.3523831327161859	0.33368326971194995
GOTERM_BP_DIRECT	GO:0034370~triglyceride-rich lipoprotein particle remodeling	2	0.9174311926605505	0.032299763370952944	P02655, P02652	213	3	19478	60.9640062597809	1.0	0.3523831327161859	0.33368326971194995
GOTERM_BP_DIRECT	GO:1900221~regulation of amyloid-beta clearance	2	0.9174311926605505	0.032299763370952944	P02649, P10909	213	3	19478	60.9640062597809	1.0	0.3523831327161859	0.33368326971194995
GOTERM_BP_DIRECT	GO:0030168~platelet activation	4	1.834862385321101	0.03525653183164183	P02671, P02679, P04196, P02776	213	66	19478	5.54218238725281	1.0	0.38177035587845	0.36151100549758114
GOTERM_BP_DIRECT	GO:0042744~hydrogen peroxide catabolic process	3	1.3761467889908259	0.037023698380952104	P32119, P06727, P04040	213	28	19478	9.797786720321932	1.0	0.3950101937555993	0.37404824687814847
GOTERM_BP_DIRECT	GO:0010875~positive regulation of cholesterol efflux	3	1.3761467889908259	0.037023698380952104	P27169, P02649, P02647	213	28	19478	9.797786720321932	1.0	0.3950101937555993	0.37404824687814847
GOTERM_BP_DIRECT	GO:0006412~translation	7	3.211009174311927	0.03824082941040185	Q02878, P23396, P26373, Q5VTE0, P36578, P62753, P62249	213	227	19478	2.819920994395152	1.0	0.40501783558024146	0.3835248146707455
GOTERM_BP_DIRECT	GO:0090303~positive regulation of wound healing	3	1.3761467889908259	0.03948691645255189	P04004, P05556, P63261	213	29	19478	9.459932005828072	1.0	0.41518489690328103	0.39315234207106015
GOTERM_BP_DIRECT	GO:0010628~positive regulation of gene expression	11	5.045871559633028	0.042668882107548496	P04114, P23396, Q13835, P63261, P01116, P06396, P02776, P02786, P02751, P10909, P26006	213	489	19478	2.057067695882178	1.0	0.4286344777873236	0.40588819605774135
GOTERM_BP_DIRECT	GO:0007161~calcium-independent cell-matrix adhesion	2	0.9174311926605505	0.04283390715310953	P05556, P02751	213	4	19478	45.72300469483568	1.0	0.4286344777873236	0.40588819605774135
GOTERM_BP_DIRECT	GO:1902995~positive regulation of phospholipid efflux	2	0.9174311926605505	0.04283390715310953	P02649, P02647	213	4	19478	45.72300469483568	1.0	0.4286344777873236	0.40588819605774135
GOTERM_BP_DIRECT	GO:1990402~embryonic liver development	2	0.9174311926605505	0.04283390715310953	P01023	213	4	19478	45.72300469483568	1.0	0.4286344777873236	0.40588819605774135
GOTERM_BP_DIRECT	GO:0015823~phenylalanine transport	2	0.9174311926605505	0.04283390715310953	P08195, Q01650	213	4	19478	45.72300469483568	1.0	0.4286344777873236	0.40588819605774135
GOTERM_BP_DIRECT	GO:0021943~formation of radial glial scaffolds	2	0.9174311926605505	0.04283390715310953	P05556, P21333	213	4	19478	45.72300469483568	1.0	0.4286344777873236	0.40588819605774135
GOTERM_BP_DIRECT	GO:0015818~isoleucine transport	2	0.9174311926605505	0.04283390715310953	P08195, Q01650	213	4	19478	45.72300469483568	1.0	0.4286344777873236	0.40588819605774135
GOTERM_BP_DIRECT	GO:0006879~intracellular iron ion homeostasis	4	1.834862385321101	0.043850434326095644	P00450, P02790, P02787, P02786	213	72	19478	5.080333854981743	1.0	0.43580123429564915	0.4126746353702426
GOTERM_BP_DIRECT	GO:0009409~response to cold	3	1.3761467889908259	0.04459303610464407	P07900, P54652, P10809	213	31	19478	8.84961381190368	1.0	0.4401666352914186	0.4168083782842241
GOTERM_BP_DIRECT	GO:0010976~positive regulation of neuron projection development	5	2.293577981651376	0.045557369589073124	P06702, P02649, P62834, P36955, P26006	213	123	19478	3.717317454864689	1.0	0.44664691401179124	0.4229447690228816
GOTERM_BP_DIRECT	GO:0035987~endodermal cell differentiation	3	1.3761467889908259	0.05267792785193336	P04004, Q99715, P02751	213	34	19478	8.068765534382766	1.0	0.49028625900334405	0.4642683114201204
GOTERM_BP_DIRECT	GO:0035633~maintenance of blood-brain barrier	3	1.3761467889908259	0.05267792785193336	P05556, P63261, P11047	213	34	19478	8.068765534382766	1.0	0.49028625900334405	0.4642683114201204
GOTERM_BP_DIRECT	GO:0071681~cellular response to indole-3-methanol	2	0.9174311926605505	0.053253913916702145	P14923, P12830	213	5	19478	36.57840375586855	1.0	0.49028625900334405	0.4642683114201204
GOTERM_BP_DIRECT	GO:0051180~vitamin transport	2	0.9174311926605505	0.053253913916702145	P02647, P02774	213	5	19478	36.57840375586855	1.0	0.49028625900334405	0.4642683114201204
GOTERM_BP_DIRECT	GO:0033591~response to L-ascorbic acid	2	0.9174311926605505	0.053253913916702145	P17301, P04040	213	5	19478	36.57840375586855	1.0	0.49028625900334405	0.4642683114201204
GOTERM_BP_DIRECT	GO:1905908~positive regulation of amyloid fibril formation	2	0.9174311926605505	0.053253913916702145	P02649, P10909	213	5	19478	36.57840375586855	1.0	0.49028625900334405	0.4642683114201204
GOTERM_BP_DIRECT	GO:0001738~morphogenesis of a polarized epithelium	2	0.9174311926605505	0.053253913916702145	P63261, O15230	213	5	19478	36.57840375586855	1.0	0.49028625900334405	0.4642683114201204
GOTERM_BP_DIRECT	GO:1902396~protein localization to bicellular tight junction	2	0.9174311926605505	0.053253913916702145	P63261, P21333	213	5	19478	36.57840375586855	1.0	0.49028625900334405	0.4642683114201204
GOTERM_BP_DIRECT	GO:0090205~positive regulation of cholesterol metabolic process	2	0.9174311926605505	0.053253913916702145	P02649, P02647	213	5	19478	36.57840375586855	1.0	0.49028625900334405	0.4642683114201204
GOTERM_BP_DIRECT	GO:0071346~cellular response to type II interferon	4	1.834862385321101	0.05338747685908226	P63261, P04406, P06396	213	78	19478	4.68953894306007	1.0	0.49028625900334405	0.4642683114201204
GOTERM_BP_DIRECT	GO:2001244~positive regulation of intrinsic apoptotic signaling pathway	3	1.3761467889908259	0.0583340095982964	P06702, P05109, P10909	213	36	19478	7.620500782472614	1.0	0.5323436976548936	0.5040938942645236
GOTERM_BP_DIRECT	GO:0001890~placenta development	3	1.3761467889908259	0.06123751241646904	P03950, P62753, P08238	213	37	19478	7.4145413018652455	1.0	0.5511175621699056	0.5218714889189872
GOTERM_BP_DIRECT	GO:0002376~immune system process	4	1.834862385321101	0.06203019850701263	P00738, O43866, P02788	213	83	19478	4.407036597092596	1.0	0.5511175621699056	0.5218714889189872
GOTERM_BP_DIRECT	GO:0015827~tryptophan transport	2	0.9174311926605505	0.06356101452800497	P08195, Q01650	213	6	19478	30.48200312989045	1.0	0.5511175621699056	0.5218714889189872
GOTERM_BP_DIRECT	GO:1905323~telomerase holoenzyme complex assembly	2	0.9174311926605505	0.06356101452800497	P07900, P08238	213	6	19478	30.48200312989045	1.0	0.5511175621699056	0.5218714889189872
GOTERM_BP_DIRECT	GO:0018206~peptidyl-methionine modification	2	0.9174311926605505	0.06356101452800497	P02647, P02652	213	6	19478	30.48200312989045	1.0	0.5511175621699056	0.5218714889189872
GOTERM_BP_DIRECT	GO:0007044~cell-substrate junction assembly	2	0.9174311926605505	0.06356101452800497	P02751, Q9Y490	213	6	19478	30.48200312989045	1.0	0.5511175621699056	0.5218714889189872
GOTERM_BP_DIRECT	GO:0086073~bundle of His cell-Purkinje myocyte adhesion involved in cell communication	2	0.9174311926605505	0.06356101452800497	P15924, P14923	213	6	19478	30.48200312989045	1.0	0.5511175621699056	0.5218714889189872
GOTERM_BP_DIRECT	GO:0007339~binding of sperm to zona pellucida	3	1.3761467889908259	0.06418943349876916	P50990, P45880, P04075	213	38	19478	7.219421793921423	1.0	0.5511175621699056	0.5218714889189872
GOTERM_BP_DIRECT	GO:0042542~response to hydrogen peroxide	3	1.3761467889908259	0.06418943349876916	P00738, P04040	213	38	19478	7.219421793921423	1.0	0.5511175621699056	0.5218714889189872
GOTERM_BP_DIRECT	GO:0007043~cell-cell junction assembly	3	1.3761467889908259	0.06418943349876916	Q02413, P12830, Q9Y490	213	38	19478	7.219421793921423	1.0	0.5511175621699056	0.5218714889189872
GOTERM_BP_DIRECT	GO:0001503~ossification	4	1.834862385321101	0.0675085897656868	P08493, P02788, P02765, P05452	213	86	19478	4.2533027623102955	1.0	0.576205669117715	0.5456282490473745
GOTERM_BP_DIRECT	GO:0009408~response to heat	3	1.3761467889908259	0.07023300868646604	P07900, P54652, P04792	213	40	19478	6.858450704225353	1.0	0.588025137791207	0.5568204957443958
GOTERM_BP_DIRECT	GO:0043542~endothelial cell migration	3	1.3761467889908259	0.07332196203205005	P06702, P05109, P02751	213	41	19478	6.691171418756441	1.0	0.588025137791207	0.5568204957443958
GOTERM_BP_DIRECT	GO:0043588~skin development	3	1.3761467889908259	0.07332196203205005	P15924, P14923, P26006	213	41	19478	6.691171418756441	1.0	0.588025137791207	0.5568204957443958
GOTERM_BP_DIRECT	GO:0043537~negative regulation of blood vessel endothelial cell migration	3	1.3761467889908259	0.07332196203205005	P02649, P14923, P04196	213	41	19478	6.691171418756441	1.0	0.588025137791207	0.5568204957443958
GOTERM_BP_DIRECT	GO:0051006~positive regulation of lipoprotein lipase activity	2	0.9174311926605505	0.07375642665609902	P06727, P02655	213	7	19478	26.12743125419182	1.0	0.588025137791207	0.5568204957443958
GOTERM_BP_DIRECT	GO:0002438~acute inflammatory response to antigenic stimulus	2	0.9174311926605505	0.07375642665609902	P01023	213	7	19478	26.12743125419182	1.0	0.588025137791207	0.5568204957443958
GOTERM_BP_DIRECT	GO:0002719~negative regulation of cytokine production involved in immune response	2	0.9174311926605505	0.07375642665609902	P02647, P02652	213	7	19478	26.12743125419182	1.0	0.588025137791207	0.5568204957443958
GOTERM_BP_DIRECT	GO:0032374~regulation of cholesterol transport	2	0.9174311926605505	0.07375642665609902	P06727, P02654	213	7	19478	26.12743125419182	1.0	0.588025137791207	0.5568204957443958
GOTERM_BP_DIRECT	GO:0098883~synapse pruning	2	0.9174311926605505	0.07375642665609902	P02747, P02746	213	7	19478	26.12743125419182	1.0	0.588025137791207	0.5568204957443958
GOTERM_BP_DIRECT	GO:0051005~negative regulation of lipoprotein lipase activity	2	0.9174311926605505	0.07375642665609902	P02656, P02654	213	7	19478	26.12743125419182	1.0	0.588025137791207	0.5568204957443958
GOTERM_BP_DIRECT	GO:0030449~regulation of complement activation	2	0.9174311926605505	0.07375642665609902	P08603, O43866	213	7	19478	26.12743125419182	1.0	0.588025137791207	0.5568204957443958
GOTERM_BP_DIRECT	GO:0072378~blood coagulation, fibrin clot formation	2	0.9174311926605505	0.07375642665609902	P02671, P02679	213	7	19478	26.12743125419182	1.0	0.588025137791207	0.5568204957443958
GOTERM_BP_DIRECT	GO:0065003~protein-containing complex assembly	5	2.293577981651376	0.07553165230965558	P02671, P01591, P02679, Q15334, P11047	213	146	19478	3.131712650331211	1.0	0.598887581974373	0.5671065042265944
GOTERM_BP_DIRECT	GO:0016477~cell migration	7	3.211009174311927	0.07672591645817967	P04004, P05556, P03950, O15230, P14923, P12830, P11047	213	271	19478	2.362074043275644	1.0	0.6050505694609712	0.5729424413779286
GOTERM_BP_DIRECT	GO:0030212~hyaluronan metabolic process	2	0.9174311926605505	0.08384135488651494	P19823, Q14624	213	8	19478	22.86150234741784	1.0	0.6505551119803913	0.6160322011447675
GOTERM_BP_DIRECT	GO:0010898~positive regulation of triglyceride catabolic process	2	0.9174311926605505	0.08384135488651494	P06727, P02655	213	8	19478	22.86150234741784	1.0	0.6505551119803913	0.6160322011447675
GOTERM_BP_DIRECT	GO:0010466~negative regulation of peptidase activity	2	0.9174311926605505	0.08384135488651494	P48594, P29508	213	8	19478	22.86150234741784	1.0	0.6505551119803913	0.6160322011447675
GOTERM_BP_DIRECT	GO:0006094~gluconeogenesis	3	1.3761467889908259	0.09271459404152883	P06733, Q8IW75, P60174	213	47	19478	5.836979322744981	1.0	0.7127144176379354	0.6748929082250333
GOTERM_BP_DIRECT	GO:0051354~negative regulation of oxidoreductase activity	2	0.9174311926605505	0.0938169908813547	P00738	213	9	19478	20.32133541992697	1.0	0.7127144176379354	0.6748929082250333
GOTERM_BP_DIRECT	GO:0071169~establishment of protein localization to chromatin	2	0.9174311926605505	0.0938169908813547	O75367, P16401	213	9	19478	20.32133541992697	1.0	0.7127144176379354	0.6748929082250333
GOTERM_BP_DIRECT	GO:0051055~negative regulation of lipid biosynthetic process	2	0.9174311926605505	0.0938169908813547	Q8IW75, P02649	213	9	19478	20.32133541992697	1.0	0.7127144176379354	0.6748929082250333
GOTERM_BP_DIRECT	GO:0030335~positive regulation of cell migration	7	3.211009174311927	0.09541101728877438	P05556, P63261, P29508, O00560, P00742, Q969P0	213	288	19478	2.2226460615545127	1.0	0.7186063761382268	0.680472199044744
GOTERM_BP_DIRECT	GO:0034446~substrate adhesion-dependent cell spreading	3	1.3761467889908259	0.09607831631345003	O15230, P11047, P02751	213	48	19478	5.71537558685446	1.0	0.7186063761382268	0.680472199044744
GOTERM_BP_DIRECT	GO:0050714~positive regulation of protein secretion	3	1.3761467889908259	0.09607831631345003	P02671, P03950, P02679	213	48	19478	5.71537558685446	1.0	0.7186063761382268	0.680472199044744
GOTERM_BP_DIRECT	GO:0045766~positive regulation of angiogenesis	5	2.293577981651376	0.0993803160744922	P05556, P36222, P14923, P04792, P01024	213	161	19478	2.839938179803458	1.0	0.7364304601652765	0.6973504150703583
GOTERM_BP_DIRECT	GO:0051781~positive regulation of cell division	3	1.3761467889908259	0.0994764784234281	P67809, P04040, P02775	213	49	19478	5.59873526875539	1.0	0.7364304601652765	0.6973504150703583

## Sheet: Cellular component
Category	Term	Count	%	PValue	Genes	List Total	Pop Hits	Pop Total	Fold Enrichment	Bonferroni	Benjamini	FDR
GOTERM_CC_DIRECT	GO:0070062~extracellular exosome	156	71.55963302752293	1.706945144767264E-100	P04114, P23396, P07900, P67809, P15924, Q01650, P11047, P0C0L4, Q8TDL5, P60174, P39060, P01876, P61026, P05452, P98160, P07355, P01871, P04004, P03951, P06702, P08603, P01591, P03952, P13639, P62805, P04406, Q9HAV0, P62807, P36578, Q15828, Q08554, Q08431, P16104, P19338, P36222, P02679, P49006, P06396, P60900, P01861, P10809, Q99878, Q9HCY8, P62249, P00450, P04217, Q14624, O75367, O00560, P19823,…	218	2242	20795	6.637299593253076	6.571738807353967E-98	6.571738807353967E-98	5.667057880627317E-98
GOTERM_CC_DIRECT	GO:0005576~extracellular region	137	62.84403669724771	6.379773598208088E-75	P04114, P07900, O14791, P67809, P12259, P11047, P0C0L4, Q8TDL5, P39060, P01876, P05452, P98160, P07355, P01871, P04003, P04004, O95445, P03950, P03951, P06702, P08603, P01591, P03952, P13639, Q9GZZ8, P62805, Q15828, Q08431, A0A0A0MS15, P16112, P36222, P02679, P06396, P01861, P00450, P04217, Q14624, O00560, P19823, Q01469, P02747, P29508, P02746, P05154, Q92954, P01011, P31025, P36955, P01009, P04…	218	2313	20795	5.6499859192359105	2.4562128353101137E-72	1.2281064176550568E-72	1.0590424173025426E-72
GOTERM_CC_DIRECT	GO:0072562~blood microparticle	57	26.146788990825687	6.799262671063022E-74	P01042, P54652, O14791, Q03591, P0C0L4, P00747, P02649, P01834, P02647, P01876, P02765, P01871, P04003, P02760, P04004, P27169, P08603, P01591, P00738, P01700, P02679, P06396, P01861, P02751, P01024, P01023, P02671, P00450, P02790, P04217, Q14624, O00560, P19823, P01619, P01859, P63261, P01857, P01615, P02747, P02746, P02787, P63104, P02786, P01011, P06727, O43866, P0DOY3, P04196, P02774, P00751,…	218	148	20795	36.7380052070419	2.6177161283592635E-71	8.725720427864212E-72	7.524517355976411E-72
GOTERM_CC_DIRECT	GO:0005615~extracellular space	112	51.37614678899083	2.6247224052604665E-58	P04114, O14791, P12259, Q8NB25, P11047, P0C0L4, Q8TDL5, P60174, P39060, P01876, P05452, P98160, P07355, P01871, P04003, P04004, P03950, P03951, P06702, P08603, P01591, P03952, Q9GZZ8, P62807, Q08431, P16112, P36222, P02679, P06396, P01861, P10809, Q9HCY8, P00450, P04217, O00560, Q01469, P02747, P29508, P05154, P63104, Q92954, P01011, Q8IW75, Q96P63, P31025, P36955, P01009, P04075, Q14520, P25311,…	218	1867	20795	5.722372643155138	1.0105181260252796E-55	2.526295315063199E-56	2.1785195963661874E-56
GOTERM_CC_DIRECT	GO:0062023~collagen-containing extracellular matrix	47	21.55963302752294	3.073175002903403E-35	P02671, P01042, P07900, P02790, P04217, P14618, P05109, Q14624, P11047, O00468, P19823, P00747, P02649, P02747, P02746, P02647, P39060, P02765, P05154, P05452, P98160, Q92954, P07355, P02760, P01011, P04004, P06702, Q13103, O15230, P06727, Q96P63, P36955, Q08431, P16112, P08493, P01009, P02679, P04196, P02656, P02776, Q99715, P25311, Q15113, P02751, P01023, P10909	218	387	20795	11.584820899414456	1.1831723761178101E-32	2.3663447522356204E-33	2.0405882019278596E-33
GOTERM_CC_DIRECT	GO:0000786~nucleosome	27	12.385321100917432	5.260857015503582E-25	P62805, Q71DI3, P62807, O75367, P16403, Q99878, P16401, P16104	218	143	20795	18.01068197857189	2.025429950968879E-22	3.375716584948132E-23	2.911007548578649E-23
GOTERM_CC_DIRECT	GO:0043505~CENP-A containing nucleosome	14	6.422018348623854	9.871968927927252E-23	P62805	218	18	20795	74.1921508664628	3.8007080372519924E-20	5.4295829103599885E-21	4.682133834388354E-21
GOTERM_CC_DIRECT	GO:0031093~platelet alpha granule lumen	17	7.79816513761468	9.996024785630719E-18	P01011, P02671, P01042, P04217, P12259, P00747, P01009, P02679, P04075, P04196, P02765, P02776, P02775, P02751, P01023, P10909	218	68	20795	23.847477064220183	3.848469542467827E-15	4.810586928084783E-16	4.1483502860367484E-16
GOTERM_CC_DIRECT	GO:0005788~endoplasmic reticulum lumen	28	12.844036697247708	4.359451522102319E-17	P04114, P02671, P00450, P01042, Q13103, O14791, P06727, P12259, P11047, Q08431, P19823, P0C0L4, P02649, P01009, P02647, P39060, P02679, P02765, P02787, P00742, Q99715, P01024, P02652, P02751	218	318	20795	8.399111418844845	1.6783888360093927E-14	1.864876484454881E-15	1.6081532281532996E-15
GOTERM_CC_DIRECT	GO:0034366~spherical high-density lipoprotein particle	8	3.669724770642202	9.697676848269972E-14	O95445, P27169, P00738, P02647, P02656, P02655, P02652, P10909	218	8	20795	95.38990825688074	3.7315150969163824E-11	3.6175521726021473E-12	3.1195514839062674E-12
GOTERM_CC_DIRECT	GO:0034774~secretory granule lumen	17	7.79816513761468	1.0335863350291849E-13	P50990, P01011, P06702, P07900, P04217, P14618, P13639, P05109, P02647, P04040, P04075, P02765, P02787, P06396, P55072, P08238, P01024	218	118	20795	13.742613901415021	3.97942789831518E-11	3.6175521726021473E-12	3.1195514839062674E-12
GOTERM_CC_DIRECT	GO:0034361~very-low-density lipoprotein particle	10	4.587155963302752	5.494379396346185E-13	O95445, P04114, O14791, P02649, P06727, P02647, P02656, P02655, P02654, P02652	218	22	20795	43.35904920767307	2.1153800933149114E-10	1.7627800563277344E-11	1.5201116329891113E-11
GOTERM_CC_DIRECT	GO:0034364~high-density lipoprotein particle	10	4.587155963302752	3.3286463611804303E-12	O95445, P27169, O14791, P02649, P06727, P02647, P02655, P02654, P02652, P11597	218	26	20795	36.68842625264644	1.2815382088859906E-9	9.85791422349589E-11	8.500850707014637E-11
GOTERM_CC_DIRECT	GO:0000781~chromosome, telomeric region	18	8.256880733944955	4.003699001664786E-12	P62805, Q00577, O75367, P09874, P16104	218	174	20795	9.867921543815248	1.5414192144902472E-9	1.1010172254578161E-10	9.494486203947921E-11
GOTERM_CC_DIRECT	GO:0032991~protein-containing complex	31	14.220183486238533	3.927869670980741E-11	P07900, P06748, P62805, Q9BPU6, Q03591, Q08188, Q01105, P04040, P02788, P05154, P00742, P05023, P55072, P08238, P10809, P09874, P01024, P10909	218	691	20795	4.279431484751524	1.512229608202631E-8	9.492805077171664E-10	8.186003339275305E-10
GOTERM_CC_DIRECT	GO:0042627~chylomicron	8	3.669724770642202	3.9450618502531594E-11	P04114, P02649, P06727, P02647, P02656, P02655, P02654, P02652	218	14	20795	54.50851900393185	1.5188505897434368E-8	9.492805077171664E-10	8.186003339275305E-10
GOTERM_CC_DIRECT	GO:0001533~cornified envelope	11	5.045871559633028	5.950455249709262E-10	P19338, Q13835, Q15517, Q02413, P15924, P14923, Q96P63, Q15828, P04792, Q08554, P07355	218	60	20795	17.488149847094803	2.2909251762293081E-7	1.3476031006694506E-8	1.1620889075902796E-8
GOTERM_CC_DIRECT	GO:0042470~melanosome	13	5.963302752293578	7.281714721476386E-10	P05556, P07900, Q15758, O00560, P51148, P36955, P02649, P08195, P63104, P05023, P02786, P07355, P08238	218	102	20795	12.15753732685735	2.803459971945088E-7	1.5574778709824493E-8	1.3430718264056444E-8
GOTERM_CC_DIRECT	GO:0009986~cell surface	27	12.385321100917432	7.028302676526055E-9	P06733, P02671, P54652, P07900, P00747, P02788, Q9P2B2, P02787, P02786, P07355, P01871, Q9Y490, P02760, P05556, P06727, O43866, O75054, P17301, Q5DID0, P08195, P02679, P04196, P08238, P10809, P01024, P26006, P10909	218	662	20795	3.8905249591174926	2.705892894860895E-6	1.42415606866449E-7	1.2281034150561318E-7
GOTERM_CC_DIRECT	GO:0005886~plasma membrane	97	44.4954128440367	2.638203723660967E-8	P04114, P06733, P01042, P23396, P54652, P07900, Q13835, P67809, P15924, P12259, Q01650, P51148, O00468, P0C0L4, P00747, P02649, Q02413, P01834, P02647, P62834, P01876, P01116, P61026, P00742, P98160, P07355, Q969P0, P01871, P04003, P02760, P03951, P06702, P03952, P13639, P04406, Q96FQ6, P14923, Q08554, P19338, A0A0A0MS15, P01825, P01700, P02679, P49006, P06396, P05023, P01861, P10809, P02751, P04…	218	5597	20795	1.6531751118308793	1.0157032881208394E-5	5.078542168047361E-7	4.3794181812772054E-7
GOTERM_CC_DIRECT	GO:0042571~immunoglobulin complex, circulating	6	2.7522935779816518	2.8538844443837282E-8	P01859, P01857, P01876, P01861, P01871, P01023	218	10	20795	57.23394495412845	1.0987394888473112E-5	5.232121481370168E-7	4.511855407311418E-7
GOTERM_CC_DIRECT	GO:0071682~endocytic vesicle lumen	7	3.211009174311927	4.133782273905698E-8	P04114, P00738, P07900, P02790, P02649, P02647	218	20	20795	33.38646788990826	1.5914935432403965E-5	7.234118979334971E-7	6.238253249712236E-7
GOTERM_CC_DIRECT	GO:1904813~ficolin-1-rich granule lumen	12	5.5045871559633035	8.818224794215422E-8	P50990, P07900, P04217, P13639, P14618, P01009, P04040, P14923, P04075, P06396, P55072, P08238	218	126	20795	9.084753167321976	3.394959065650127E-5	1.4760941503360598E-6	1.2728915789910957E-6
GOTERM_CC_DIRECT	GO:0071735~IgG immunoglobulin complex	6	2.7522935779816518	1.4207227311179328E-7	P01859, P01857, P01834, P01876, P0DOY3, P01861	218	13	20795	44.02611150317573	5.4696333113612994E-5	2.2790760478350173E-6	1.965333111379807E-6
GOTERM_CC_DIRECT	GO:0005925~focal adhesion	20	9.174311926605505	1.5658485969779314E-7	P05556, P23396, P06748, P36578, P14923, O00560, P17301, Q02878, P63261, P04040, P01116, P61026, P06396, P63104, P04792, P98160, P62249, P21333, Q9Y490, P26006	218	433	20795	4.4060003813801725	6.028335860708278E-5	2.4114068393460145E-6	2.079446936786693E-6
GOTERM_CC_DIRECT	GO:0035578~azurophil granule lumen	10	4.587155963302752	4.644533431507845E-7	P50990, P01011, Q01469, P29508, O00560, P61626, P55072, P05089, P07355, P01024	218	91	20795	10.482407500756127	1.787985922523383E-4	6.4627593380253405E-6	5.57308077980367E-6
GOTERM_CC_DIRECT	GO:0030057~desmosome	7	3.211009174311927	4.6839449839540804E-7	Q13835, Q15517, Q02413, P15924, P14923, P12830, Q08554	218	29	20795	23.025150268902248	1.803156652968596E-4	6.4627593380253405E-6	5.57308077980367E-6
GOTERM_CC_DIRECT	GO:0034362~low-density lipoprotein particle	6	2.7522935779816518	4.7001886094729747E-7	O95445, P04114, P02649, P06727, P02647, P02655	218	16	20795	35.77121559633028	1.8094093220433205E-4	6.4627593380253405E-6	5.57308077980367E-6
GOTERM_CC_DIRECT	GO:0005604~basement membrane	10	4.587155963302752	8.023526880600693E-7	P04004, P03950, O15230, P39060, P36955, P98160, P07355, P11047, O00468, P02751	218	97	20795	9.834011160503168	3.088582023138553E-4	1.0651923617349196E-5	9.185554911584242E-6
GOTERM_CC_DIRECT	GO:0048471~perinuclear region of cytoplasm	24	11.009174311926607	4.021930468565474E-6	P05556, Q96QA5, P07900, Q13835, P04406, Q96FQ6, P12830, P36955, P17301, P36222, Q01105, P62834, P61026, P02787, P05783, P55072, P02786, P62753, P08238, P10909, P21333, Q9HCY8, P26006	218	750	20795	3.0524770642201835	0.0015472481197693622	5.161477434659025E-5	4.4509363852124574E-5
GOTERM_CC_DIRECT	GO:0071748~monomeric IgA immunoglobulin complex	4	1.834862385321101	4.448692175766106E-6	P01619, P01591, P01876, P01023	218	4	20795	95.38990825688074	0.0017112843776634357	5.524988669903067E-5	4.764405814046281E-5
GOTERM_CC_DIRECT	GO:0019814~immunoglobulin complex	12	5.5045871559633035	6.433388957710841E-6	P01619, A0A0A0MS15, P0DOX7, P0DOX8, P01825, P01615, P01857, P01700, P0DOX2, P01871, P04211, P01023	218	194	20795	5.900406696301902	0.002473797822528101	7.570422511428067E-5	6.528260451413294E-5
GOTERM_CC_DIRECT	GO:1903561~extracellular vesicle	11	5.045871559633028	6.4889335812240576E-6	P02671, P14618, P02649, P06727, P12259, P02647, O00560, Q99715, P05023, P02786, Q08431	218	158	20795	6.6410695621879	0.002495129510967531	7.570422511428067E-5	6.528260451413294E-5
GOTERM_CC_DIRECT	GO:0034363~intermediate-density lipoprotein particle	4	1.834862385321101	1.1035919527728729E-5	P04114, P02649, P02656, P02655	218	5	20795	76.3119266055046	0.0042398388599503845	1.2139511480501601E-4	1.0468357952016966E-4
GOTERM_CC_DIRECT	GO:0071751~secretory IgA immunoglobulin complex	4	1.834862385321101	1.1035919527728729E-5	P01619, P01591, P01876, P01023	218	5	20795	76.3119266055046	0.0042398388599503845	1.2139511480501601E-4	1.0468357952016966E-4
GOTERM_CC_DIRECT	GO:0045202~synapse	19	8.715596330275229	1.2018014758359383E-5	P05556, P13639, P67809, Q9HAV0, P26373, P06727, O00468, Q01469, P0C0L4, P16112, P63261, P02747, P08195, P02746, P10909, P62249	218	529	20795	3.4261025649919357	0.004616275580471507	1.2852599116578784E-4	1.1083280277153653E-4
GOTERM_CC_DIRECT	GO:0031091~platelet alpha granule	5	2.293577981651376	2.467488430695888E-5	P02671, P12259, P02679, P05154, P02775	218	17	20795	28.055855369670805	0.009454965715635089	2.5675217454538293E-4	2.21407069997577E-4
GOTERM_CC_DIRECT	GO:0005769~early endosome	14	6.422018348623854	2.8725771975137217E-5	P04114, P06727, P51148, P02649, P02647, P62834, P02656, P02788, P02787, P02655, P02786, P07355, P10809, P02652	218	315	20795	4.239551478083588	0.010998648727636784	2.9103742659020604E-4	2.5097253409856726E-4
GOTERM_CC_DIRECT	GO:0071745~IgA immunoglobulin complex	4	1.834862385321101	3.80324033918011E-5	P01834, P01876, P0DOY3, P01023	218	7	20795	54.50851900393185	0.014536069987877709	3.75448084765216E-4	3.2376302374558885E-4
GOTERM_CC_DIRECT	GO:0035580~specific granule lumen	7	3.211009174311927	4.986502839000797E-5	P00738, P36222, P14923, P02788, P61626, P05089	218	63	20795	10.598878695208972	0.01901539685525433	4.799508982538267E-4	4.138797356370662E-4
GOTERM_CC_DIRECT	GO:0005912~adherens junction	10	4.587155963302752	1.6511753029249747E-4	Q13835, P15924, P14923, O00560, P12830, P61026, P05783, Q15334, P07355, Q9Y490	218	188	20795	5.073931290259614	0.06159673096416607	0.0015504938820149153	0.0013370492696855893
GOTERM_CC_DIRECT	GO:1990904~ribonucleoprotein complex	12	5.5045871559633035	2.6365064376966874E-4	P19338, Q02878, P23396, P13639, P06748, P04406, P67809, P26373, P36578, P62753, P62249	218	292	20795	3.920133216036195	0.09653587930435636	0.00241679756788863	0.0020840955650364293
GOTERM_CC_DIRECT	GO:1904724~tertiary granule lumen	6	2.7522935779816518	2.928102953597432E-4	P00738, P04075, P02788, P02775, P61626	218	56	20795	10.220347313237223	0.10662465876089855	0.002621673574732584	0.0022607678618473195
GOTERM_CC_DIRECT	GO:0071756~pentameric IgM immunoglobulin complex	3	1.3761467889908259	3.2294879420937013E-4	P01619, P01591, P01871	218	3	20795	95.38990825688073	0.11693402744120096	0.0027630063504579445	0.00238264443727802
GOTERM_CC_DIRECT	GO:0071752~secretory dimeric IgA immunoglobulin complex	3	1.3761467889908259	3.2294879420937013E-4	P01591, P01876, P01023	218	3	20795	95.38990825688073	0.11693402744120096	0.0027630063504579445	0.00238264443727802
GOTERM_CC_DIRECT	GO:0009897~external side of plasma membrane	14	6.422018348623854	4.2206792201183535E-4	P02671, P05556, Q08431, P17301, P00747, Q5DID0, Q5ZPR3, P02679, P00742, P05154, P02786, P25311, P26006	218	413	20795	3.2335562120976524	0.15000979392841418	0.003532524999446883	0.003046229350172377
GOTERM_CC_DIRECT	GO:0005811~lipid droplet	7	3.211009174311927	9.992331555854622E-4	P04114, P04406, Q01105, P51148, P55072, P07355	218	109	20795	6.125957410992341	0.31947934040203985	0.008185207763838362	0.007058412928816457
GOTERM_CC_DIRECT	GO:0005856~cytoskeleton	16	7.339449541284404	0.0015002091087911876	P06702, P05109, P04406, P15924, P14923, O00560, P63261, P61026, P49006, P06396, P05783, P04792, Q15334, P10909, Q9Y490	218	594	20795	2.5694251382324778	0.43898867497208005	0.012032927226762651	0.010376446335805714
GOTERM_CC_DIRECT	GO:0071753~IgM immunoglobulin complex	3	1.3761467889908259	0.0015816355092347027	P01834, P0DOY3, P01871	218	6	20795	47.694954128440365	0.45632940086103324	0.01242713614398695	0.010716387531957578
GOTERM_CC_DIRECT	GO:0031982~vesicle	8	3.669724770642202	0.0017067706253000696	P14618, P04406, P29508, P02787, P63104, P07355, P11597	218	164	20795	4.653166256433208	0.4819420108499184	0.013142133814810535	0.011332956951992462
GOTERM_CC_DIRECT	GO:0005577~fibrinogen complex	3	1.3761467889908259	0.0029119746636423376	P02671, P02679, P02751	218	8	20795	35.77121559633028	0.6746148572332022	0.02198255383337843	0.018956384084887375
GOTERM_CC_DIRECT	GO:0022626~cytosolic ribosome	6	2.7522935779816518	0.003500904617865674	Q02878, P23396, P26373, P36578, P62753, P62249	218	97	20795	5.900406696301902	0.7408149887300362	0.02592015918996701	0.02235192948329623
GOTERM_CC_DIRECT	GO:0043202~lysosomal lumen	6	2.7522935779816518	0.0036584283385572127	P04114, P16112, P07900, P98160, P02774, O00468	218	98	20795	5.840198464706984	0.756119676213211	0.026575375666877867	0.022916947328320655
GOTERM_CC_DIRECT	GO:0101003~ficolin-1-rich granule membrane	5	2.293577981651376	0.003781792745418958	Q13835, Q02413, P15924, Q96P63, Q08554	218	61	20795	7.818844939088585	0.7674733168967085	0.026962781610857384	0.023251022064427664
GOTERM_CC_DIRECT	GO:0043025~neuronal cell body	11	5.045871559633028	0.005591493080388273	P04114, P03950, P0C0L4, P07900, P02649, Q00577, Q9BPU6, P08238	218	369	20795	2.843601601153626	0.8845324612494593	0.03914045156271791	0.03375228550343466
GOTERM_CC_DIRECT	GO:0005796~Golgi lumen	6	2.7522935779816518	0.005741795331364744	P04004, P16112, P00742, P98160, O00468	218	109	20795	5.250820637993435	0.891060433019337	0.03947484290313261	0.03404064375023384
GOTERM_CC_DIRECT	GO:0005634~nucleus	83	38.07339449541284	0.008374539765827275	P0DMR1, P06733, P23396, P54652, P07900, Q13835, P67809, Q5VTE0, P15924, P02649, Q02413, P60174, P00742, P55072, P07355, P62753, P03950, P06702, P06748, P13639, P62805, P04406, P62807, Q96FQ6, P36578, P14923, P16104, P19338, P06396, P60900, Q99878, P21333, P14618, P05109, P45880, O75367, O00560, Q01469, Q02878, P63261, Q71DI3, Q01105, Q00577, P29508, P02788, P63104, P09874, P01011, Q9BY43, O15230,…	218	6244	20795	1.2679952570981903	0.9607488386624132	0.05656487385690353	0.048778021092186936
GOTERM_CC_DIRECT	GO:0098978~glutamatergic synapse	14	6.422018348623854	0.009066515612779812	O15230, P12830, Q9BPU6, Q01469, P02649, P02747, Q00577, P02746, P62834, P63104, P55072, P02786, P21333, P26006	218	588	20795	2.2711882918304935	0.9699991222371068	0.059263007921420675	0.05110472371405627
GOTERM_CC_DIRECT	GO:0031089~platelet dense granule lumen	3	1.3761467889908259	0.009081863551594337	Q13103, Q14624, P05452	218	14	20795	20.440694626474446	0.9701774871350419	0.059263007921420675	0.05110472371405627
GOTERM_CC_DIRECT	GO:0005840~ribosome	7	3.211009174311927	0.010269807969938373	Q02878, P23396, P13639, P26373, P36578, P60900, P62753	218	175	20795	3.81559633027523	0.9812079040484749	0.06589793447377124	0.05682627076699233
GOTERM_CC_DIRECT	GO:0034365~discoidal high-density lipoprotein particle	2	0.9174311926605505	0.020762004723761357	O95445, P02649	218	2	20795	95.38990825688074	0.9996895593320633	0.12297495105612496	0.10604593181982723
GOTERM_CC_DIRECT	GO:1990660~calprotectin complex	2	0.9174311926605505	0.020762004723761357	P06702, P05109	218	2	20795	95.38990825688074	0.9996895593320633	0.12297495105612496	0.10604593181982723
GOTERM_CC_DIRECT	GO:0034360~chylomicron remnant	2	0.9174311926605505	0.020762004723761357	P04114, P02649	218	2	20795	95.38990825688074	0.9996895593320633	0.12297495105612496	0.10604593181982723
GOTERM_CC_DIRECT	GO:1990184~amino acid transport complex	2	0.9174311926605505	0.020762004723761357	P08195, Q01650	218	2	20795	95.38990825688074	0.9996895593320633	0.12297495105612496	0.10604593181982723
GOTERM_CC_DIRECT	GO:0034667~integrin alpha3-beta1 complex	2	0.9174311926605505	0.020762004723761357	P05556, P26006	218	2	20795	95.38990825688074	0.9996895593320633	0.12297495105612496	0.10604593181982723
GOTERM_CC_DIRECT	GO:0005581~collagen trimer	5	2.293577981651376	0.02216720745947497	P02747, P02746, P39060, Q99715, Q15113	218	102	20795	4.675975894945134	0.9998214046721283	0.12930871018027065	0.11150777085675288
GOTERM_CC_DIRECT	GO:0016323~basolateral plasma membrane	8	3.669724770642202	0.023579984070769944	P07900, P08195, P15924, Q01650, P05023, P02786, P07355, P26006	218	270	20795	2.8263676520557257	0.9998976425814223	0.13549692339173774	0.11684410017157644
GOTERM_CC_DIRECT	GO:0005602~complement component C1 complex	2	0.9174311926605505	0.030981532689574487	P02747, P02746	218	3	20795	63.59327217125382	0.999994531846281	0.1656651400761969	0.142859289624149
GOTERM_CC_DIRECT	GO:0034666~integrin alpha2-beta1 complex	2	0.9174311926605505	0.030981532689574487	P05556, P17301	218	3	20795	63.59327217125382	0.999994531846281	0.1656651400761969	0.142859289624149
GOTERM_CC_DIRECT	GO:0043260~laminin-11 complex	2	0.9174311926605505	0.030981532689574487	O15230, P11047	218	3	20795	63.59327217125382	0.999994531846281	0.1656651400761969	0.142859289624149
GOTERM_CC_DIRECT	GO:0062167~complement component C1q complex	2	0.9174311926605505	0.030981532689574487	P02747, P02746	218	3	20795	63.59327217125382	0.999994531846281	0.1656651400761969	0.142859289624149
GOTERM_CC_DIRECT	GO:0043259~laminin-10 complex	2	0.9174311926605505	0.030981532689574487	O15230, P11047	218	3	20795	63.59327217125382	0.999994531846281	0.1656651400761969	0.142859289624149
GOTERM_CC_DIRECT	GO:0009898~cytoplasmic side of plasma membrane	5	2.293577981651376	0.03164510852915159	Q9BY43, Q02413, P14923, P12830, P01116	218	114	20795	4.183767906003541	0.9999957994901952	0.16680584042643154	0.14384295849759812
GOTERM_CC_DIRECT	GO:0015935~small ribosomal subunit	3	1.3761467889908259	0.0320613823157297	P23396, P62753, P62249	218	27	20795	10.59887869520897	0.9999964403310242	0.16680584042643154	0.14384295849759812
GOTERM_CC_DIRECT	GO:0008305~integrin complex	3	1.3761467889908259	0.03429467449670781	P05556, P17301, P26006	218	28	20795	10.220347313237223	0.9999985372127792	0.17372960106884877	0.1498135780645657
GOTERM_CC_DIRECT	GO:0043083~synaptic cleft	3	1.3761467889908259	0.03429467449670781	O15230, P02649, P11047	218	28	20795	10.220347313237223	0.9999985372127792	0.17372960106884877	0.1498135780645657
GOTERM_CC_DIRECT	GO:0030139~endocytic vesicle	4	1.834862385321101	0.0355085231675534	P03950, P02647, P02787, P51148	218	69	20795	5.529849754022072	0.9999990986743091	0.177542615837767	0.15310168430685364
GOTERM_CC_DIRECT	GO:0030669~clathrin-coated endocytic vesicle membrane	4	1.834862385321101	0.038159684110780724	P04114, P02649, P02787, P02786	218	71	20795	5.374079338415816	0.999999687646741	0.18835228695705872	0.16242327083050256
GOTERM_CC_DIRECT	GO:0044295~axonal growth cone	3	1.3761467889908259	0.038936013082109186	P07900, P08238, P21333	218	30	20795	9.538990825688074	0.999999771104688	0.18975145615964603	0.1636298271298766
GOTERM_CC_DIRECT	GO:0009925~basal plasma membrane	4	1.834862385321101	0.03952216163484115	Q15758, P08195, P02787, Q01650	218	72	20795	5.299439347604486	0.9999998190205726	0.19020040286767304	0.1640169707845908
GOTERM_CC_DIRECT	GO:0106139~symbiont cell surface	2	0.9174311926605505	0.04109489395305415	P0C0L4, P08603	218	4	20795	47.69495412844037	0.9999999037018352	0.1953275823694549	0.16843833077054296
GOTERM_CC_DIRECT	GO:0070161~anchoring junction	4	1.834862385321101	0.04521546226393515	P05556, Q13835, P08195, P62834	218	76	20795	5.020521487204249	0.9999999816527818	0.211704783408325	0.1825610080300361
GOTERM_CC_DIRECT	GO:0016020~membrane	69	31.65137614678899	0.04564025200750903	P06733, P23396, P54652, P07900, O14791, P12259, Q01650, O00468, P02649, Q5ZPR3, P04040, P62834, Q96SK2, P01116, P61026, Q9P2B2, P98160, P07355, P62753, Q969P0, P03951, P06748, P13639, P62805, P04406, P36578, P14923, Q08554, O75054, Q8IWJ2, Q08431, P19338, P05023, P10809, P21333, P62249, Q96QA5, Q15758, P45880, P12830, O00560, Q02878, P63261, P02746, P05154, P02786, P09874, O75608, P05556, P26373,…	218	5415	20795	1.2154946758494498	0.9999999845416256	0.211704783408325	0.1825610080300361
GOTERM_CC_DIRECT	GO:0005791~rough endoplasmic reticulum	3	1.3761467889908259	0.04887774240566547	Q02878, P14618, P36578	218	34	20795	8.416756610901242	0.9999999958217658	0.22357644044609884	0.19279838500806448
GOTERM_CC_DIRECT	GO:0005829~cytosol	72	33.02752293577982	0.04986477091729716	P04114, P06733, P23396, P54652, P07900, P67809, Q01650, Q8NB25, Q02413, P60174, P02647, P04040, P62834, P01116, P61026, P55072, P07355, P62753, P02760, P03950, P06702, P06748, P13639, P04406, Q9HAV0, P62807, Q96FQ6, P36578, P14923, Q8IWJ2, Q9BPU6, P06396, P05783, P60900, P10809, P21333, P62249, P50990, P04259, Q96QA5, P14618, P05109, P48594, P45880, O00560, Q01469, Q02878, P63261, Q01105, P29508,…	218	5713	20795	1.2021833352871367	0.9999999971985225	0.22357644044609884	0.19279838500806448
GOTERM_CC_DIRECT	GO:0005783~endoplasmic reticulum	20	9.174311926605505	0.050736633764065606	P02760, P04004, P02671, P23396, P67809, P45880, P26373, P36578, P36222, P02649, P01009, Q01105, P00742, P02654, P55072, P05023, P62753, O75608, P10909	218	1213	20795	1.572793211160441	0.9999999980326231	0.22357644044609884	0.19279838500806448
GOTERM_CC_DIRECT	GO:0098888~extrinsic component of presynaptic membrane	2	0.9174311926605505	0.05110318638767974	P02747, P02746	218	5	20795	38.1559633027523	0.9999999983044504	0.22357644044609884	0.19279838500806448
GOTERM_CC_DIRECT	GO:0097452~GAIT complex	2	0.9174311926605505	0.05110318638767974	P04406	218	5	20795	38.1559633027523	0.9999999983044504	0.22357644044609884	0.19279838500806448
GOTERM_CC_DIRECT	GO:0031594~neuromuscular junction	4	1.834862385321101	0.05609566542968207	P05556, O15230, P11047, P26006	218	83	20795	4.597104012379795	0.9999999997775295	0.24266102461154604	0.20925574070398253
GOTERM_CC_DIRECT	GO:0055037~recycling endosome	5	2.293577981651376	0.06048755481296512	P05556, P02788, P61026, P02787, P02786	218	141	20795	3.382620860173076	0.9999999999630617	0.25530311062057637	0.22015748760008141
GOTERM_CC_DIRECT	GO:0071738~IgD immunoglobulin complex	2	0.9174311926605505	0.06100749656387798	P01834, P0DOY3	218	6	20795	31.79663608562691	0.9999999999701518	0.25530311062057637	0.22015748760008141
GOTERM_CC_DIRECT	GO:0071742~IgE immunoglobulin complex	2	0.9174311926605505	0.06100749656387798	P01834, P0DOY3	218	6	20795	31.79663608562691	0.9999999999701518	0.25530311062057637	0.22015748760008141
GOTERM_CC_DIRECT	GO:0001652~granular component	2	0.9174311926605505	0.07080889986466198	P06748, P05452	218	7	20795	27.254259501965926	0.9999999999994746	0.288129031951799	0.248464515864928
GOTERM_CC_DIRECT	GO:0097433~dense body	2	0.9174311926605505	0.07080889986466198	P63261, P02787	218	7	20795	27.254259501965926	0.9999999999994746	0.288129031951799	0.248464515864928
GOTERM_CC_DIRECT	GO:0090734~site of DNA damage	3	1.3761467889908259	0.07109677411797638	O75367, P09874, P16104	218	42	20795	6.8135648754914815	0.9999999999995337	0.288129031951799	0.248464515864928
GOTERM_CC_DIRECT	GO:0032993~protein-DNA complex	3	1.3761467889908259	0.07406852921256951	P06748, P14923, P09874	218	43	20795	6.655109878387028	0.9999999999998642	0.29398333759628104	0.2535129041090008
GOTERM_CC_DIRECT	GO:0022627~cytosolic small ribosomal subunit	3	1.3761467889908259	0.07406852921256951	P23396, P62753, P62249	218	43	20795	6.655109878387028	0.9999999999998642	0.29398333759628104	0.2535129041090008
GOTERM_CC_DIRECT	GO:1990712~HFE-transferrin receptor complex	2	0.9174311926605505	0.08050846061022246	P02787, P02786	218	8	20795	23.847477064220186	0.9999999999999908	0.3162832381115882	0.27274294818973327
GOTERM_CC_DIRECT	GO:0014704~intercalated disc	3	1.3761467889908259	0.08949343545435694	P05556, P15924, P14923	218	48	20795	5.961869266055046	0.9999999999999998	0.33680858619717874	0.29044272887652817
GOTERM_CC_DIRECT	GO:0098890~extrinsic component of postsynaptic membrane	2	0.9174311926605505	0.09010723215145301	P02747, P02746	218	9	20795	21.197757390417944	0.9999999999999999	0.33680858619717874	0.29044272887652817
GOTERM_CC_DIRECT	GO:0098637~protein complex involved in cell-matrix adhesion	2	0.9174311926605505	0.09010723215145301	P04004, P11047	218	9	20795	21.197757390417944	0.9999999999999999	0.33680858619717874	0.29044272887652817
GOTERM_CC_DIRECT	GO:0044294~dendritic growth cone	2	0.9174311926605505	0.09010723215145301	P07900, P08238	218	9	20795	21.197757390417944	0.9999999999999999	0.33680858619717874	0.29044272887652817
GOTERM_CC_DIRECT	GO:0097524~sperm plasma membrane	2	0.9174311926605505	0.09010723215145301	P07900, P10809	218	9	20795	21.197757390417944	0.9999999999999999	0.33680858619717874	0.29044272887652817
GOTERM_CC_DIRECT	GO:0010494~cytoplasmic stress granule	4	1.834862385321101	0.091101254540675	P03950, Q13835, P67809, P55072	218	102	20795	3.7407807159561073	0.9999999999999999	0.337249836520768	0.2908232356490779

## Sheet: Molecular function
Category	Term	Count	%	PValue	Genes	List Total	Pop Hits	Pop Total	Fold Enrichment	Bonferroni	Benjamini	FDR
GOTERM_MF_DIRECT	GO:0030527~structural constituent of chromatin	27	12.385321100917432	5.285577219949473E-28	P62805, Q71DI3, P62807, O75367, P16403, Q99878, P16401, P16104	212	107	19253	22.916196438017984	2.40493763507701E-25	2.40493763507701E-25	2.1618010829593343E-25
GOTERM_MF_DIRECT	GO:0046982~protein heterodimerization activity	32	14.678899082568808	2.75409942293873E-18	P05556, P62805, P62807, O75367, O00560, P16104, Q71DI3, P08195, P05023, Q99878, P02652, P26006, P10909	212	384	19253	7.568003144654088	1.2531152374371223E-15	6.265576187185611E-16	5.632133319909703E-16
GOTERM_MF_DIRECT	GO:0003723~RNA binding	52	23.853211009174313	1.2373112945421398E-13	P0DMR1, P06733, P23396, P07900, P14618, Q13835, P67809, P15924, Q02878, Q00577, P00742, P63104, P55072, P02786, P07355, P62753, P09874, P04003, P06748, P13639, P62805, P26373, Q96FQ6, P36578, P53999, P16403, P16401, P19338, P08195, P04075, P05783, P60900, P04792, P81605, P08238, P10809, P21333, P62249	212	1485	19253	3.1800902102788897	5.627387444917531E-11	1.8765887967222453E-11	1.6868677315591173E-11
GOTERM_MF_DIRECT	GO:0004867~serine-type endopeptidase inhibitor activity	16	7.339449541284404	1.1273754493507056E-12	P02760, P01011, Q8IW75, P48594, Q14624, Q96P63, P36955, P19823, P01009, P29508, P04196, A8K2U0, P05154, P07355, P01023	212	110	19253	13.209605488850771	5.129308089379947E-10	1.2823895736364276E-10	1.1527413969610965E-10
GOTERM_MF_DIRECT	GO:0016209~antioxidant activity	9	4.128440366972478	3.280634859751707E-11	O95445, P02760, P00738, P06702, P32119, P02649, P06727, P04040	212	21	19253	38.921159029649594	1.492687240478574E-8	2.744966376294824E-9	2.467453292097985E-9
GOTERM_MF_DIRECT	GO:0004866~endopeptidase inhibitor activity	11	5.045871559633028	3.6197358808283395E-11	P19823, P0C0L4, Q13103, Q14624, P02765, P01024, P01023	212	44	19253	22.704009433962263	1.64698070737046E-8	2.744966376294824E-9	2.467453292097985E-9
GOTERM_MF_DIRECT	GO:0003823~antigen binding	15	6.8807339449541285	4.5244109451019054E-10	P01591, P0DOY3, A0A0A0MS15, P01619, P01859, P01825, P01857, P01615, P01834, P01876, P01700, P01861, P04211, P01871, P01023	212	140	19253	9.730289757412399	2.058606723975842E-7	2.9408671143162385E-8	2.6435486807809704E-8
GOTERM_MF_DIRECT	GO:0031210~phosphatidylcholine binding	8	3.669724770642202	2.8252406732898207E-8	P01591, P45880, P06727, P05154, P02654, P02652, P01871, P11597	212	30	19253	24.217610062893083	1.2854762628466965E-5	1.6068556329335855E-6	1.4444042942194207E-6
GOTERM_MF_DIRECT	GO:0034987~immunoglobulin receptor binding	7	3.211009174311927	3.8872715285459154E-8	P01591, P01859, P01857, P01876, P01861, P01871, P01023	212	19	19253	33.4585402184707	1.768692937553773E-5	1.965231717209324E-6	1.7665489501947547E-6
GOTERM_MF_DIRECT	GO:0008201~heparin binding	14	6.422018348623854	9.166571084908556E-8	P04114, P04004, P03950, P03951, P01042, P08603, P02649, P04196, P02788, P02776, P05154, P05452, Q15113, P02751	212	179	19253	7.102930325708864	4.1707030563054026E-5	3.887669110399027E-6	3.4946300355015428E-6
GOTERM_MF_DIRECT	GO:0005201~extracellular matrix structural constituent	12	5.5045871559633035	9.398760486678966E-8	P04004, P02671, P16112, P08493, P36222, O15230, P02679, Q15113, Q08431, P11047, O00468, P02751	212	121	19253	9.006549196943709	4.276344786646735E-5	3.887669110399027E-6	3.4946300355015428E-6
GOTERM_MF_DIRECT	GO:0060228~phosphatidylcholine-sterol O-acyltransferase activator activity	5	2.293577981651376	2.0674770636566093E-7	P02649, P06727, P02647, P02654, P02652	212	6	19253	75.6800314465409	9.406579167203777E-5	7.839183866364643E-6	7.046650991962944E-6
GOTERM_MF_DIRECT	GO:0002020~protease binding	11	5.045871559633028	4.3222715325174766E-7	P05556, P00747, P48594, P01009, P29508, P05154, P07355, P02751, P01023, P26006	212	112	19253	8.919432277628033	1.966440602706454E-4	1.5127950363811169E-5	1.3598531206151138E-5
GOTERM_MF_DIRECT	GO:0004869~cysteine-type endopeptidase inhibitor activity	7	3.211009174311927	2.825423802305451E-6	P01042, P29508, Q15828, P04196, P02788, P02765, P31025	212	37	19253	17.18141254462009	0.0012847436555030178	8.668371275052623E-5	7.792008464827522E-5
GOTERM_MF_DIRECT	GO:0042803~protein homodimerization activity	25	11.46788990825688	2.857704815951414E-6	P06733, P07900, P14618, Q15517, P02649, P60174, P02647, P04040, P02786, P09874, P02760, P27169, P03950, P01591, P06748, Q9BY43, P06727, Q96FQ6, P14923, P08195, P04792, O14732, P08238, P02652, P21333	212	753	19253	3.01514069508131	0.0012994125805779744	8.668371275052623E-5	7.792008464827522E-5
GOTERM_MF_DIRECT	GO:0042802~identical protein binding	42	19.26605504587156	3.540460592506122E-6	P07900, P12830, O00560, Q03591, Q01469, P63261, P02649, P02746, P02647, P04040, P39060, P01116, P61626, P63104, P55072, P02786, P07355, P09874, P04004, P03951, P08603, Q9BY43, P04406, P06727, P62807, P53999, Q8IWJ2, P19338, P01009, P02679, P04075, P02655, P04792, P08238, P02751, P01023	212	1777	19253	2.146467971246855	0.0016096155982998628	1.0068184809939285E-4	9.050302389593774E-5
GOTERM_MF_DIRECT	GO:0048018~receptor ligand activity	10	4.587155963302752	3.983626293520599E-6	P04114, P03950, O15230, P02649, P02647, P02776, P02652, P01024, P02751, P10909	212	112	19253	8.108574797843666	0.0018109118906143307	1.0662058609128662E-4	9.584136200293676E-5
GOTERM_MF_DIRECT	GO:0008289~lipid binding	13	5.963302752293578	4.4417548393638165E-6	O14791, Q9BY43, P06727, P11597, Q01469, Q8TDL5, P02649, P02647, P02656, P02655, P55072, P81605, P02652	212	214	19253	5.516862105448774	0.002018962088965348	1.1227769177280759E-4	1.009265405166556E-4
GOTERM_MF_DIRECT	GO:0120020~cholesterol transfer activity	6	2.7522935779816518	1.000114600906824E-5	P04114, P02649, P06727, P02647, P02652, P11597	212	27	19253	20.18134171907757	0.004540206150439485	2.3950112811189732E-4	2.1528782724783738E-4
GOTERM_MF_DIRECT	GO:0045296~cadherin binding	15	6.8807339449541285	1.2094878510690336E-5	P50990, P06733, P05556, P14618, Q13835, P13639, P12830, P14923, Q02878, P08195, P04075, P63104, P08238, P21333, Q9Y490	212	319	19253	4.270346601999171	0.0054880881205547905	2.7515848611820516E-4	2.473402655436174E-4
GOTERM_MF_DIRECT	GO:0055102~lipase inhibitor activity	4	1.834862385321101	1.2768933718269051E-5	P02656, P02655, P02654, P02652	212	5	19253	72.65283018867925	0.0057930570928508285	2.7666023056249615E-4	2.486901852748591E-4
GOTERM_MF_DIRECT	GO:0005543~phospholipid binding	10	4.587155963302752	1.3470392486979115E-5	O95445, P04114, P27169, P02649, P06727, P02647, P02656, P00742, P02652	212	130	19253	6.985849056603774	0.006110325428345997	2.7859220825343173E-4	2.504268421442935E-4
GOTERM_MF_DIRECT	GO:0003677~DNA binding	36	16.51376146788991	1.641215635599031E-5	P01011, P03950, P23396, Q13835, P62805, P67809, P62807, O75367, P53999, P16104, P19338, Q02878, Q71DI3, Q01105, P02788, Q99878, P09874	212	1500	19253	2.179584905660377	0.007439779229073906	3.2467526704241706E-4	2.918509543304364E-4
GOTERM_MF_DIRECT	GO:0019899~enzyme binding	16	7.339449541284404	1.7681415464847037E-5	P54652, P23396, P48594, O75367, Q96P63, P16104, P00747, P02649, P02647, P04040, P02787, P10809, P09874, P02652, P01023	212	375	19253	3.874817610062893	0.008012839833167917	3.3521016818772504E-4	3.013207885467683E-4
GOTERM_MF_DIRECT	GO:0005102~signaling receptor binding	16	7.339449541284404	2.336236620843784E-5	P02671, P03950, P01042, P31025, P00747, P02649, Q5ZPR3, P02647, P02679, P04196, P01024, P02652, P02751, P01023, P10909	212	384	19253	3.784001572327044	0.010573701999864848	4.2519506499356864E-4	3.8220831117004306E-4
GOTERM_MF_DIRECT	GO:0043395~heparan sulfate proteoglycan binding	5	2.293577981651376	4.776148590167864E-5	P17301, P08603, P02649, P04196, O00468	212	19	19253	23.898957298907646	0.021497556603759183	8.358260032793762E-4	7.513249128379447E-4
GOTERM_MF_DIRECT	GO:0004252~serine-type endopeptidase activity	11	5.045871559633028	5.2837405082934016E-5	P03951, P00738, P03952, P00747, O43866, P02788, P00742, Q14520, P00751	212	192	19253	5.203002161949686	0.023754956056616816	8.90408122693888E-4	8.003888399600005E-4
GOTERM_MF_DIRECT	GO:0005178~integrin binding	10	4.587155963302752	6.955313428808277E-5	P04004, P05556, P17301, O15230, P98160, Q08431, P11047, P02751, Q9Y490, P26006	212	160	19253	5.676002358490567	0.031152227266695198	0.001130238432181345	0.0010159725687080663
GOTERM_MF_DIRECT	GO:0005509~calcium ion binding	21	9.63302752293578	1.9032515682574006E-4	P27169, P05556, P06702, P05109, Q96FQ6, P12830, Q08554, O00468, Q08188, P16112, P08493, Q5DID0, Q02413, P00742, P06396, Q14520, P05452, P98160, P07355, Q9HCY8	212	739	19253	2.580699313197335	0.0829618350960386	0.002986136081231439	0.002684241004887162
GOTERM_MF_DIRECT	GO:0001849~complement component C1q complex binding	4	1.834862385321101	2.006707668897819E-4	P0C0L4	212	11	19253	33.024013722126924	0.08726926142892	0.003043506631161692	0.0027358114552640264
GOTERM_MF_DIRECT	GO:0005319~lipid transporter activity	5	2.293577981651376	2.335370660125506E-4	O95445, P04114, P02649, P06727, P02652	212	28	19253	16.21714959568733	0.10081975959077039	0.0034277214527648554	0.0030811825806171997
GOTERM_MF_DIRECT	GO:0097718~disordered domain specific binding	5	2.293577981651376	2.685906992373461E-4	P07900, P54652, P04406, P08238	212	29	19253	15.657937540663632	0.11505092956533625	0.003819024004781015	0.00343292487462733
GOTERM_MF_DIRECT	GO:0048306~calcium-dependent protein binding	7	3.211009174311927	2.8263817168947436E-4	P06702, P05109, Q96FQ6, P07355, P01023, Q9HCY8	212	82	19253	7.752588587206626	0.12069068168592223	0.003896980852082146	0.0035030003703331826
GOTERM_MF_DIRECT	GO:0070653~high-density lipoprotein particle receptor binding	3	1.3761467889908259	3.5603607858436683E-4	P02647, P02656, P02652	212	3	19253	90.81603773584906	0.14958027808759833	0.004764600463408438	0.004282904592382531
GOTERM_MF_DIRECT	GO:0051082~unfolded protein binding	8	3.669724770642202	5.556311203193669E-4	P50990, P07900, P54652, P06748, P04792, P08238, P10809, P10909	212	129	19253	5.632002340207693	0.223440816433092	0.007223204564151769	0.006492946520303459
GOTERM_MF_DIRECT	GO:0050839~cell adhesion molecule binding	6	2.7522935779816518	7.831877953233289E-4	P02671, P05556, P14923, O00560, P12830, P02679	212	66	19253	8.256003430531733	0.29987057238361814	0.009898623524225407	0.008897883563534485
GOTERM_MF_DIRECT	GO:0005518~collagen binding	6	2.7522935779816518	0.0010238403287925633	P04004, P17301, Q9GZZ8, Q15113, P02751, P26006	212	70	19253	7.784231805929919	0.3725466724521246	0.012590468908124763	0.01131758633719347
GOTERM_MF_DIRECT	GO:0140662~ATP-dependent protein folding chaperone	5	2.293577981651376	0.001238152614693062	P50990, P07900, P54652, P08238, P10809	212	43	19253	10.560004387889427	0.43090533639284145	0.014825248412772189	0.013326432089722694
GOTERM_MF_DIRECT	GO:0048156~tau protein binding	5	2.293577981651376	0.0013504028848059094	P07900, P54652, P02649, P08238, P10909	212	44	19253	10.320004288164666	0.45927721989466375	0.01575470032273561	0.014161917432964537
GOTERM_MF_DIRECT	GO:0005198~structural molecule activity	9	4.128440366972478	0.0017237232343399725	P02671, P02649, P15924, P14923, P02679, P05783, Q15334, P11047, Q08188	212	201	19253	4.066389749366375	0.5438669804000582	0.01960735179061719	0.01762507007112622
GOTERM_MF_DIRECT	GO:0001618~virus receptor activity	6	2.7522935779816518	0.00207656056374659	P05556, P17301, Q15758, P08195, P29508, P02786	212	82	19253	6.645075931891394	0.6116380138548989	0.023044757475724355	0.020714957818837938
GOTERM_MF_DIRECT	GO:0043236~laminin binding	4	1.834862385321101	0.002216159375324551	P05556, P17301, O00468, P26006	212	24	19253	15.136006289308176	0.6355884813746944	0.024008393232682636	0.021581171059708127
GOTERM_MF_DIRECT	GO:0050750~low-density lipoprotein particle receptor binding	4	1.834862385321101	0.0028013972020361757	P04114, P02649, P98160, P10909	212	26	19253	13.971698113207546	0.7209667835303837	0.02964269132387116	0.026645847805413854
GOTERM_MF_DIRECT	GO:0005515~protein binding	169	77.52293577981652	0.0030244596410583975	P04114, P23396, P07900, O14791, P67809, P15924, P12259, Q01650, Q8NB25, P0C0L4, P60174, P39060, P01116, Q9P2B2, P61026, P98160, P07355, P62753, P01871, P04003, P04004, P03950, P03951, P06702, P08603, P03952, P13639, Q9GZZ8, P62805, P04406, Q9HAV0, P62807, P36578, Q15828, Q08554, Q9BPU6, Q8IWJ2, P16104, P19338, P16112, P36222, P02679, P49006, P06396, P60900, P10809, Q9HCY8, P62249, Q96QA5, Q14624,…	212	13690	19253	1.121103752911504	0.7479718183353967	0.03127566219730843	0.028113727118020102
GOTERM_MF_DIRECT	GO:0015485~cholesterol binding	5	2.293577981651376	0.0032990624827734477	P45880, P02647, P02656, P02652, P11597	212	56	19253	8.108574797843666	0.7776616496042115	0.033357187325820416	0.02998481234342978
GOTERM_MF_DIRECT	GO:0044877~protein-containing complex binding	11	5.045871559633028	0.005188688535296359	P05556, P17301, P23396, Q9HAV0, P02649, O00560, P62834, P01116, P55072, P02786, P10909	212	348	19253	2.870621882454999	0.9062383560036872	0.05132289746869225	0.04613420893339589
GOTERM_MF_DIRECT	GO:0051087~protein-folding chaperone binding	6	2.7522935779816518	0.006248659598453044	P00450, P54652, P00747, P05023, P10809, P10909	212	106	19253	5.140530437878248	0.9422747275035338	0.06049234292119436	0.05437663352696373
GOTERM_MF_DIRECT	GO:0003697~single-stranded DNA binding	6	2.7522935779816518	0.007017225063259529	P01591, P67809, Q00577, P53999, P10809, P01871	212	109	19253	4.999047948762334	0.9594042751477333	0.06651744591214762	0.05979260522652391
GOTERM_MF_DIRECT	GO:0051020~GTPase binding	4	1.834862385321101	0.007665080554248881	P06733, P07900, P67809, P21333	212	37	19253	9.817950025497195	0.9698342095275931	0.07117574800373962	0.06397995809566923
GOTERM_MF_DIRECT	GO:0008035~high-density lipoprotein particle binding	3	1.3761467889908259	0.00861137980043802	P02647, P02652, P10809	212	13	19253	20.95754716981132	0.9804571492434315	0.07708734386911884	0.0692938981153178
GOTERM_MF_DIRECT	GO:0019901~protein kinase binding	13	5.963302752293578	0.00864055942269244	P05556, P23396, P06748, P13639, O75367, P63261, P63104, P04792, Q15334, P02786, P62753, P08238, P09874	212	495	19253	2.3850676577091674	0.9807171272413493	0.07708734386911884	0.0692938981153178
GOTERM_MF_DIRECT	GO:0015175~neutral L-amino acid transmembrane transporter activity	3	1.3761467889908259	0.011426732907237112	Q15758, P08195, Q01650	212	15	19253	18.16320754716981	0.9946416352877884	0.09962879735459766	0.08955643542424273
GOTERM_MF_DIRECT	GO:0050661~NADP binding	4	1.834862385321101	0.011605112658887199	P04406, P45880, P04040	212	43	19253	8.44800351031154	0.9950640236414379	0.09962879735459766	0.08955643542424273
GOTERM_MF_DIRECT	GO:0030021~extracellular matrix structural constituent conferring compression resistance	3	1.3761467889908259	0.012965687966068735	P16112, Q92954, P98160	212	16	19253	17.0280070754717	0.9973626131070226	0.10924792638076435	0.09820308107633542
GOTERM_MF_DIRECT	GO:0001540~amyloid-beta binding	5	2.293577981651376	0.014237035253054699	P17301, P02649, P02647, P98160, P10909	212	85	19253	5.342119866814651	0.9985328098005416	0.11777910982072524	0.10587177124544313
GOTERM_MF_DIRECT	GO:0098641~cadherin binding involved in cell-cell adhesion	3	1.3761467889908259	0.01629586084116711	P61026, P05783, P07355	212	18	19253	15.136006289308176	0.9994333081752046	0.13240386933448278	0.11901798364352408
GOTERM_MF_DIRECT	GO:0031625~ubiquitin protein ligase binding	9	4.128440366972478	0.019234095409105118	P07900, P63261, P60174, P55072, P63104, P08238, P10809, P09874, P10909	212	304	19253	2.68863269612711	0.9998547090324508	0.15353532300250577	0.1380130705670876
GOTERM_MF_DIRECT	GO:0003925~G protein activity	4	1.834862385321101	0.025760477567591016	P62834, P01116, P61026, P51148	212	58	19253	6.263175016265452	0.9999930351231994	0.20208650505610196	0.1816557814680125
GOTERM_MF_DIRECT	GO:0005507~copper ion binding	4	1.834862385321101	0.026927006179595786	P03950, P00450, P06727, P12259	212	59	19253	6.15701950751519	0.9999959620039716	0.20419646352860138	0.18355242545757794
GOTERM_MF_DIRECT	GO:0001786~phosphatidylserine binding	4	1.834862385321101	0.026927006179595786	Q96QA5, P07355, Q08431, Q9Y490	212	59	19253	6.15701950751519	0.9999959620039716	0.20419646352860138	0.18355242545757794
GOTERM_MF_DIRECT	GO:0044183~protein folding chaperone	4	1.834862385321101	0.028121380722202306	P50990, P54652, P04792, P08238	212	60	19253	6.054402515723271	0.9999976907404377	0.20975783981314833	0.18855155271115973
GOTERM_MF_DIRECT	GO:0031072~heat shock protein binding	4	1.834862385321101	0.02934355047918222	P54652, P02647, P08238, P02652	212	61	19253	5.955150015465511	0.9999986973649118	0.2153437978714179	0.1935727765481537
GOTERM_MF_DIRECT	GO:0005540~hyaluronic acid binding	3	1.3761467889908259	0.03039464039255018	P19823, P16112, Q14520	212	25	19253	10.897924528301887	0.9999992043384227	0.21828268237917303	0.19621454306171818
GOTERM_MF_DIRECT	GO:0030246~carbohydrate binding	7	3.211009174311927	0.030703498180806758	P02760, P16112, P0C0L4, P36222, P47929, P05452	212	214	19253	2.970618056780109	0.9999993117065352	0.21828268237917303	0.19621454306171818
GOTERM_MF_DIRECT	GO:0034988~Fc-gamma receptor I complex binding	2	0.9174311926605505	0.03252065912247516	P01857, P21333	212	3	19253	60.5440251572327	0.9999997069285406	0.22084925224964475	0.19852163553869168
GOTERM_MF_DIRECT	GO:0004365~glyceraldehyde-3-phosphate dehydrogenase (NAD+) (phosphorylating) activity	2	0.9174311926605505	0.03252065912247516	P04406	212	3	19253	60.5440251572327	0.9999997069285406	0.22084925224964475	0.19852163553869168
GOTERM_MF_DIRECT	GO:0019862~IgA binding	2	0.9174311926605505	0.03252065912247516	P02760, P01591	212	3	19253	60.5440251572327	0.9999997069285406	0.22084925224964475	0.19852163553869168
GOTERM_MF_DIRECT	GO:0003690~double-stranded DNA binding	5	2.293577981651376	0.0338906470285532	P67809, P00742, P53999, P16403, P16401	212	111	19253	4.090812510623832	0.9999998461985652	0.22676829997046624	0.20384227403938615
GOTERM_MF_DIRECT	GO:0023026~MHC class II protein complex binding	3	1.3761467889908259	0.03505949674640609	P07900, P14618, P08238	212	27	19253	10.090670859538784	0.9999999113366801	0.23118943506688075	0.20781643723594334
GOTERM_MF_DIRECT	GO:0005200~structural constituent of cytoskeleton	5	2.293577981651376	0.035835444953038434	P04259, P63261, P15924, O00468, Q9Y490	212	113	19253	4.018408749373852	0.9999999385136662	0.2329303921947498	0.20938138551132454
GOTERM_MF_DIRECT	GO:0140297~DNA-binding transcription factor binding	6	2.7522935779816518	0.03888107824024936	P23396, P06748, Q00577, P63104, P53999, P21333	212	169	19253	3.224238026124819	0.9999999854255236	0.24916747322976704	0.22397691549664772
GOTERM_MF_DIRECT	GO:0035605~peptidyl-cysteine S-nitrosylase activity	2	0.9174311926605505	0.04312523787154833	P04406	212	4	19253	45.408018867924525	0.9999999980543239	0.25818398988887487	0.23208187222977983
GOTERM_MF_DIRECT	GO:0034190~apolipoprotein receptor binding	2	0.9174311926605505	0.04312523787154833	P02647, P02652	212	4	19253	45.408018867924525	0.9999999980543239	0.25818398988887487	0.23208187222977983
GOTERM_MF_DIRECT	GO:0035662~Toll-like receptor 4 binding	2	0.9174311926605505	0.04312523787154833	P06702, P05109	212	4	19253	45.408018867924525	0.9999999980543239	0.25818398988887487	0.23208187222977983
GOTERM_MF_DIRECT	GO:0019959~interleukin-8 binding	2	0.9174311926605505	0.04312523787154833	P01023	212	4	19253	45.408018867924525	0.9999999980543239	0.25818398988887487	0.23208187222977983
GOTERM_MF_DIRECT	GO:0015173~aromatic amino acid transmembrane transporter activity	2	0.9174311926605505	0.04312523787154833	P08195, Q01650	212	4	19253	45.408018867924525	0.9999999980543239	0.25818398988887487	0.23208187222977983
GOTERM_MF_DIRECT	GO:0003725~double-stranded RNA binding	4	1.834862385321101	0.04772161197635194	P08195, P02786, P08238, P10809	212	74	19253	4.908975012748598	0.9999999997824359	0.28199134349662514	0.2534823285497136
GOTERM_MF_DIRECT	GO:0019003~GDP binding	4	1.834862385321101	0.050949737844302664	P62834, P01116, P61026, P51148	212	76	19253	4.779791459781529	0.9999999999535921	0.29390875367372554	0.2641949016539643
GOTERM_MF_DIRECT	GO:0086083~cell adhesive protein binding involved in bundle of His cell-Purkinje myocyte communication	2	0.9174311926605505	0.05361412429652576	P15924, P14923	212	5	19253	36.32641509433962	0.9999999999870862	0.29390875367372554	0.2641949016539643
GOTERM_MF_DIRECT	GO:0030492~hemoglobin binding	2	0.9174311926605505	0.05361412429652576	P00738	212	5	19253	36.32641509433962	0.9999999999870862	0.29390875367372554	0.2641949016539643
GOTERM_MF_DIRECT	GO:0030235~nitric-oxide synthase regulator activity	2	0.9174311926605505	0.05361412429652576	P07900, P08238	212	5	19253	36.32641509433962	0.9999999999870862	0.29390875367372554	0.2641949016539643
GOTERM_MF_DIRECT	GO:0098639~collagen binding involved in cell-matrix adhesion	2	0.9174311926605505	0.05361412429652576	P05556, P17301	212	5	19253	36.32641509433962	0.9999999999870862	0.29390875367372554	0.2641949016539643
GOTERM_MF_DIRECT	GO:0048403~brain-derived neurotrophic factor binding	2	0.9174311926605505	0.05361412429652576	P01023	212	5	19253	36.32641509433962	0.9999999999870862	0.29390875367372554	0.2641949016539643
GOTERM_MF_DIRECT	GO:0003735~structural constituent of ribosome	6	2.7522935779816518	0.05739096607742947	Q02878, P23396, P26373, P36578, P62753, P62249	212	189	19253	2.8830488170110815	0.9999999999979065	0.3108677329194096	0.2794393467341506
GOTERM_MF_DIRECT	GO:0051287~NAD binding	3	1.3761467889908259	0.06198117686462546	P04406, P09874	212	37	19253	7.363462519122897	0.9999999999997728	0.3317815938047598	0.2982388392662566
GOTERM_MF_DIRECT	GO:0001848~complement binding	2	0.9174311926605505	0.06398857461944019	P0C0L4, P00751	212	6	19253	30.27201257861635	0.9999999999999143	0.3321291298863985	0.2985512398319494
GOTERM_MF_DIRECT	GO:0015190~L-leucine transmembrane transporter activity	2	0.9174311926605505	0.06398857461944019	P08195, Q01650	212	6	19253	30.27201257861635	0.9999999999999143	0.3321291298863985	0.2985512398319494
GOTERM_MF_DIRECT	GO:0019838~growth factor binding	3	1.3761467889908259	0.06496591771404278	O00560, P01023	212	38	19253	7.169687189672294	0.9999999999999467	0.3321291298863985	0.2985512398319494
GOTERM_MF_DIRECT	GO:0140311~protein sequestering activity	3	1.3761467889908259	0.06496591771404278	O00560, P63104, P21333	212	38	19253	7.169687189672294	0.9999999999999467	0.3321291298863985	0.2985512398319494
GOTERM_MF_DIRECT	GO:0005546~phosphatidylinositol-4,5-bisphosphate binding	4	1.834862385321101	0.07051166806645116	Q96QA5, O00560, P06396, P07355	212	87	19253	4.175450010843635	0.9999999999999964	0.35561761392278396	0.3196650639437772
GOTERM_MF_DIRECT	GO:0044325~transmembrane transporter binding	5	2.293577981651376	0.07404493464544172	P07900, P02787, P05023, P63104, P21333	212	144	19253	3.15333464360587	0.9999999999999993	0.35561761392278396	0.3196650639437772
GOTERM_MF_DIRECT	GO:0030911~TPR domain binding	2	0.9174311926605505	0.07424983147838346	P07900, P08238	212	7	19253	25.94743935309973	0.9999999999999994	0.35561761392278396	0.3196650639437772
GOTERM_MF_DIRECT	GO:0050544~arachidonate binding	2	0.9174311926605505	0.07424983147838346	P06702, P05109	212	7	19253	25.94743935309973	0.9999999999999994	0.35561761392278396	0.3196650639437772
GOTERM_MF_DIRECT	GO:0019966~interleukin-1 binding	2	0.9174311926605505	0.07424983147838346	P01023	212	7	19253	25.94743935309973	0.9999999999999994	0.35561761392278396	0.3196650639437772
GOTERM_MF_DIRECT	GO:0048406~nerve growth factor binding	2	0.9174311926605505	0.07424983147838346	P01023	212	7	19253	25.94743935309973	0.9999999999999994	0.35561761392278396	0.3196650639437772
GOTERM_MF_DIRECT	GO:0031492~nucleosomal DNA binding	3	1.3761467889908259	0.07736442325049976	O75367, P16403, P16401	212	42	19253	6.486859838274933	0.9999999999999999	0.36667513103101446	0.3296046782234834
GOTERM_MF_DIRECT	GO:0043120~tumor necrosis factor binding	2	0.9174311926605505	0.08439912408546305	P01023	212	8	19253	22.704009433962263	1.0	0.39185307611107845	0.35223716072402433
GOTERM_MF_DIRECT	GO:0019828~aspartic-type endopeptidase inhibitor activity	2	0.9174311926605505	0.08439912408546305	P04406	212	8	19253	22.704009433962263	1.0	0.39185307611107845	0.35223716072402433
