# Supplementary material for: Hyaluronic Acid Decoration Facilitates CD44‐Mediated Targeting and Alters Protein Corona Formation of Extracellular Vesicles
Source: J Extracell Vesicles. 2026 Mar 26;15(4):e70263. doi: 10.1002/jev2.70263 (PMC13140515; doi:10.1002/jev2.70263)
Supplement: Supplementary file 4 — Supporting Information: jev270263‐supp‐0004‐Table_S4 [file JEV2-15-e70263-s004.xlsx]

## Sheet: Fig._7A
Unique in plasma-exposed MCF7-EVs	Common in plasma-exposed MCF7-EVs and MCF7-EVs	Unique in MCF7-EVs
P01871	P62807	P09429
P02649	P19338	P10412
P04114	Q99878	O15020
P04196	P16401	Q07955
P10909	Q99715	P60709
P01876	P81605	Q9P2U7
P02656	P06748	P06454
P02746	Q71DI3	Q5VSP4
P0DOX8	P62805	P07305
P01859	P05109	Q01130
Q96SK2	Q9BPU6	Q99880
P01042	Q92688	Q9UJA3
P03951	P39060	Q8N130
P0DOY3	O00468	Q5TEC6
Q5VTE0	P55072	P16070
P01023	P02751	P07910
P02647	P06702	Q9H1E3
P01009	P01857	Q6GYQ0
P02671	P61626	P20962
P04004	P04406	P15311
P00738	P07355	Q9BQE3
Q14624	P25311	Q9H165
P01861	P14923	P23677
P02652	P53999	Q9NZT1
P01834	P04259	Q14978
Q13103	P05783	P23528
P01024	P09874	Q06830
P11597	P08238	P45973
P02787	Q01105	P0DP25
Q92954	P47929	Q68CQ4
P02776	P16403	Q9UH77
P27169	P04792	Q16629
P05154	Q96P63	P26583
P63261	P16104	Q96GR2
P14618	P15924	P07437
P03950	Q02413	P29692
P19823	P29508	P17096
Q14520	Q5T749	P62306
P02654	P49006	Q9UPW8
Q9P2B2	Q96FQ6	P39687
P02747		Q13867
P06727		P18124
P05089		P60981
P00742		P62269
P12259
P02679
P02765
P0C0L4
P04211
P0DMR1
P01591
P01615
P31025
O43866
P06396
P01619
P0DOX7
P04217
P04040
Q15758
Q5DID0
Q9BY43
P04003
P67809
P01116
P0DOX2
Q01469
P60900
P02655
Q8NB25
P36955
P32119
P04075
Q02878
Q8TDL5
P06733
Q8IW75
P54652
P01011
P62753
P05023
P02788
P16112
Q08188
Q15113
O75608
P98160
P02790
Q8IWJ2
P62249
P21333
P23396
P03952
Q15517
Q9Y490
Q9HAV0
A8K2U0
Q15334
O14791
P01700
P02786
Q969P0
P51148
P08493
Q5ZPR3
P48594
P01825
P00450
P00747
P36222
P07900
P60174
Q96QA5
O15230
O95445
P08195
P00751
Q13835
P10809
P02775
P02760
Q15828
O75367
P05452
P36578
Q03591
Q08554
Q9GZZ8
Q9HCY8
P13639
P12830
P08603
P61026
O75054
P42357
Q00577
O00560
P63104
P62834
P26006
P05556
P02774
P50990
P17301
O14732
P11047
A0A0A0MS15
Q08431
Q01650
Q6ZVX7
P45880
P18827
P26373

## Sheet: Fig._7B
Unique in plasma-exposed HAS3-EVs	Common in plasma-exposed HAS3-EVs and HAS3-EVs	Unique in HAS3-EVs
P01871	P62807	O15020
P02649	P05109	Q9NZT1
P01876	P19338	P60709
P04114	P47929	P11142
P03951	P81605	P09429
P04196	Q99878	P31947
P01042	P06702	Q5VSP4
P01009	P15924	Q86TX2
P01859	P16401	Q06830
P01023	P29508	P0DP25
P0DOX8	Q99715	Q9UJA3
P02746	Q9BPU6	P10599
P02671	P01857	P62937
P02787	Q71DI3	P10412
P00738	P62805	P02545
P01024	P04792	Q9H165
P02656	P14923	P06454
Q5VTE0	Q01469	P11021
Q14624	P06733	P23528
P02647	P06748	P31151
P02751	P07355	P68104
P01834	P14618	P62987
P04004	P04075	P62491
P04259	P61626	P09758
P27169	P04406	P15104
P63261	P32119	Q969J3
P02652	P48594	P07108
P05154	P63104	Q14574
Q9P2B2	P13639	P58107
P11597	P08238	P61981
P00742	P06396	Q92817
P19823	Q9BQE3	P62258
P12259	Q02413	P68371
P02776	P01861	Q14134
P02679	P55072	P07437
Q92954	Q96FQ6	Q8WVV4
P03950	P10909	Q9H299
P02747	P08195	P07237
P0C0L4	Q02878	P23677
Q13103	Q08554	Q9UGL9
Q15758	Q96P63	P00338
O00468	P01615	P04083
P04211	P05023	A0A2R8Y4L2
P0DOX7	P16104	Q6GYQ0
Q14520	P39060	P46783
P02765	P0DOY3	P19105
P06727	P53999	O43707
Q96SK2	Q5T749	P38606
P16403	Q96QA5	P26038
P05089	P23396	Q5VT79
P01619	P61026	P31944
P04217	P42357	Q9UH77
Q8NB25		P21796
P02654		P60842
P01591		O95670
Q9BY43		Q01130
P02790		O60437
O43866		P20962
P01011		P08133
P31025		P27482
P01116		P07357
P0DOX2		Q13867
P05783		P62081
Q8TDL5		P22626
Q5DID0		Q9Y446
P04040		P16402
P02788		P0DMV9
P60174		O43760
P60900		P23526
P00747		Q96MX3
P49006		P18124
Q9HAV0		P07910
P36955		P63267
P16112		P16070
Q15113		P52907
P03952		P40121
P54652		Q99497
P00751		B3EWG6
A8K2U0		O00299
P21333		P26641
P04003		P36543
Q15517		Q13404
Q8IW75		P06576
P00450		Q09666
O75608		P15259
P25311		P35579
P02786		P31946
P51148		O60218
Q15828		P14854
Q08188		P19971
P02655		P60866
O95445		Q9P2U7
P98160		P62269
Q15334		P13798
O15230		Q01518
O14791		P08865
Q9Y490		O43175
P17301		P35221
P02760		P27348
P62834		P78371
Q5ZPR3		Q9Y3R4
P0DMR1		P47755
Q9HCY8		P16152
P10809		O60493
Q13835		P22735
P62249		Q6UWP8
P05452		P49189
P02775		P12429
P68871		P15311
Q9GZZ8		P52565
P01700		P05386
P62753		Q7Z406
O75054		P28482
P08493		Q9H190
Q01105		Q07955
P09874		Q8N5A5
P01833
P26006
P12830
P02774
P01825
P36222
O00560
Q03591
P07900
P08603
Q86SG5
Q8IWJ2
P05556
Q08431
P50395
Q969P0
Q01650
P67809
P36578
P11488
Q9C0H2
P26373
O14732
P02749
P19827
P45880
A0A0A0MS15
Q9Y365
Q00577
P50990
P11047
O75367

## Sheet: Fig._7E
This study		Fan et al. 2023		Hurwitz et al. 2016		Rontogianni et al. 2019			Unique to this study	Unique to Fan et al. 2023	Unique to Rontogianni et al. 2019	Unique to Hurwitz et al. 2016	This study & Fan et al. 2023	This study & Rontogianni et al. 2019	This study & Hurwitz et al. 2016	Fan et al. 2023 & Rontogianni et al. 2019	Fan et al. 2023 & Hurwitz et al. 2016	Rontogianni et al. 2019 & Hurwitz et al 2016	This study & Fan et al. 2023 & Rontogianni et al. 2019	This study & Fan et al. 2023 & Hurwitz et al. 2016	This study & Rontogianni et al. 2019 & Hurwitz et al. 2016	Fan et al. 2023 & Rontogianni et al. 2019 & Hurwitz et al. 2016	All
UniProt accession	Gene name	UniProt accession	Gene name	UniProt accession	Gene name	UniProt accession	Gene name		H2BC4; H2BC6; H2BC7; H2BC8; H2BC10	UBC;UBB;RPS27A;UBA52	RBM47	SHISA3	COL12A1	APOE	APOE	ACTB	ACTB	UBA6	COL12A1	COL12A1	APOE	ACTB	COL12A1
P62807	H2BC4; H2BC6; H2BC7; H2BC8; H2BC10	P60709;A0A2R8Y793;E7EVS6;A0A2R8YGF8;G5E9R0;C9JTX5;C9JZR7;C9JUM1;Q6S8J3;A5A3E0;P0CG38;Q562R1;A0A2R8YFE2;A0A2R8YEA7;Q9BYX7;P0CG39;F8WCH0	ACTB	A0AVT1	UBA6	A0AV96;Q8TBY0;Q9NQ94	RBM47		IGHM	HSPA1A;HSPA1B	ESYT2	TSPAN11	CLU	LYZ	LYZ	CD9	CD9	KIAA1598	CLU	CLU	LYZ	CD9	CLU
P01871	IGHM	P21926;A6NNI4;A0A2R8Y478;G8JLH6;A0A087WU13	CD9	A0MZ66	SHTN1	A0AVT1	UBA6		DPYSL5	TUBB4B;TUBB4A	ARHGAP10	CPED1	GAPDH	COL12A1	COL12A1	ARRDC1	ARRDC1	FAM168B	GAPDH	GAPDH	COL12A1	ARRDC1	GAPDH
Q9BPU6	DPYSL5	P0CG48;F5GYU3;Q96C32;Q5PY61;J3QKN0;F5GXK7;F5H747;F5H388;B4DV12;F5H265;P0CG47;F5H2Z3;F5H6Q2;J3QTR3;J3QS39;P62987;P62979;M0R1M6;Q49A90;A0A2R8Y422;M0R1V7;M0R2S1;F5GZ39;J3QSA3	UBC;UBB;RPS27A;UBA52	A0PJX4	SHISA3	A0FGR8	ESYT2		IGHG1	ARF3;ARF1	SLC22A23	ANKUB1	COL18A1	APOB	APOB	SLC7A5	SLC7A5	VPS37C	COL18A1	COL18A1	APOB	SLC7A5	COL18A1
P01857	IGHG1	Q8N5I2;Q5T370;F2Z3I4;Q5T371	ARRDC1	A1KXE4	FAM168B	A0MZ66	KIAA1598		H3C15; H3C14; H3C13	PLSCR3;TMEM256-PLSCR3	ILVBL	FBLL1	FN1	CLU	CLU	PTGFRN	PTGFRN	CNOT1	FN1	FN1	CLU	PTGFRN	FN1
P02649	APOE	Q01650;A0A0C4DGL4	SLC7A5	A1L157	TSPAN11	A1A4S6	ARHGAP10		H4C1; H4C2; H4C3; H4C4; H4C5; H4C6; H4C8; H4C9; H4C11; H4C12; H4C13; H4C14; H4C15; H4C16	HIST1H3A;H3F3A;HIST2H3A;HIST3H3;H3F3B;H3F3C	C1ORF226	TRIM75P	JUP	GAPDH	IGHA1	CLDN3	CLDN3	C2ORF72	JUP	JUP	GAPDH	CLDN3	JUP
Q71DI3	H3C15; H3C14; H3C13	Q9P2B2	PTGFRN	A4D0V7	CPED1	A1A5C7	SLC22A23		H1-5	RHOC;RHOA	PLEKHG3	SNRPG	DSP	APOC3	GAPDH	GAPDH	GAPDH	PGP	DSP	DSP	APOC3	GAPDH	DSP
P62805	H4C1; H4C2; H4C3; H4C4; H4C5; H4C6; H4C8; H4C9; H4C11; H4C12; H4C13; H4C14; H4C15; H4C16	O15551	CLDN3	A5D8V6	VPS37C	A1KXE4	FAM168B		H2AX	NME1-NME2;NME2;NME1	SH3PXD2B	GPR89B	AGRN	A2M	APOC3	SLC3A2	SLC3A2	SMCHD1	AGRN	AGRN	COL18A1	SLC3A2	AGRN
P61626	LYZ	P04406;E7EUT5	GAPDH	A5YKK6	CNOT1	A1L0T0	ILVBL		HRG	EIF4A1;EIF4A2	NBAS	IGLL5	PKM	APOA1	IGLC3	SLC1A5	SLC1A5	SMIM1	PKM	PKM	FN1	SLC1A5	PKM
Q99715	COL12A1	F5H0E2	SLC3A2	A6NCS6	C2orf72	A1L170	C1orf226		C1QB	ARPC4;ARPC4-TTLL3	KLRG2	TMEM238	PTGFRN	COL18A1	COL18A1	EEF1A1;EEF1A1P5	ATP1A1	NACA	PTGFRN	PTGFRN	VTN	ATP1A1	PTGFRN
P16401	H1-5	Q15758;M0QXM4;M0QX44;M0R144	SLC1A5	A6NDG6	PGP	A1L390	PLEKHG3		IGHG2	SEZ6L2	TRAPPC13	SULT2B1	HSPB1	FN1	FN1	ATP1A1	SLC44A2	DDX39A	HSPB1	HSPB1	JUP	SLC44A2	HSPB1
P16104	H2AX	P68104;Q5VTE0;A0A087WV01;A0A087WVQ9;A6PW80;Q5JR01	EEF1A1;EEF1A1P5	A6NFN9	FBLL1	A1X283	SH3PXD2B		TMEM209	DCTN1;DKFZP686E0752	MAP1LC3B;MAP1LC3B2	DDX3X	NPM1	VTN	VTN	SLC44A2	HSPA8	MYO1C	NPM1	NPM1	DSP	HSPA8	NPM1
P04114	APOB	P05023;H0Y7C1;Q13733;Q5TC01;E9PRA5;P20648;Q5TC02;Q5TC05	ATP1A1	A6NHQ2	SMCHD1	A2RRP1	NBAS		KNG1	EEF1E1;EEF1E1-BLOC1S5	PALM3	FBP2	DSG1	JUP	JUP	HSPA8	HSPB1	SNAP23	GSN	DSG1	DCD	HSPB1	GSN
P04196	HRG	K7ESP7	SLC44A2	A6NHR9	SMIM1	A4D1S0	KLRG2		F11	STON2	RGPD3;RGPD4	UQCRQ	GSN	DSP	DSP	HSPB1	EPCAM	AIP	SLC1A5	GSN	NCL	EPCAM	SLC1A5
P10909	CLU	A8K7Q2;E9PS65;E9PM13	HSPA8	A6NK02	IGLL5	A5D8V6	VPS37C		EEF1A1P5	40057	FAM127A;FAM127C	PIP5K1B	SLC1A5	ITIH4	KRT6B	EPCAM	RAB10	STXBP3	PSMA6	SLC1A5	AGRN	RAB10	PSMA6
P01876	IGHA1	P04792;F8WE04;C9J3N8	HSPB1	P62308	TMEM238	A5PLN9	TRAPPC13		SERPINA1	NRCAM	ARHGAP32	PDZD2	PSMA6	DCD	DCD	RAB10	GNAS	RAB27B	PRDX2	PSMA6	S100A8	GNAS	PRDX2
P04406	GAPDH	P16422;B5MCA4;C9JKY3	EPCAM	B2RUZ4	NACA	A5YKK6	CNOT1		FGA	39326	FAM171A2	BET1	PRDX2	SPP2	IGKC	GNAS	PKM	AP3B1	ALDOA	PRDX2	ACTG1	PKM	ALDOA
P02656	APOC3	P61026	RAB10	P0CG08	DDX39A	Q9GZQ8;A6NCE7	MAP1LC3B;MAP1LC3B2		HP	37500	SNRPG;SNRPGP15	SLC31A1	ALDOA	C3	NCL	ANXA2;ANXA2P2	ALDOA	RHOD	ENO1	ALDOA	PKM	ALDOA	ENO1
P02746	C1QB	P63092;Q5JWF2;A0A590UJ58;B0AZR9;A0A590UJF0;A0A590U	GNAS	B9A064	MYO1C	A6NCS6	C2orf72		IGHG4	MOB1B;MOB1A	UMAD1	TGM5	ENO1	NCL	AGRN	PKM	HSP90AA1	PSMD11	ATP1A1	ENO1	PTGFRN	HSP90AA1	ATP1A1
P0DOX8		P07355;H0YN42;A6NMY6;H0YMU9;H0YMD0;H0YM50;H0YKS4;H0YNP5;H0YN28;H0YL33;H0YMM1;H0YKX9;H0YMT9;H0YLV6;H0YKZ7;H0YNA0;H0YMW4;H0YKL9;H0YN52;H0YKV8;H0YMD9;H0YNB8;H0YKN4;H0YLE2	ANXA2;ANXA2P2	C9JI98	SNAP23	A6NDB9	PALM3		APOA2	HNRNPC;HNRNPCL1;HNRNPCL4;HNRNPCL2;HNRNPCL3	DNASE2	DNPH1	ATP1A1	AGRN	S100A8	ALDOA	PSMA1	PSMD12	HSPG2	ATP1A1	KRT18	PSMA1	HSPG2
P01859	IGHG2	H3BTN5;H3BQ34;H3BUW1;H3BTJ2;H3BT25;H3BU13;H3BN34;H3BQZ3	PKM	E9PAV3	AIP	A6NDG6	PGP		CETP	BAG6;BAT3	AGPS	NDUFB5	HSPG2	S100A8	ACTG1	HSP90AA1	PSMA7	PSMD9	GCC2	HSPG2	HSPB1	PSMA7	RPS16
Q96SK2	TMEM209	P04075;J3KPS3;H3BQN4;H3BPS8;H3BUH7;H3BR04;H3BMQ8;H3BU78;H3BR68	ALDOA	O00148	STXBP3	A6NHR9	SMCHD1		TF	PCBP2;PCBP3	KIF2A	GSTZ1	GCC2	ACTG1	PKM	PSMA1	ACTN4	PGRMC1	RPS16	RPS16	NPM1	ACTN4	HSP90AB1
P01042	KNG1	P07900;G3V2J8;Q14568;Q58FF8;Q58FF6;Q58FG0	HSP90AA1	O00159	RAB27B	A6NKT7;Q7Z3J3	RGPD3;RGPD4		PRG4	DDX19A;DDX19B	PDLIM1	WBSCR22	RPS16	PKM	KPRP	PSMA7	CD81	SUPT5H	HSP90AB1	HSP90AB1	GSN	CD81	FLNA
P03951	F11	P25786;F5GX11;B4DEV8	PSMA1	O00161	AP3B1	A6ZKI3;Q17RB0	FAM127A;FAM127C		PF4	EIF5A;EIF5A2;EIF5AL1	ACOT7	KDM1A	HSP90AB1	HABP2	PTGFRN	ACTN4	NUMA1	HIP1	FLNA	FLNA	CAT	NUMA1	RPS3
P0DOY3	IGLC3	O14818;H0Y586;Q8TAA3;A0A087WYS6	PSMA7	O00170	SULT2B1	A7KAX9	ARHGAP32		PON1	ECM29;KIAA0368	GTPBP1	KPNA6	FLNA	PTGFRN	ARG1	CD81	CLU	CLIC1	RPS3	RPS3	SLC1A5	CLU	TLN1
Q5VTE0	EEF1A1P5	K7EJH8	ACTN4	O00186	RHOD	A8K2U0	A2ML1		SERPINA5	NOMO2;NOMO1;NOMO3	ARVCF	EIF1B	RPS3	F10	KRT18	NUMA1	VCP	EIF3F	TLN1	TLN1	CHMP4A	VCP	TFRC
P01023	A2M	P60033;E9PJK1;E9PRJ8;H0YDL9;H0YDJ9;E9PIF1;A6NMH8;E9PM31;H0YEE2	CD81	O00194	PSMD11	A8MVW0	FAM171A2		ANG	NPTN;DKFZP566H1924	LGALS8	HIST1H2BK	TLN1	KRT18	HSPB1	CLU	CLTC	WWP2	TFRC	TFRC	YBX1	CLTC	IGSF8
P02647	APOA1	A0A087WY61;F5H4J1;F5H6Y5;K4DIE0;F5H763;F5H0Z7;F5H2F3;F5H3L6;F5GZW1;F5H1L0;F8W6T3;F5H068;F5H073;F5GWK2;F5GWA2;F5H4Y4;F5H7R5	NUMA1	O00203	PSMD12	P62308;A8MWD9	SNRPG;SNRPGP15		ITIH2	GPR56;ADGRG1	NDUFS8	NOL3	TFRC	FGG	NPM1	VCP	SDCBP	IPO5	IGSF8	IGSF8	KRAS	SDCBP	RAB5C
P01009	SERPINA1	P10909;E7ERK6;H0YC35;H0YLK8;H0YAS8;E7ETB4;E5RG36;E5RGB0;E5RH61;E5RJZ5	CLU	O00204	PSMD9	B2RUZ4	SMIM1		H1-2	PPP3CA;PPP3CB	NFKBIE	SRGAP2	IGSF8	HSPB1	DSG1	CLTC	PSMB3	SAP18	RAB5C	RAB5C	FABP5	PSMB3	CD276
P39060	COL18A1	P55072;C9IZA5;C9JUP7	VCP	O00212	PGRMC1	C9J7I0	UMAD1		APOC1	ROR2	ATOX1	POP7	RAB5C	NPM1	GSN	SDCBP	YWHAZ	DNM1L	CD276	CD276	PSMA6	YWHAZ	HSP90AA1
P02671	FGA	Q00610;A0A087WVQ6;J3KS13;K7EJJ5;J3KRF5;J3KSQ2;J3QL20;A0A087WV74;A0A087WXH4;F5H5N6	CLTC	O00231	SUPT5H	Q13765;E9PAV3;Q9BZK3	NACA		C1QC		DFFA	CBR3	CD276	GSN	SERPINB3	PSMB3	TUBB	IFRD1	HSP90AA1	HSP90AA1	PRDX2	TUBB	TPI1
P02751	FN1	G5EA09	SDCBP	O00232	HIP1	O00115	DNASE2		APOA4		PDHX	ALDH1A2	HSP90AA1	CAT	CAT	YWHAZ	PSMB5	AGRN	TPI1	TPI1	ALDOA	PSMB5	LAMA5
P04004	VTN	P49720;A0A087WUL2;A0A087WXQ8;A0A087WY10	PSMB3	O00233	CLIC1	O00116	AGPS		F5		MATN2	FSBP	TPI1	SLC1A5	SLC1A5	TUBB	TACSTD2	EXOC5	LAMA5	LAMA5	RPL6	TACSTD2	VCP
P14923	JUP	P63104;B0AZS6;E7EX29;B7Z2E6;H0YB80;E7ESK7;E9PD24;E7EVZ2;E5RGE1;E5RIR4	YWHAZ	O00264	EIF3F	O00139	KIF2A		AHSG		SLC33A1	UBL3	LAMA5	CHMP4A	CHMP4A	PSMB5	PSMA3	NDUFA4	VCP	VCP	MARCKSL1	PSMA3	SLC3A2
P15924	DSP	P07437;Q5JP53;Q5ST81	TUBB	O00267	WWP2	O00148	DDX39A		C4A		WASL	NDUFB4	VCP	YBX1	YBX1	TACSTD2	PSMA6	PSMD14	SLC3A2	SLC3A2	BPIFB1	PSMA6	HSPD1
P04259	KRT6B	P28074;H0YJM8	PSMB5	O00291	IPO5	O00151	PDLIM1		IGLV7-43		CCRL2	SNAPIN	SLC3A2	KRAS	KRAS	PSMA3	ADAM10	KPNA3	HSPD1	HSPD1	ENO1	ADAM10	EEF2
P00738	HP	P09758	TACSTD2	O00299	SAP18	O00154	ACOT7		HNRNPCL4		IGF2BP3	MAP3K6	HSPD1	FABP5	FABP5	PSMA6	THBS1	SDCBP	EEF2	DSC1	RPS6	THBS1	CDH1
Q14624	ITIH4	H0YJ03	PSMA3	O00303	DNM1L	O00159;Q8N1T3	MYO1C		JCHAIN		RTCA	LARGE	DSC1	PSMA6	PSMA6	ADAM10	PSMB6	NOP56	CDH1	EEF2	ATP1A1	PSMB6	RAB10
P01861	IGHG4	P60900;G3V295;G3V5Z7;G3V3I1;G3V3U4;G3V4S5;G3V2S7	PSMA6	O00308	IFRD1	O00161	SNAP23		IGKV2D-28		PIK3C2A	PEX11B	EEF2	PRDX2	PRDX2	THBS1	ITGB1	PODXL	RAB10	CDH1	LYPLA1	ITGB1	IGSF3
P02652	APOA2	O14672;H0YNC5	ADAM10	O00410	AGRN	O00170	AIP		LCN1		PIK3R2	GLUD1	CDH1	ALDOA	ALDOA	PSMB6	ANXA11	KPNA4	IGSF3	RAB10	HSPG2	ANXA11	SDCBP
P81605	DCD	P07996;A8MZG1	THBS1	O00422	EXOC5	O00178	GTPBP1		CD5L		GOLIM4	C5	RAB10	RPL6	ANXA2	ITGB1	PRDX1	PPP6C	SDCBP	IGSF3	RPS16	PRDX1	YWHAZ
P01834	IGKC	P28072;A0A087X2I4;I3L3X7	PSMB6	O00429	NDUFA4	O00186	STXBP3		IGKV3-20		PLOD2	IGJ	IGSF3	MARCKSL1	RPL6	ANXA11	FASN	MAN2B1	YWHAZ	SDCBP	HSP90AB1	FASN	RAP1A
Q13103	SPP2	P05556;C9JPK5;E7ERX5;Q5T3E6;E9PLR6;E7EUI6;E7EQW5;C9JJP8;Q5T3E5;E9PQJ2;H7C4N8	ITGB1	O00458	PSMD14	O00192	ARVCF		A1BG		HMGN4	CRYAB	SDCBP	BPIFB1	MARCKSL1	PRDX1	CFL1	PDXK	RAP1A	YWHAZ	FLNA	CFL1	ITGA3
P01024	C3	P50995;H0Y6E1	ANXA11	O00468	KPNA3	O00194	RAB27B		UMODL1		BIN1	FGB	YWHAZ	ENO1	BPIFB1	FASN	RTN4	CLDN4	ITGA3	RAP1A	RPS3	RTN4	ITGB1
P11597	CETP	Q06830;A0A0A0MSI0;A0A0A0MRQ5	PRDX1	O00471	SDCBP	O00203;Q13367	AP3B1		C4BPA		STK25	FTL	RAP1A	HSPA2	ENO1	CFL1	PDCD6IP	COX7A2L	ITGB1	ITGA3	TLN1	PDCD6IP	CCT8
P02787	TF	P49327;A0A0U1RQF0;A0A0U1RRG3;A0A1B0GTR5;J3KTF0	FASN	O00483	NOP56	O00212	RHOD		APOC2		LAD1	KRT1	ITGA3	RPS6	RPS6	RTN4	CD47	NDUFAB1	CCT8	ITGB1	GNB4	CD47	ITGA2
Q92954	PRG4	P23528;G3V1A4;E9PP50;E9PK25;E9PLJ3;E9PS23;E9PQB7	CFL1	O00487	DDX3X	O00214	LGALS8		FAM184A		PES1	RPLP0	ITGB1	ATP1A1	ATP1A1	PDCD6IP	LAMC1	CIT	ITGA2	CCT8	LLGL1	LAMC1	LAMC1
P02776	PF4	P0DMV8;A0A0G2JIW1;P0DMV9;V9GZ37	HSPA1A;HSPA1B	O00505	PODXL	O00217	NDUFS8		SERPINF1		PITPNM1	FABP3	CCT8	ACAN	LTF	CD47	ATP1B1	COPE	LAMC1	ITGA2	TFRC	ATP1B1	S100A16
P27169	PON1	F8W914;H7C106	RTN4	O00560	KPNA4	O00221	NFKBIE		H2AC14		MPHOSPH10	SERPIND1	ITGA2	PCOLCE	LYPLA1	LAMC1	PSMA4	STX16	S100A16	LAMC1	IGSF8	PSMA4	MFGE8
P19338	NCL	Q8WUM4;A0A3B3IT07;C9IZF9;F8WDK9;F8WEQ7;F8WBR8	PDCD6IP	O00567	PPP6C	O00231	PSMD11		SERPINA12		RNASET2	NEFL	LAMC1	LYPLA1	HSPG2	ATP1B1	HSP90AB1	ADAM10	MFGE8	S100A16	RAB5C	HSP90AB1	SLC7A5
O00468	AGRN	Q08722;A0A2R8Y484;H7BYS8	CD47	O00571	MAN2B1	O00232	PSMD12		SERPINA3		CYR61	PRSS2	S100A16	HSPG2	RPS16	PSMA4	PSMA5	PDCD5	SLC7A5	MFGE8	MGP	PSMA5	GDI2
P05154	SERPINA5	P11047;Q9Y6N6;R4GNC7	LAMC1	O00592	FBP2	O00233	PSMD9		TGM3		PIR	ABCB1	MFGE8	GCC2	HSP90AB1	HSP90AB1	PSMB4	PRMT5	GDI2	SLC7A5	CD276	PSMB4	TTYH3
P05109	S100A8	P05026;V9GYR2	ATP1B1	O00629	PDXK	O00244	ATOX1		HPX		NTN3	MYL3	SLC7A5	RPS16	FLNA	PSMA5	IGSF3	SLC9A3R1	TTYH3	GDI2	PARP1	IGSF3	STARD10
P63261	ACTG1	P25789;H0YMZ1;H0YN18;H0YL69;H0YKT8;H0YMA1;H0YKS0;H0YLC2;H0YMI6;H0YMV3;H0YLS6	PSMA4	O00743	CLDN4	O00264	PGRMC1		LGALS7; LGALS7B		TRIM38	KRT19	GDI2	HSP90AB1	RPS3	PSMB4	CTNNA1	TPP1	STARD10	TTYH3	HSP90AA1	CTNNA1
P14618	PKM	P08238;Q58FF7	HSP90AB1	O00754	COX7A2L	O00267	SUPT5H		AZGP1		CES2	SNRPA	TTYH3	FLNA	CDSN	IGSF3	GNB2	NRP1		STARD10	TPI1	GNB2
P03950	ANG	P28066	PSMA5	O00757	NDUFAB1	O00273	DFFA		KLKB1		UBE2C	HNRNPA1	STARD10	RPS3	TLN1	CTNNA1	SERINC5	TNPO2			LAMA5	SERINC5
P19823	ITIH2	P28070	PSMB4	O00764	CIT	O00291	HIP1		APOL1		SCD	C4B		TLN1	GNB4	GNB2	EEF1A2	POLR3A			VCP	EEF1A2
P16403	H1-2	O75054	IGSF3	O14493	COPE	O00299	CLIC1		IGLV1-47		PPAP2A	H2AFV		GNB4	LLGL1	SERINC5	PSMB1	TSPAN4			APOM	PSMB1
Q14520	HABP2	P35221;G3XAM7;E5RIB1;E5RG03;E5RGY6;E5RHV7;E5RJ41;E5RJL0;E5RIE0;E5RFM3;A0A0A0MRI5;E5RGD2;E5RJP7;H0YBB8;E5RFM5;E5RFG3;E5RGY7;E5RFK9;E5RGG4;E5RHJ5;E5RGU3;A0A087WZL6;E5RIT8;E5RGS1;E5RJ43;E5RJZ2	CTNNA1	O14548	STX16	O00303	EIF3F		SERPINB4		ARID1A	TRAPPC2B		A2ML1	TFRC	EEF1A2	FLNA	PSMA7			S100A9	FLNA
Q5T749	KPRP	P62879;C9JIS1;C9JXA5;C9JZN1;E7EP32;Q9HAV0;C9JD14;H7C5J5	GNB2	O14561	ADAM10	O00308	WWP2		IGHV4-59		TXNDC9	SULT1A4		LLGL1	IGSF8	PSMB1	EEF2	SCAMP3			SLC3A2	EEF2
P02654	APOC1	Q86VE9;A0A0J9YYI4	SERINC5	O14578	PDCD5	O00330	PDHX		PLG		TRAFD1	HSPA1B		TFRC	RAB5C	FLNA	CCT6A	TAX1BP3			HSPD1	CCT6A
Q9P2B2	PTGFRN	Q05639;A0A2U3TZH3;A0A2R8Y488;A0A2R8Y660;A0A2R8YDN5	EEF1A2	O14579	PRMT5	O00339	MATN2		CHI3L1		DYNC1I1	U2AF1		IGSF8	MGP	EEF2	G6PD	GIPC1			RPL4	G6PD
P02747	C1QC	P20618	PSMB1	O14662	NHERF1	O00391	QSOX1		GSDMA		AP3D1	MYL2		RAB5C	CD276	CCT6A	STOM	LIN7A			S100A14	STOM
P06727	APOA4	P21333;F8WE98;H0Y5C6;H0Y5F3	FLNA	O14672	TPP1	O00400	SLC33A1		CFB		CCS	KRT3		MGP	PARP1	G6PD	GFRA1	IKBKB			EEF2	GFRA1
P05089	ARG1	P13639	EEF2	O14737	NRP1	O00401	WASL		PPBP		ABLIM1	SKIL		CD276	HSP90AA1	STOM	HIST1H4A	HAT1			CDH1	HIST1H4A
P00742	F10	P40227;J3KRI6	CCT6A	O14744	TNPO2	O00410	IPO5		AMBP		GOSR2	IFI30		PARP1	TPI1	GFRA1	CCT8	CASK			RAB10	CCT8
P05783	KRT18	E7EUI8;E7EM57	G6PD	O14745	POLR3A	O00421	CCRL2		MACROH2A1		IRS4	KRT13		CP	LAMA5	HIST1H4A	ANXA4	PPP1R12A			IGSF3	ANXA4
P12259	F5	P27105;F8VSL7	STOM	O14773	TSPAN4	O00422	SAP18		CLEC3B		TOR1A	SNRPB		HSP90AA1	VCP	CCT8	ANXA5	GAK			PURA	ANXA5
P02679	FGG	P56159	GFRA1	O14786	PSMA7	O00425	IGF2BP3		SET		TOR1B	HSPA6		TPI1	APOM	ANXA4	GNB1	XPO1			SDCBP	GNB1
P02765	AHSG	P62805	HIST1H4A	O14787	SCAMP3	O00429	DNM1L		CFHR1		PTGES	IGFBP2		LAMA5	S100A9	ANXA5	LAMB2	SPTBN2			YWHAZ	LAMB2
P0C0L4	C4A	P50990;H7C4C8;H7C2U0	CCT8	O14802	TAX1BP3	O00442	RTCA		LACRT		RIOK3	MYL12A		VCP	SLC3A2	GNB1	ATP2B1	SEC16A			RAP1A	ATP2B1
P04792	HSPB1	P09525;Q6P452;B4E1S2	ANXA4	O14817	GIPC1	O00443	PIK3C2A		CFH		MAP2K7	RAB6A		APOM	PKP1	LAMB2	YWHAG	PLXNB2			ITGA3	YWHAG
P06748	NPM1	P08758;D6RBE9;D6RBL5;E9PHT9;D6RCN3	ANXA5	O14818	LIN7A	O00458	IFRD1		HAL		ACOT8	MSH3		ANP32B	HSPD1	ATP2B1	FLNB	PFAS			ITGB1	FLNB
Q02413	DSG1	P62873;F6UT28;B1AKQ8;F6X3N5;B3KVK2	GNB1	O14828	IKBKB	O00459	PIK3R2		GC		CHEK1	COL9A1		S100A9	SERPINB12	YWHAG	ACLY	ANKRD28			CCT8	ACLY
P04211	IGLV7-43	P55268;F5H520	LAMB2	O14907	HAT1	O00461	GOLIM4		IMPA2		TNFRSF10B	NEB		SLC3A2	RPL4	FLNB	CCT2	SCAMP1			ITGA2	CCT2
P0DMR1	HNRNPCL4	P20020;E7ERY9;A0A0U1RQU3;H0YHH6;F8W1V5;A0A2R8Y535	ATP2B1	O14908	CASK	O00468	AGRN		IGHV3-49		TCERG1	AGA		HSPD1	DSC1	ACLY	ITGA3	SCAMP2			LAMC1	ITGA3
P01591	JCHAIN	P61981	YWHAG	O14910	UQCRQ	O00469	PLOD2		S100A7A		NDC80	CDK11A		CST6	S100A14	CCT2	YWHAE	ARPC1B			S100A16	YWHAE
P01615	IGKV2D-28	O75369;E7EN95;A0A0A0MT44;H7C5L4;A0A0C4DGA1	FLNB	O14920	PPP1R12A	O00471	EXOC5		GNAT1		HS3ST1	ATP6V1B2		RPL4	EEF2	ITGA3	RAN	ARPC2			MFGE8	RAN
P31025	LCN1	P53396;K7EIE7;K7ESG8	ACLY	O14929	GAK	O00479	HMGN4		APOH		MSTN	GAL		S100A14	CDH1	YWHAE	YWHAB	ARPC3			SUB1	YWHAB
O43866	CD5L	P78371;F5GWF6;F8VQ14	CCT2	O14936	XPO1	O00483	NDUFA4				TNFRSF10C	IGFBP4		EEF2	RAB10	RAN	CPNE3	POLR1C			SLC7A5	CPNE3
P06396	GSN	P26006;D6R9X8;H0YA49;K7EMU3	ITGA3	O14949	PIP5K1B	O00487	PSMD14				OPLAH	TUBG1		CDH1	IGSF3	YWHAB	LAMA5	PLSCR1			NCCRP1	LAMA5
P01619	IGKV3-20	P62258;B4DJF2;I3L3T1;K7EIT4;K7EM20;I3L0W5	YWHAE	O14974	PDZD2	O00499	BIN1				BCKDK	PTPRB		RAB10	PURA	CPNE3	SLC6A14	PGRMC2			VDAC2	PSMB2
P0DOX7		P62826;B5MDF5;F5H018;J3KQE5;B4DV51;H0YFC6;A0A087X0W0	RAN	O14976	SPTBN2	O00505	KPNA3				IFIT3	NPY1R		IGSF3	SDCBP	LAMA5	PSMB2	PFDN6			SDC1	CCT7
P04217	A1BG	P68371;P04350;M0R2D3;M0QY85;M0R0X0;M0QY37;M0QX14;M0QZL7;M0QYM7;M0R278;M0R042;M0R2T4;A0A075B724	TUBB4B;TUBB4A	O14980	SEC16A	O00506	STK25				WNT9A	CALML3		PURA	YWHAZ	PSMB2	CCT7	LAMA5			RPL13	GNAI3
P29508	SERPINB3	P31946;Q4VY20;Q4VY19;A0A0J9YWE8;A0A0J9YWZ2	YWHAB	O14986	PLXNB2	O00515	LAD1				PLD2	POLD1		SDCBP	RAP1A	CCT7	GNAI3	VGF			GDI2	PSMD3
P04040	CAT	O75131;A0A087WYQ3;A0A087WXR6;E5RHZ0;A0A087WUS8;H0YB26;E5RFT7;Q86YQ8;Q96A23;Q9UBL6;Q8IYJ1;Q96FN4;Q9HCH3;E7ENV7;O95741	CPNE3	O15018	PFAS	O00541	PES1				MYL12A;MYL12B	LMOD1		YWHAZ	ITGA3	GNAI3	PSMD3	SURF4			TTYH3	TCP1
Q15758	SLC1A5	O15230;A0A087WYH7;A0A075B783	LAMA5	O15020	ANKRD28	O00560	SDCBP				HGS	DDT		RAP1A	ITGB1	PSMD3	TCP1	SPTLC1			TUBA1C	PTPRF
Q5DID0	UMODL1	Q9UN76	SLC6A14	O15027	SCAMP1	O00562	PITPNM1				AURKA	TM4SF1		ITGA3	CCT8	TCP1	PTPRF	INPPL1			STARD10	LSR
Q9BY43	CHMP4A	P49721;A0A087WVV1	PSMB2	O15031	SCAMP2	O00566	MPHOSPH10				HNRNPDL	TSPO		ITGB1	ITGA2	PTPRF	LSR	EIF3D				TRIM28
P04003	C4BPA	Q99832;F8WAM2;F8WBP8	CCT7	O15067	ARPC1B	O00567	NOP56				BTAF1	SLC6A6		CCT8	LAMC1	LSR	TRIM28	EIF3H				EEA1
P67809	YBX1	P08754	GNAI3	O15084	ARPC2	O00571;O15523	DDX3X;DDX3Y				ARHGEF10	PRSS3		ITGA2	S100A16	TRIM28	EEA1	NCAM2				SLC44A1
P01116	KRAS	O43242	PSMD3	O15126	ARPC3	O00584	RNASET2				SEMA3E	KRT9		LAMC1	MFGE8	EEA1	SLC44A1	IPO8				SPTAN1
P0DOX2		P17987;E7EQR6;E7ERF2;F5H282;F5GZ03;F5GZI8;F5H136;F5GYL4;F5H676;F5H726;F5H7Y1	TCP1	O15127	BET1	O00592	PODXL				U2SURP	KRT2		S100A16	SUB1	SLC44A1	SPTAN1	STX7				CCT4
Q01469	FABP5	P10586;H0Y6Z7;H0Y7Z9;H0Y4H1;H0Y380;A2A437	PTPRF	O15143	POLR1C	O00622	CYR61				N4BP3	EIF2S3		MFGE8	SLC7A5	SPTAN1	CCT4	CAPN5				NRAS
P60900	PSMA6	Q86X29;S4R3V8;M0QZL9;M0R1W9	LSR	O15144	PLSCR1	O00625	PIR				KIF3B	EIF1		SUB1	NCCRP1	CCT4	NRAS	YKT6				ANXA7
P02655	APOC2	M0R0K9	TRIM28	O15145	PGRMC2	O00629	KPNA4				ADAMTS3	NCAPD3		SLC7A5	VDAC2	NRAS	ANXA7	ARPC5				PPIA
Q8NB25	FAM184A	Q15075	EEA1	O15155	PFDN6	O00634	NTN3				ERC2	RPS10		NCCRP1	SDC1	ANXA7	PPIA	CLDN3				TSG101
P36955	SERPINF1	Q8WWI5	SLC44A1	O15160	LAMA5	O00635	TRIM38				ARHGEF11	LGALS7		VDAC2	RPL13	PPIA	TSG101	DHX15				CCT3
P32119	PRDX2	P61204;P84077;F5H423;F5H0C7;H0YGG7	ARF3;ARF1	O15162	VGF	O00743	PPP6C				CHUK	UQCRFS1		SDC1	HBB	TSG101	CCT3	RNMT				RAB5C
P04075	ALDOA	A0A0D9SF54;A0A0D9SGF6;A0A0D9SFF6;A0A1B0GUH3;A0A0D9SFH4;A0A1B0GTB7;A0A5F9ZHC3	SPTAN1	O15173	SURF4	O00748	CES2				LSM1	NMU		RPL13	PIGR	CCT3	RAB5C	ZZEF1				SLC2A1
P07355	ANXA2	P50991	CCT4	O15212	SPTLC1	O00754	MAN2B1				NPC1	MASP1		GDI2	GDI2	RAB5C	SLC2A1	TTI1				CLIC1
Q02878	RPL6	P01111	NRAS	O15230	INPPL1	O00762	UBE2C				TRIM24	CDK9		TTYH3	TTYH3	SLC2A1	CLIC1	CYB5B				RAP1A
Q99878	H2AC14	P20073	ANXA7	O15240	EIF3D	O00764	PDXK				NKRF	RAB27A		ITIH1	TUBA1C	CLIC1	RAP1A	PRPF4				CCT5
P49006	MARCKSL1	P62937;F8WE65;C9J5S7;E5RIZ5	PPIA	O15260	EIF3H	O00767	SCD				GNPAT	SMARCA4		TUBA1C	STARD10	RAP1A	CCT5	PHGDH				ENO1
Q8TDL5	BPIFB1	Q99816;F5H442	TSG101	O15269	NCAM2	O14493	CLDN4				ZNF185	NCBP2		STARD10		CCT5	ENO1	DYNC1LI2				PDCD6
P06733	ENO1	P49368;B4DUR8;E9PRC8;Q5SZX6;E9PM09;E9PQ35;Q5SZX9;Q5SZW8	CCT3	O15357	IPO8	O14494	PPAP2A				MATN3	POLR2J				ENO1	PDCD6	PSMD3				DIP2B
Q8IW75	SERPINA12	P51148;K7ENY4;K7ERI8;K7ERQ8;F8VVK3;F8VVZ0	RAB5C	O15371	STX7	O14497	ARID1A				CASC3	STAT2				PDCD6	DIP2B	PAPSS1				SPTBN1
P54652	HSPA2	P11166	SLC2A1	O15372	SLC31A1	O14530	TXNDC9				MRPS12	STC1				DIP2B	SPTBN1	ZW10				PSMB7
P01011	SERPINA3	O00299	CLIC1	O15394	CAPN5	O14545	TRAFD1				NDUFA1	DRG2				SPTBN1	PSMB7	SPINT2				ANXA6
P62753	RPS6	P62834;A0A075B6Q0	RAP1A	O15397	YKT6	O14548	COX7A2L				RER1	C21ORF58				PSMB7	ANXA6	ADCY6				TSPAN14
P05023	ATP1A1	P48643;E7ENZ3;B7ZAR1;E9PCA1;D6RIZ7	CCT5	O15400	ARPC5	O14561	NDUFAB1				SPTLC2	RAC3				ANXA6	TSPAN14	EEF1E1				PSMD13
P02788	LTF	P06733;A0A2R8Y6G6;K7EM90;A0A2R8Y879;A0A2R8YEM5;A0A2R8YEG5;K7ERS8;A0A2R8Y798;F5H1C3;E5RI09;P13929;E5RG95;K7EPM1;K7EKN2;E5RGZ4;F5H0C8;P09104	ENO1	O15431	CLDN3	O14576	DYNC1I1				OGT	UBE2D3				TSPAN14	PSMD13	HNRNPR				RUVBL1
P16112	ACAN	O75340;A0A024QZ42;H0Y9X3;A0A087WZ38	PDCD6	O15484	DHX15	O14578	CIT				PMM2	RPL26				PSMD13	RUVBL1	TXNL1				PSMC6
Q08188	TGM3	Q9P265;H0Y7Q3	DIP2B	O15498	RNMT	O14579	COPE				CTAGE5;MIA2	DAD1				RUVBL1	PSMC6	TPD52L2				AHCY
Q15113	PCOLCE	Q9NRY6;I3L3X5;I3NI29;I3L161	PLSCR3;TMEM256-PLSCR3	O15511	ZZEF1	O14617	AP3D1				TM9SF1	LSM3				PSMC6	AHCY	FIBP				PSMD11
O75608	LYPLA1	Q01082;A0A087WUZ3;F8W6C1;P11277	SPTBN1	O15551	TTI1	O14618	CCS				INPP4B	RAB11A				AHCY	PSMD11	AKR7A2				CYFIP1
P98160	HSPG2	Q99436;Q5TBG5	PSMB7	O43143	CYB5B	O14639	ABLIM1				MID1	HIST1H2BC				PSMD11	CYFIP1	TGOLN2				CD59
P02790	HPX	E5RK69	ANXA6	O43148	PRPF4	O14653	GOSR2				HMGB3	RPS26				CYFIP1	CD59	ATP8B1				LMNA
Q8IWJ2	GCC2	Q8NG11;A6NEP9	TSPAN14	O43149	PHGDH	O14654	IRS4				PPM1G	EIF5A				CD59	LMNA	CA12				IST1
P62249	RPS16	Q9UNM6;J3KNQ3;A0A087WUL9;E9PL38;H0YD73;E9PQG3;E9PPD2	PSMD13	O43156	DYNC1LI2	O14656	TOR1A				BCAT2	SUPT4H1				LMNA	IST1	SYT7				STX4
P08238	HSP90AB1	Q9Y265;E7ETR0;H7C4G5	RUVBL1	O43169	PSMD3	O14657	TOR1B				BIRC5	ACTC1				IST1	STX4	XPOT				PSMD2
P21333	FLNA	A0A087X2I1;P62333;H0YJC0;H0YJS8;H0YJX2;H0YJE9;H0YJT1;H0YJD2;H0YJY8	PSMC6	O43172	PAPSS1	O14662	STX16				ABCC3	EEF1A1				STX4	PSMD2	TRAPPC3				PGK1
P47929	LGALS7; LGALS7B	P23526	AHCY	O43175	ZW10	O14672	ADAM10				ABCC5	CSNK2A1				PSMD2	PGK1	CHMP2A				RAB8A
P25311	AZGP1	O00231;J3QRY4	PSMD11	O43237	SPINT2	O14684	PTGES				P4HA2	HIST1H3A				PGK1	RAB8A	TSPAN6				EPHB4
P23396	RPS3	P68431;P84243;Q71DI3;Q16695;K7EK07;Q6NXT2;K7EMV3;A0A590UJJ6;B4DEB1;K7ES00;K7EP01	HIST1H3A;H3F3A;HIST2H3A;HIST3H3;H3F3B;H3F3C	O43242	ADCY6	O14730	RIOK3				PDPK1;PDPK2P	SARNP				RAB8A	EPHB4	PLRG1				VPS28
P03952	KLKB1	Q7L576;A0A0G2JR96;A0A0G2JQT1;A0A0G2JQH3;A0A087WVZ5	CYFIP1	O43252	EEF1E1	O14733	MAP2K7				RNF113A	RPL36A				EPHB4	VPS28	PRC1				RPS3
Q15517	CDSN	P13987;E9PNW4;A0A2U3TZL5;H0YET2	CD59	O43264	HNRNPR	O14734	ACOT8				KCNN4	ARF1				VPS28	RPS3	ASNA1				CD63
Q9Y490	TLN1	P02545;A0A0C4DGC5;H0YAB0	LMNA	O43291	TXNL1	O14737	PDCD5				ASAP2	H3F3A				RPS3	CD63	BUB3				RTN3
Q9HAV0	GNB4	P53990;H3BMU1;H3BUI0;H3BQF7;F5GXM3;H3BRE2;J3KR23;H3BPP6	IST1	O43306	TPD52L2	O14744	PRMT5				FLRT2	CCZ1				CD63	RTN3	PPAP2C				PSMC1
A8K2U0	A2ML1	Q12846;C9JFM5;A0A087WWW0;H3BMK2	STX4	O43324	FIBP	O14745	SLC9A3R1				PLXNB1	LAMTOR4				RTN3	PSMC1	ACTN4				RAB7A
Q15334	LLGL1	Q13200;C9JPC0;H7C2Q3;H7C1H2;F8WBS8	PSMD2	O43390	AKR7A2	O14757	CHEK1				RRP8	NEXN				PSMC1	RAB7A	AP1G1				YWHAQ
O14791	APOL1	P00558;P07205	PGK1	O43396	TGOLN2	O14763	TNFRSF10B				NDUFS4	SMARCB1				RAB7A	YWHAQ	STX6				RUVBL2
P01700	IGLV1-47	P61006	RAB8A	O43399	ATP8B1	O14773	TPP1				ADAM12	ITGB3BP				YWHAQ	RUVBL2	SYNGR2				UBA1
P02786	TFRC	P54760;Q96L35	EPHB4	O43427	TGM5	O14776;Q5VWI1	TCERG1				GPR39	KRR1				RAB11B;RAB11A	UBA1	SGTA				LGALS3BP
Q969P0	IGSF8	Q9UK41;E9PQR7;E9PM90;E9PR04	VPS28	O43488	CA12	O14777	NDC80				SPINT1	PTCH1				RUVBL2	LGALS3BP	NARS				EZR
P51148	RAB5C	P23396;E9PL09;E9PPU1;F2Z2S8;H0YCJ7;H0YEU2;E9PQ96;E9PJH4;H0YF32;E9PK82;E9PSF4;E9PQX2;H0YES8	RPS3	O43493	SYT7	O14786	NRP1				SART1	ICT1				UBA1	EZR	MYO1B				RAB35
P08493	MGP	P08962;F8VNT9;F8VV56;F8W022;F8VWK8	CD63	O43520	XPOT	O14787	TNPO2				PPIP5K2	E2F2				LGALS3BP	RAB35	NUDT21				ALDOC
Q5ZPR3	CD276	P08134;E9PQH6;Q5JR08;C9JX21;Q5JR07;C9JNR4;Q5JR05;E9PLA2;C9JRM1;Q5JR06;E9PN11;U3KQA9;U3KQV3	RHOC;RHOA	O43548	DNPH1	O14792	HS3ST1				MAP3K7	DSC3				EZR	ALDOC	AHCYL1				DARS
P48594	SERPINB4	B7Z4M1	RTN3	O43570	TRAPPC3	O14793	MSTN				RIPK2	LAGE3				RAB35	DARS	NDUFS5				EPB41L5
P09874	PARP1	P62191	PSMC1	O43581	CHMP2A	O14798	TNFRSF10C				PRPF3	KANK1				ALDOC	EPB41L5	RAD21				CD44
P01825	IGHV4-59	P51149;C9J4V0;C9J592;C9J8S3;C9J4S4;C9IZZ0;C9J7D1	RAB7A	O43592	TSPAN6	O14802	POLR3A				EMC8	RRP1B				DARS	CD44	DHX16				GNB2L1
P00450	CP	P27348;E9PG15	YWHAQ	O43598	PLRG1	O14817	TSPAN4				GRID2	MESDC2				EPB41L5	GNB2L1	PRPSAP2				NQO1
P00747	PLG	Q15907;P62491;H3BMH2;H3BSC1;B4DQU5	RAB11B;RAB11A	O43617	PRC1	O14818;Q8TAA3	PSMA7				EIF4G3	42615				CD44	NQO1	SMARCA5				RAP1B
P36222	CHI3L1	Q9Y230;M0R0Y3;X6R2L4;M0QXI6	RUVBL2	O43633	NDUFB5	O14828	SCAMP3				PPIH	NOMO1				GNB2L1	RAP1B	AQR				NCAM2
P07900	HSP90AA1	P22314;Q5JRR6;Q5JRR9;Q5JRS0;Q5JRS1;Q5JRS3;Q5JRS2	UBA1	O43657	GET3	O14841	OPLAH				MGAM	PWP2				NQO1	NCAM2	OPA1				SLC7A2
P60174	TPI1	Q08380;K7EJY8;K7ESM3;K7EKQ5;K7EP36	LGALS3BP	O43660	BUB3	O14874	BCKDK				LAMTOR5	UBE3C				RAP1B	SLC7A2	PPL				ITGA2
Q96QA5	GSDMA	P15311;E7EQR4	EZR	O43663	PLPP2	O14879	IFIT3				B4GAT1	MED22				NCAM2	ITGA2	SNX3				PSMC5
O15230	LAMA5	Q15286;F5H157;E9PMJ1;B7Z3L0;A8MZI4;A8MTC6;C9JFM7;A8MSP2;E9PI18;Q86YS6;E9PNB9;E9PRF7;E9PJQ5;E9PS06;Q15771;Q96AX2;F5H7F8	RAB35	O43674	ACTN4	O14904	WNT9A				WIPF1	TSC22D1				SLC7A2	PSMC5	STX10				PSMA2
P55072	VCP	P09972;A8MVZ9;C9J8F3;J3KSV6;J3QKP5;J3QKK1;K7EKH5	ALDOC	O43681	GSTZ1	O14907	TAX1BP3				AKAP10	ITSN1				ITGA2	PSMA2	SYNCRIP				PROM2
O95445	APOM	P14868;C9J7S3;C9JLC1;C9JQM9;H7C278;H7BZ35	DARS	O43684	BUD23	O14908;Q8TF64	GIPC1				DENR	TBCC				PSMC5	PROM2	PLOD3				CTNND1
P06702	S100A9	Q9HCM4	EPB41L5	O43688	AP1G1	O14910	LIN7A				TIMM44	RAB11B				PSMA2	CTNND1	DIAPH1				MVB12A
P08195	SLC3A2	P16070;H0YD13;H0Y2P0;H0YDW7;H0YCV9;H0Y5E4;H0YE40;H0YDX6;H0YD17;E9PKC6;Q86UZ1;H0YF08;H0YD90;J3KN83;H0YEV3;H0YEU1	CD44	O43707	STX6	O14920	IKBKB				NCK2	42620				PROM2	MVB12A	EXOC3				NCKAP1
P00751	CFB	D6RHJ5	GNB2L1	O43708	SYNGR2	O14929	HAT1				PSCA	MRPL23				CTNND1	NCKAP1	UGDH				PSMD6
Q13835	PKP1	P15559;B4DLR8;H3BNV2;H3BRK3	NQO1	O43709	SGTA	O14936	CASK				RGS10	SYPL1				MVB12A	PSMD6	CTNND1				CD276
P10809	HSPD1	P61224;A6NIZ1;F5H7Y6;E7ESV4;F5GX62;F5GZG1;B7ZB78;F5H823;F5H004;F5H6R7;F5H0B7;F5H500;F5GYB5;F5H491;F5GWU8;F5H077;F5H4H0;F5GYH7;F8WBC0	RAP1B	O43747	NARS1	O14939	PLD2				ZNF207	ATP2B3				NCKAP1	CD276	SNX2				EEF1G
P02775	PPBP	O15394;H9KV31	NCAM2	O43752	MYO1B	P19105;O14950	MYL12A;MYL12B				NDUFA2	HIST2H2BE				PSMD6	EEF1G	DPM1				MYH9
P02760	AMBP	P52569;A0A1W2PR06	SLC7A2	O43760	NUDT21	O14964	HGS				SIGLEC6	RTN1				CD276	MYH9	USO1				PSMC3
Q15828	CST6	E7ESP4;E7EMF1;E9PB77;D6RG08	ITGA2	O43765	AHCYL1	O14965	AURKA				HTATSF1	CDO1				EEF1G	PSMC3	SLC19A2				JUP
O75367	MACROH2A1	P62195;J3QQM1;J3KRP2;J3QSA9;J3QLH6;J3QRW1;J3QRR3;J3QSE0;Q8NB90;J3KTQ9	PSMC5	O43776	NDUFS5	O14974	PPP1R12A				SYNGR1	KIAA1109				MYH9	JUP	MRPS14				IGSF8
P05452	CLEC3B	P25787;A0A024RA52;C9JCK5;H3BT36	PSMA2	O43795	RAD21	O14976	GAK				ENSA	HKDC1				PSMC3	IGSF8	DKC1				TPR
Q96P63	SERPINB12	Q8N271;F8WDW5	PROM2	O43809	DHX16	O14979	HNRNPDL				LANCL1	SLC4A8				JUP	TPR	EDF1				PSMC2
Q01105	SET	O60716;C9JZR2;E9PKY0;E9PRE2;H0YC95	CTNND1	O43865	PRPSAP2	O14980	XPO1				STRN	KRTAP13-2				IGSF8	PSMC2	DNAJA2				PPP1CA
P36578	RPL4	Q96EY5;E9PQA6;E9PLL0;E9PLZ8;E9PJW8;M0QZK6	MVB12A	O43920	SMARCA5	O14981	BTAF1				AKAP8	ORMDL1				TPR	PPP1CA	CUTA				PSMD14
Q03591	CFHR1	Q9Y2A7	NCKAP1	O60216	AQR	O15013	ARHGEF10				IDH3B	TMEM97				RPLP0;RPLP0P6	PSMD14	PFDN1				BROX
Q08554	DSC1	Q15008;C9J0E9;C9J7B7	PSMD6	O60231	OPA1	O15020	SPTBN2				NRD1	MEST				PSMC2	BROX	IGSF3				RARS
Q9GZZ8	LACRT	Q5ZPR3;A0A0C4DGH0;H0YL10;H0YK40;H0YK59;H0YN29;H0YLT8;H0YN85	CD276	O60256	KDM1A	O15027	SEC16A				CALU	KIAA2026				PPP1CA	RARS	WDR1				CD151
Q9HCY8	S100A14	P26641	EEF1G	O60264	PPL	O15031	PLXNB2				EDIL3	AARS2				PSMD14	CD151	ROCK2				COPB2
P13639	EEF2	P35579;P35749;Q5BKV1;A0A2R8Y4C3;A0A494C024;B1AH99	MYH9	O60306	SNX3	O15041	SEMA3E				KIF1C	TOR2A				BROX	COPB2	CPNE3				TPI1
P12830	CDH1	P17980;E9PM69;R4GNH3;E9PN50;E9PMD8;E9PKD5;E9PLG2	PSMC3	O60313	STX10	O15042	U2SURP				AKR1B10	PCID2				RARS	TPI1	RNF40				PSMC4
P08603	CFH	P14923;C9JK18;C9JKY1;C9J826;C9JTX4;C9JPI2;K7ERP3	JUP	O60341	SYNCRIP	O15049	N4BP3				TIMM8A	HIST1H2BH				CD151	PSMC4	CLUH				ARF6
P61026	RAB10	Q969P0;C9J8Z4	IGSF8	O60437	PLOD3	O15066;Q9BVG8;Q9P2E2	KIF3B				SSSCA1	EXOSC6				COPB2	ARF6	DNAJC13				CAD
O75054	IGSF3	P12270	TPR	O60493	DIAPH1	O15067	PFAS				BNIP3L	RNASEH2B				TPI1	CAD	LRP5				RAB5A
P42357	HAL	P05388;F8VWS0;F8VU65;Q8NHW5;F8VPE8;G3V210;F8VW21;F8VQY6;F8VRK7;F8VWV4;F8VZS0;F8VS58;F8W1K8	RPLP0;RPLP0P6	O60499	EXOC3	O15072	ADAMTS3				PCDH7	VPS53				PSMC4	RAB5A	GGCT				REEP5
Q00577	PURA	P35998;C9JLS9	PSMC2	O60506	KPNA6	O15083	ERC2				GNG7	FAM208B				ARF6	REEP5	PDCD6				ACTN1
O00560	SDCBP	P62136;E9PMD7	PPP1CA	O60568	UGDH	O15084	ANKRD28				SPAG9	METRNL				CAD	ACTN1	TBCA				ITGAV
P63104	YWHAZ	O00487	PSMD14	O60610	CTNND1	O15085	ARHGEF11				SUSD5	CEP135				RAB5A	ITGAV	ATP6V1G1				BSG
P62834	RAP1A	Q5VW32;F5GXQ0;Q5VW33	BROX	O60645	EIF1B	O15111	CHUK				MGRN1	MBLAC2				REEP5	BSG	VPS4B				GANAB
P26006	ITGA3	P54136	RARS	O60684	SNX2	O15116	LSM1				SIPA1L3	RNF43				ACTN1	GANAB	H2AFY				LDHA
P05556	ITGB1	P48509;K4DIA7;E9PMR4	CD151	O60701	DPM1	O15118	NPC1				PIP5K1C	HIST2H2BC				ITGAV	LDHA	FLNB				CCAR2
P02774	GC	P35606;D6R997;D6RBZ7;D6RCL6;D6RBG7;D6RBT6;H0YAC7	COPB2	O60716	USO1	O15126	SCAMP1				KIF1B	HIST2H2AA3				BSG	CCAR2	TRIM3				CLSTN1
P50990	CCT8	P60174;U3KPZ0;U3KQF3;U3KPS5	TPI1	O60739	SLC19A2	O15127	SCAMP2				FZD6	SIGIRR				GANAB	CLSTN1	CS				RPSA
P17301	ITGA2	P43686	PSMC4	O60749	MRPS14	O15143	ARPC1B				NRP2	MRPL14				LDHA	RPSA	SEC22B				CD55
O14732	IMPA2	P62330	ARF6	O60762	H2BC12	O15144	ARPC2				MPZL2	C8ORF82				CCAR2	CD55	PRPF40A				TPP2
P11047	LAMC1	P27708;F8VPD4	CAD	O60763	DKC1	O15145	ARPC3				ACSL4	INTS5				CLSTN1	TPP2	MTX2				IARS
Q96FQ6	S100A16	P20339	RAB5A	O60779	EDF1	O15160	POLR1C				MGEA5	CTR9				RPSA	IARS	VPS26A				MYO1B
A0A0A0MS15	IGHV3-49	Q00765;B7Z332;B7Z510;H0Y8J8;E2QRG8	REEP5	O60783	DNAJA2	O15162	PLSCR1				SORBS3	POTEE				CD55	MYO1B	PSIP1				PLEC
Q08431	MFGE8	P12814;H9KV75;P35609;A0A494C1A0;G3V2N5;G3V2W4;H7C5W8;Q08043;H0YJW3;F6THM6;A0A494C166;H0YJ11;A0A494C033;A0A087WSZ2;G3V2X9;A0A494C0Q3;A0A494C060;G3V5M4;G3V2E8;G3V380;D6RH00;A0A494C031	ACTN1	O60814	CUTA	O15164	TRIM24				B4GALT3	KLHL17				TPP2	PLEC	GPC4				MUC1
P53999	SUB1	P06756;H7BZG1	ITGAV	O60832	PFDN1	O15173	PGRMC2				B4GALT4	SBSN				IARS	MUC1	NDUFS3				DYNC1H1
Q01650	SLC7A5	P35613;A0A087WUV8;A0A087X2B5;I3L192;R4GMX5;R4GN83;A0A2R8YDZ0	BSG	O60869	NOL3	O15212	PFDN6				RANBP6	GIGYF2				MYO1B	DYNC1H1	SRSF10				CRABP2
P45880	VDAC2	Q32Q12;J3KPD9;P15531;E7ERL0;P22392;E5RHP0;F6XY72;O60361;C9K028	NME1-NME2;NME2;NME1	O60884	SRGAP2	O15226	NKRF				43358	ARHGEF18				PLEC	CRABP2	BANF1				RALB
P26373	RPL13	Q14697;F5H6X6;E9PKU7;E9PNH1	GANAB	O60888	IGSF3	O15228	GNPAT				TSPAN1	VPS13C				MUC1	RALB	SF3B1				PSMD12
P68871	HBB	P00338;F5GXY2;F5GYU2;F5GXH2;F5GZQ4;F5H5J4;F5H6W8;F5H8H6;F5GXC7;F5GWW2;F5GXU1	LDHA	O60925	WDR1	O15230	LAMA5				TSPAN2	SMIM5				DYNC1H1	PSMD12	CSDE1				MTHFD1
P01833	PIGR	Q8N163;H0YB24;G3V119;E5RHJ4;A0A087X2B6;H0YC69;E5RFJ3;H0YC58;E5RGU7	CCAR2	O60936	ROCK2	O15231	ZNF185				PDE8A	TUBA1A				CRABP2	MTHFD1	PRKRA				SCARB1
Q86SG5	S100A7A	O94985;Q5SR54	CLSTN1	O75044	CPNE3	O15232	MATN3				PLIN3	FBN3				RALB	SCARB1	NPM3				EPRS
P50395	GDI2	P08865;C9J9K3;A0A0C4DG17;F8WD59	RPSA	O75054	RNF40	O15234	CASC3				SLC16A7	MRPL10				PSMD12	EPRS	LYPLA1				LAMB1
P11488	GNAT1	P08174;H3BLV0;B1AP13;H7BY55;A0A2R8YDY3;A0A2R8YEC5;B1AP15	CD55	O75083	CLUH	O15235	MRPS12				PRMT3	GLRX5				MTHFD1	LAMB1	SNRNP200				SF3B3
Q9C0H2	TTYH3	P29144;A0A494C1B8;Q5VZU9;A0A494C0U1;A0A494C1L2;A0A494C1S4;A0A494C0X4	TPP2	O75116	DNAJC13	O15239	NDUFA1				KPNA6;KPNA5	RNF130				SCARB1	SF3B3	RP2				PFN1
P02749	APOH	P41252;A0A0A0MSX9;J3KR24;Q5TCD1;Q5TCC6	IARS	O75131	LRP5	O15240	VGF				SRPX2	DNAAF5				EPRS	PFN1	ATP6AP2				FREM2
P19827	ITIH1	O43795;E9PDF6;A0A0U1RRI3;H7C2Y7;E7EQD9;Q9UBC5;C9JYW1	MYO1B	O75150	GGCT	O15258	RER1				TOM1	AEBP1				LAMB1	FREM2	EIF3G				COPB1
Q9BQE3	TUBA1C	Q15149;H0YDN1;E9PMV1	PLEC	O75153	PDCD6	O15260	SURF4				HIST1H2BK;H2BFS	RBM12B				SF3B3	COPB1	PSMD10				SDC4
Q9Y365	STARD10	P15941;A0A087WVJ0;B1AVQ7;A0A0A0MRB3;A0A0A0MSH4;A0A0C4DGW3;A0A087X2A4;A0A087WWM1;A0A087X0L2;A0A087X061;A0A087WZZ6;Q7Z536;A6ZIE4;A6ZIE3	MUC1	O75165	TBCA	O15269	SPTLC1				PFKFB2	SLC35F2				PFN1	SDC4	IDH1				PSMD1
Q92688	ANP32B	Q14204;A0A2R8Y706;A0A2R8Y5T0;A0A2R8Y542;A0A2R8Y6H2;A0A2R8YFZ7;A0A2R8Y6I5;H0YJ21;A0A2R8YGC7	DYNC1H1	O75197	ATP6V1G1	O15270	SPTLC2				CCDC22	IFT20				FREM2	PSMD1	DHRS3				ALDH16A1
Q6ZVX7	NCCRP1	P29373;Q5SYZ4	CRABP2	O75223	VPS4B	O15294	OGT				EIF5B	KIAA0319L				COPB1	ALDH16A1	BCAS2				PCBP1
P18827	SDC1	P11234;C9J6B1;C9JQB3	RALB	O75340	MACROH2A1	O15305;Q92871	PMM2				DIAPH2	CMTM4				SDC4	PCBP1	DCTN3				DERA
		O00232	PSMD12	O75347	FLNB	O15320;Q96PC5	CTAGE5;MIA2				CTSV	FAM177A1				PSMD1	DERA	ATP5H				FLOT2
		P11586;V9GYY3;A0A384N5Y3;F5H2F4;V9GZ78;A0A494C1T2	MTHFD1	O75348	TRIM3	O15321	TM9SF1				PPP1R11	ZNF687				ALDH16A1	FLOT2	FLOT1				FKBP4
		B7ZKQ9;Q8WTV0;F5H4X0;F5H5E8	SCARB1	O75351	CS	O15327	INPP4B				DTNB	KRT78				PCBP1	FKBP4	ATP5L				GPI
		P07814;V9GYZ6;V9GZ76	EPRS	O75367	SEC22B	O15344	MID1				SRGAP2;SRGAP2C	ARMC10				DERA	GPI	RSL1D1				LLGL2
		P07942;G3XAI2;E7EPA6	LAMB1	O75369	PRPF40A	O15347	HMGB3				PLXNA2	TMEM256				FLOT2	LLGL2	SLC22A5				GOLGA3
		Q15393	SF3B3	O75382	MTX2	O15355	PPM1G				NOS1AP	SLC43A2				FKBP4	GOLGA3	SRP72				COPA
		P07737;K7EJ44;CON__P02584;I3L3D5	PFN1	O75390	VPS26A	O15357	INPPL1				FZD7	STAG2				GPI	COPA	MTA2				TSPAN6
		Q5SZK8	FREM2	O75396	PSIP1	O15371	EIF3D				SLIT3	MREG				LLGL2	TSPAN6	TOMM70A				MYO1C
		P53618;E9PP73	COPB1	O75400	GPC4	O15372	EIF3H				MFAP3L	MRPL50				GOLGA3	MYO1C	MYO1D				AGRN
		P31431	SDC4	O75431	NDUFS3	O15382	BCAT2				CLASP2	SLC35B2				COPA	AGRN	PRPF6				IQGAP1
		Q99460;A0A087WW66;H7BZR6;C9J9M4;H7C378	PSMD1	O75436	SRSF10	O15392	BIRC5				COBL	PRR7				TSPAN6	IQGAP1	DKK1				KIF5B
		Q8IZ83;F5H4B6;M0QY06	ALDH16A1	O75475	BANF1	O15394	NCAM2				ICOSLG	TMEM167A				MYO1C	KIF5B	FRYL				ATL3
		Q15365	PCBP1	O75487	SF3B1	O15397	IPO8				PPFIA3	MRPL30				RRBP1	ATL3	AP2A2				STXBP3
		Q9Y315;E9PPM8;E9PML7;G3V158;E9PJ44;E9PJB9;E9PMH9;E9PPK3	DERA	O75489	CSDE1	O15400	STX7				HIP1R	MAPK15				AGRN	STXBP3	SEC31A				PRDX2
		J3QLD9;K7EKW9	FLOT2	O75494	PRKRA	O15427	SLC16A3				OBSL1	SHROOM3				IQGAP1	PRDX2	CLSTN1				GOLGA4
		Q02790;F5H120;H0YFG2	FKBP4	O75531	NPM3	O15438	ABCC3				ZC3H11A	TGFBRAP1				KIF5B	GOLGA4	UBR5				TMEM2
		P06744;A0A2U3TZU2;K7EQ48;A0A0J9YXP8;A0A0J9YX90;A0A0J9YYH3;A0A2R8Y6C7;CON__Q3ZBD7;K7EPY4;K7EP41;K7ENA0;K7ERC6;K7ESF4	GPI	O75533	LYPLA1	O15440	ABCC5				PPP6R2	UBTD2				ATL3	TMEM2	PRSS23				MYOF
		Q6P1M3;J3QRV5	LLGL2	O75534	SNRNP200	O15460	P4HA2				ADAMTS4	POF1B				STXBP3	MYOF	IKBKAP				FLOT1
		Q08378;A0A087WV43	GOLGA3	O75569	RP2	O15484	CAPN5				ANKRD17	BRI3BP				PRDX2	FLOT1	NDUFA7				ACTR3
		P53621;A0A3B3IT15;A0A3B3IS84;A0A3B3ISC6;A0A3B3IU89;A0A3B3ITV3;A0A3B3ISK1;A0A3B3ITI7;A0A3B3IU78;A0A3B3IS23;A0A3B3ITX2	COPA	O75607	ATP6AP2	O15498	YKT6				ATP2C2	TTN				GOLGA4	ACTR3	RTN3				MCM2
		O43657;A0A087WYV6;A0A087WZU5	TSPAN6	O75608	POP7	O15511	ARPC5				DNAJB6	OVCA2				TMEM2	MCM2	LETM1				BCAP31
		O00159;F5H6E2;I3L3F5;I3L501;I3L3Y6	MYO1C	O75643	EIF3G	O15530;Q6A1A2	PDPK1;PDPK2P				NDUFS2	SLC7A6				MYOF	BCAP31	KIF20A				SLC9A3R1
		Q9P2E9;A0A087WVV2;F8W7S5;A0A087WU26;Q8N4C6;V9GY78;H0YDJ4;H9KV85;E9PN67;C9J066	RRBP1	O75695	CBR3	O15541	RNF113A				ZPR1	FAM168A				FLOT1	SLC9A3R1	KIF4A				PFKL
		A0A494C0G5;A0A087X208;A0A494C1I6	AGRN	O75787	PSMD10	O15551	CLDN3				GBAS	42621				ACTR3	PFKL	LYPD3				PSMD7
		P46940;A0A0J9YXZ5;H0YLE8;A0A087X225;H0YKA5;A0A087WWP1	IQGAP1	O75817	IDH1	O15554	KCNN4				SEMA7A	DHX38				SLC38A2	PSMD7	VAPB				PAICS
		P33176	KIF5B	O75821	DHRS3	O43143	DHX15				MPDU1	DPF2				MCM2	PAICS	MPZL1				SLC5A6
		F5H6I7	ATL3	O75828	ARL6IP5	O43148	RNMT				BCAS1	UFD1L				BCAP31	SLC5A6	NDUFA10				WDR1
		O00186	STXBP3	O75832	BCAS2	O43149	ZZEF1				SH3BGRL	EMG1				SLC9A3R1	WDR1	PGLS				CTNNB1
		P32119;A6NIW5	PRDX2	O75874	DCTN3	O43150	ASAP2				NDUFS6	NINJ1				PFKL	CTNNB1	SMC2				VARS
		Q13439;H0Y6I0;C9JHJ5;A0A087WTW2;E7EVX2	GOLGA4	O75911	ATP5PD	O43155	FLRT2				PEX14	HIST1H2AC				PSMD7	VARS	IPO7				RPS4X
		Q9UHN6;B4E1B9;F5H6B2;H3BLX9;H3BLY0	TMEM2	O75915	FLOT1	O43156	TTI1				TACC1	MAL2				PAICS	RPS4X	AHSA1				GDI2
		Q9NZM1;H0YD14	MYOF	O75934	ATP5MG	O43157	PLXNB1				PMPCB	RPL36AL				SLC5A6	GDI2	APOM				TFRC
		O75955;A0A140T9R1;A0A140T9W4;A2AB09;A0A140T9X0;A2AB10;A0A140T974;A2AB12;A0A140T959;A2AB11;A0A0G2JJQ6;A2AB13;A0A140T9C3;A0A140T910;A0A140T957;A0A140T9B1;A0A140T907;A0A140T905;A2ABJ5	FLOT1	O75935	RSL1D1	O43159	RRP8				KATNA1	FAM162A				WDR1	TFRC	PSMG1				MFGE8
		P61158;B4DXW1;F8WDR7;Q9P1U1;Q9C0K3;F8WEW2;F8WE84;A0A0A0MTI9;H7C4J1;C9IZN3	ACTR3	O75947	SLC22A5	O43169	CYB5B				ERLIN1	ARL8A				CTNNB1	MFGE8	CLDN7				AP2B1
		Q96QD8;F8VUY8;F8VQW8	SLC38A2	O75955	SRP72	O43172	PRPF4				HSBP1	ZG16B				VARS	AP2B1	POLR1A				EIF3L
		P49736;H0Y8E6	MCM2	O75964	MTA2	O43175	PHGDH				ECI2	DNAJC19				RPS4X	EIF3L	RAB3D				AARS
		P51572;A0A2R8Y5M6;C9JSP1;C9JQ75;C9J0M4;C9JM14;C9JMD7	BCAP31	O76021	ALDH1A2	O43181	NDUFS4				WBP4	NUDT16				GDI2	AARS	OXSR1				PRSS8
		O14745;J3QRP6	SLC9A3R1	O76082	TOMM70	O43184	ADAM12				ITGA10	MMAB				TFRC	PRSS8	HSPA4L				AP2A1
		P17858	PFKL	O76094	MYO1D	O43194	GPR39				RPS6KA5	GIMAP5				MFGE8	AP2A1	PTBP3				RAP2B
		P51665	PSMD7	O94776	PRPF6	O43237	DYNC1LI2				MYCBP2	MED8				AP2B1	RAP2B	AP2A1				VPS4A
		P22234;E9PBS1;D6RF62	PAICS	O94788	DKK1	O43242	PSMD3				GCAT	ATXN7L3B				EIF3L	VPS4A	BAG2				UGDH
		Q9Y289;E7EW41;E7ERE1;E7ENG0;E7EW78;E7ENN0;E7EMX0	SLC5A6	O94826	FRYL	O43252	PAPSS1				TIPRL	C7ORF55				AARS	UGDH	BAG3				PPP2R1A
		O75083;D6RD66	WDR1	O94832	AP2A2	O43264	ZW10				OFD1	CDKN2AIPNL				PRSS8	PPP2R1A	MAP4K4				MARS
		P35222;A0A2R8Y804;A0A2R8Y543;A0A2R8Y5C3;A0A2R8Y750;B4DGU4;A0A2R8YCH5;A0A2R8Y5A3;A0A2R8Y5Z1;A0A2R8Y7Z0;A0A2R8Y6G0;A0A2R8Y815;A0A2R8YG06	CTNNB1	O94906	SEC31A	O43278	SPINT1				PPM1B	MED30				EIF3C;EIF3CL	MARS	AIFM1				BLVRB
		P26640;A0A140T936;A0A140T904;A2ABF4;A0A0G2JJT9;A0A140T954	VARS	O94907	CLSTN1	O43290	SART1				NUP155	INTS4				AP2A1	BLVRB	CLDN1				TGFB1
		P62701;P22090;C9JEH7;Q8TD47	RPS4X	O94915	UBR5	O43291	SPINT2				GJB3	USMG5				RAP2B	TGFB1	TSPAN13				PRPF19
		P50395;Q5SX87;V9GYF8;Q5SX90;Q5SX91;V9GYJ7;Q5SX86	GDI2	O94973	FSBP	O43306	ADCY6				CRTAP	SLC35E1				VPS4A	PRPF19	TSPAN15				HSPD1
		P02786;G3V0E5;F8WBE5	TFRC	O94979	PRSS23	O43314	PPIP5K2				PALM	COG8				UGDH	HSPD1	DDAH2				PRMT1
		Q08431;H0YKS8;A0A087WUV5	MFGE8	O94985	ELP1	O43318	MAP3K7				CDC123	PIGS				PPP2R1A	PRMT1	MBD3				TTYH3
		P63010;A0A087X253;A0A087WU93;A0A087WZQ6;A0A087WYD1;K7EN71;K7ERB2;K7EJ01;H7C034;A0A087WXS3;K7EKZ5;K7EJX1	AP2B1	O95071	UBL3	O43324	EEF1E1				BCAR3	MUC4				MARS	TTYH3	AGR2				DNPEP
		Q9Y262;B0QY89;B0QY90;C9JHP4;C9K0Q7;H7C3A0;H0Y7E6	EIF3L	O95073	NDUFB4	O43353	RIPK2				EIF3J	EIF3C				BLVRB	DNPEP	NDUFB10				PVRL2
		P49588;H3BPK7	AARS	O95084	NDUFA7	O43390	HNRNPR				ZMPSTE24	AKAP9				TGFB1	PVRL2	TOMM40				CAP1
		H3BVC8;Q16651	PRSS8	O95163	RTN3	O43395;REV__O14782	PRPF3				SCO1	DDX50				PRPF19	CAP1	PAK4				CAPZA1
		Q99613;B5ME19	EIF3C;EIF3CL	O95164	LETM1	O43396	TXNL1				RBBP9	GRWD1				HSPD1	CAPZA1	ACTL6A				PACSIN3
		O95782	AP2A1	O95168	KIF20A	O43399	TPD52L2				ALDH1L1	MRPL57				PRMT1	PACSIN3	CYB5A				ABI1
		P61225	RAP2B	O95182	KIF4A	O43402	EMC8				DNAJC8	NUDT16L1				KTN1	ABI1	LDHA				TPD52L2
		Q9UN37	VPS4A	O95197	LYPD3	O43424	GRID2				TSPAN9	FUCA2				TTYH3	TPD52L2	DHFR				SYT1
		O60701;D6RHF4;E9PBD2;E7ER95;E7ER83;E7ETF4;E7EV97	UGDH	O95202	VAPB	O43427	FIBP				TRIO	BDH2				DNPEP	SYT1	CYB5R3				RPS16
		P30153;B3KQV6;C9J9C1;E9PH38	PPP2R1A	O95235	SNAPIN	O43432	EIF4G3				CPD	NOC4L				PVRL2	RPS16	GSR				PEF1
		P56192	MARS	O95239	MPZL1	O43447	PPIH				GLRX3	SELO				CAP1	PEF1	MT-CO2				PSMD8
		P30043;A0A2R8YEP4;M0R192;A0A2R8Y7Y9;M0QZL1	BLVRB	O95274	NDUFA10	O43451	MGAM				WFS1	RBM4				CAPZA1	PSMD8	SOD1				RPL11
		P01137;A0A499FJK2	TGFB1	O95292	PGLS	O43488	AKR7A2				CLPX	SLC12A9				PACSIN3	RPL11	F13A1				BASP1
		Q9UMS4	PRPF19	O95295	SMC2	O43491	EPB41L2				NEBL	QTRT1				ABI1	BASP1	HPRT1				F11R
		P10809;C9JL25;E7EXB4;E7ESH4;C9JL19;C9JCQ4	HSPD1	O95297	IPO7	O43493	TGOLN2				SEC14L2	NIFK				TPD52L2	F11R	GOT2				COPG1
		Q99873;E9PKG1;E9PIX6	PRMT1	O95299	MAP3K6	O43504	LAMTOR5				STC2	FTO				SYT1	COPG1	EGFR				PHGDH
		Q86UP2;G3V4Y7;B7Z6P3;G3V5P0;H0YJP2;H0YJZ8;G3V5G2;H0YJV5	KTN1	O95336	AHSA1	O43505	B4GAT1				SNCG	XPO4				RPS16	PHGDH	PGK1				ATIC
		Q9C0H2;H7C3T6	TTYH3	O95347	APOM	O43516	WIPF1				CIAO1	CTDSP1				PEF1	ATIC	AK1				RAD50
		Q9ULA0;E5RIA4;E7ETB3;B9ZVU2;F8WAN0;E5RJ35;E7EPX3;C9JBE1;E7EMB6	DNPEP	O95373	PSMG1	O43520;O60312	ATP8B1				PDE5A	TMEM126A				GPRC5C	RAD50	ASS1				ACTR2
		Q92692;K7EKE8	PVRL2	O95382	LARGE1	O43570	CA12				JTB	ANAPC1				PSMD8	ACTR2	CST3				ATP1B3
		Q01518;Q5T0R1;Q5T0R9;Q5T0R7;Q5T0R6;Q5T0R5;Q5T0R4;Q5T0R3;Q5T0R2;Q5T0S3	CAP1	O95433	CLDN7	O43572	AKAP10				DDAH1	CYSTM1				RPL11	ATP1B3	NRAS				DHX9
		P52907	CAPZA1	O95445	POLR1A	O43581	SYT7				URI1	NOL6				BASP1	DHX9	HRAS				CSE1L
		Q9UKS6;A0A0C4DGG1;E9PIY1;E9PJ75;E9PNM9;E9PJ33;E9PIZ6;H0YDM6	PACSIN3	O95456	RAB3D	O43583	DENR				STK10	COPS7B				F11R	CSE1L	KRAS				HSPA5
		P60842;J3KT12;J3QS69;J3KSZ0;J3KTB5;E7EQG2;Q14240;J3QL43;J3KTN0;J3QR64;J3QLN6;J3KS25;J3QKZ9;J3KSN7;J3QL52;E7EMV8;J3KT04;J3KS93	EIF4A1;EIF4A2	O95461	OXSR1	O43592	XPOT				GFPT2	SLC52A2				COPG1	HSPA5	LDLR				VANGL1
		Q8IZP0;B6VEX4;A0A0A0MRT6	ABI1	O95471	HSPA4L	O43615	TIMM44				SEC24D	MAGEE1				PHGDH	VANGL1	TGFB1				CHMP2A
		O43399;A0A087WYR3;A0A087WZ51	TPD52L2	O95602	PTBP3	O43617	TRAPPC3				UFL1	ROBO2				ATIC	CHMP2A	HLA-A				PFKP
		P21579;J3KQA0	SYT1	O95716	AP2A1	O43633	CHMP2A				UBXN7	BPIFA1				RAD50	PFKP	LMNA				ILF2
		P62249;M0QX76;M0R1M5;M0R3H0;M0R210;Q6IPX4	RPS16	O95747	BAG2	O43639	NCK2				SUN1	EXOSC5				ACTR2	ILF2	APOE				GTF2I
		Q9UBV8	PEF1	O95757	BAG3	O43653	PSCA				PROSC	EXOSC3				ATP1B3	GTF2I	APOC3				IDH1
		Q9NQ84;A8MXZ4;A0A0C4DFY5;J9JIE0	GPRC5C	O95758	MAP4K4	O43657	TSPAN6				ERLIN2	BAZ1A				DHX9	IDH1	FN1				YWHAH
		P48556;K7EJC1;K7EJR3;R4GMR5;K7ERW6	PSMD8	O95782	AIFM1	O43660	PLRG1				ENDOD1	OSTC				CSE1L	YWHAH	TFRC				MDH1
		P62913;Q5VVC8	RPL11	O95816	CLDN1	O43663	PRC1				GLS	KLC4				HSPA5	MDH1	FTH1				PRDX6
		P80723	BASP1	O95817	TSPAN13	O43665	RGS10				ABLIM3	42624				TP53BP1	PRDX6	VTN				CAPZB
		Q9Y624;A0A087WY82	F11R	O95819	TSPAN15	O43670	ZNF207				SOGA1	DNAJC11				VANGL1	CAPZB	CAT				VPS37B
		Q9Y678;H0Y8G2;H0Y8X7	COPG1	O95831	DDAH2	O43678	NDUFA2				CEP152	POLR3B				CHMP2A	VPS37B	GBA				STARD10
		O43175;A0A286YF22;A0A286YFA2;A0A2C9F2M7;A0A286YFL2;A0A286YFM8;A0A286YF78;A0A286YER3;A0A286YFC8;A0A286YFB2;A0A286YFF3;A0A286YF34;A0A286YFK5;A0A286YFE1	PHGDH	O95832	MBD3	O43681	ASNA1				TJP3	RMND1				PFKP	STARD10	ALDOA				GNAI2
		P31939;C9JLK0;F8WEF0;H7C1S2	ATIC	O95857	AGR2	O43684	BUB3				NDUFB6	THG1L				ILF2	GNAI2	CSTB				GARS
		Q92878;A0A1W2PQ90;A0A494C1B7;A0A494BZX5;A0A494C122;E7EN38;E7ESD9;A0A494C0Y7;A0A494BZX8;C9JNH8;H7C0P8;E9PM98;A0A494BZW0;H7C0V2	RAD50	O95858	NDUFB10	O43688	PPAP2C				AKR7A3	C1ORF109				GTF2I	GARS	ANXA1				SMC3
		P61160;F5H6T1	ACTR2	O95865	TOMM40	O43699	SIGLEC6				ZFPL1	SIRT5				IDH1	SMC3	APOB				HYOU1
		P54709;C9JA36;C9JXZ1;H7C547;F8WBY4;C9J6S2;H7C4L9	ATP1B3	O95983	PEX11B	O43707;Q08043	ACTN4				GABARAP;GABARAPL1	TRMT1				YWHAH	HYOU1	TK1				RAB3D
		Q08211	DHX9	O95994	PAK4	O43719	HTATSF1				NDUFB8	CACNA2D2				MDH1	RAB3D	TUBB4A				YES1
		P55060	CSE1L	O96000	ACTL6A	O43747	AP1G1				VAMP5	ZAK				PRDX6	YES1	GAPDH				CNP
		P11021	HSPA5	O96008	CYB5A	O43752	STX6				EPN2	FAT2				CAPZB	CNP	ERBB2				ICAM1
		Q12888;A6NNK5;C9JXV0;H7BZY0;H7C3N7;M0R142;H7C495	TP53BP1	O96011	LDHA	O43759	SYNGR1				ZRANB2	CNOT2				VPS37B	ICAM1	CAPNS1				XRCC5
		Q8TAA9	VANGL1	O96013	GLUD1	O43760	SYNGR2				SNX4	COMMD9				STARD10	XRCC5	HSPB1				NCSTN
		O43633;M0QXX8;M0R1L7;M0R1T5	CHMP2A	O96019	DHFR	O43765	SGTA				LUC7L3	MED11				GNAI2	NCSTN	RPN1				SFN
		Q01813;B1APP6;H0Y3Y3	PFKP	P00167	CYB5R3	O43768	ENSA				SBF1	ABI3				GARS	SFN	RPN2				PODXL
		Q12905;B4DY09;X6R6Z1;A0A0A0MRL0	ILF2	P00338	GSR	O43776	NARS				GOSR1	METTL1				SMC3	PODXL	GNAI2				RALA
		P78347;A0A494C1K3;A0A494C0Q7;C9J6M0	GTF2I	P00367	MT-CO2	O43795	MYO1B				NDUFC2	NIPSNAP3A				HYOU1	RALA	SLC4A2				ITFG3
		O75874;C9J4N6;C9JJE5;C9JLU6	IDH1	P00374	SOD1	O43809	NUDT21				FKBP9	LAMTOR3				RAB3D	ITFG3	ATP1A1				EIF3F
		Q04917;A2IDB2;F8WEB6;A2IDB1	YWHAH	P00387	F13A1	O43813	LANCL1				PAPSS2	42622				YES1	EIF3F	ATP1B1				PA2G4
		P40925;A0A5K1VW95;B9A041;C9JF79;B8ZZ51;C9JRL4;C9JLV6	MDH1	P00390	HPRT1	O43815	STRN				ATG7	IPO11				CNP	PA2G4	APP				GFPT1
		P30041	PRDX6	P00403	GOT2	O43823	AKAP8				TACC2	CNOT7				ICAM1	GFPT1	S100A8				VPS35
		B1AK87;B1AK88	CAPZB	P00441	EGFR	O43837	IDH3B				TRIM16	RCOR1				PTPRK	VPS35	SLC25A5				SELENBP1
		Q9H9H4;F5H1F6;F5H4M0	VPS37B	P00488	PGK1	O43847	NRD1				LYPLA2	C14ORF1				XRCC5	SELENBP1	EIF2S1				SMC1A
		Q9Y365;F5GY11;F5H1Z6;F5H8H3;H0YGA9;H0YFF3;F5H8G1;F5H0V7;F5GWK5;H0YH17;F5GY07;H0YGN8;F5H5A8;F5H3G8	STARD10	P00492	AK1	O43852	CALU				ARIH2	MED23				CAPN1	SMC1A	ICAM1				NPEPPS
		P04899;P09471;P19087;A8MTJ3;P11488;A0A1W2PRE1;A2A2R6;A0A1W2PQK2;A0A087WTB6;A0A1W2PRJ7;A0A087WZE5;A0A1W2PS82;A0A3B3IUA8;H3BTM2;A0A1W2PP38	GNAI2	P00505	ASS1	O43854	EDIL3				PGM3	GABRQ				NCSTN	NPEPPS	RPLP1				RHOB
		P41250	GARS	P00533	C5	O43865	AHCYL1				GCNT3	RPL26L1				SFN	RHOB	RPLP2				DYNC1I2
		Q9UQE7	SMC3	P00558	CST3	O43896	KIF1C				MOCS3	SLC22A13				PODXL	DYNC1I2	SSB				XPO1
		Q9Y4L1;A0A087X054;A0A494C039	HYOU1	P00568	NRAS	O43920	NDUFS5				SVIL	TRAPPC4				RALA	XPO1	ITGB1				AIMP2
		O95716	RAB3D	P00966	HRAS	O60216;Q9H4I0	RAD21				ADAMTS2	YBX2				GOLGB1	AIMP2	KRT18				FAM129B
		P07947;J3QRU1	YES1	P01031	KRAS	O60218;C9JRZ8	AKR1B10				FMNL1	MED31				ITFG3	FAM129B	GSN				SNTB2
		P09543;K7EN66;C9K0L8;K7ERZ0;K7ERC4	CNP	P01034	LDLR	O60220	TIMM8A				SGPL1	MRPS16				EIF3F	SNTB2	PTMA				PTTG1IP
		P05362;E7ESS4;K7EKL8	ICAM1	P01111	TGFB1	O60231	DHX16				NSA2	GOLT1B				PA2G4	PTTG1IP	CDK1				EPHB3
		Q15262;Q5TG12;E9PGC5;H0YDP9;H0Y6P5;H0Y6V4;A0A0G2JQF6;P28827;E9PRW2;E7EPS8	PTPRK	P01112	JCHAIN	O60232	SSSCA1				SEC24A	WDR7				GFPT1	EPHB3	ATP5B				GSN
		P13010	XRCC5	P01116	IGKV1D-33	O60238	BNIP3L				SEC24B	OARD1				VPS35	GSN	S100A9				EIF3A
		P07384;E9PL37;E9PLX0;E9PJJ3;E9PLC9;E9PMC6;E9PJA6;E9PSA6;E9PQB3;E9PRM1	CAPN1	P01130	IGHV3-23	O60245	PCDH7				LPHN2	TNPO3				SELENBP1	EIF3A	S100A6				EIF2S1
		Q92542;H0Y6T7;Q5T205;H0Y3Z4	NCSTN	P01137	PIGR	O60256	PRPSAP2				VNN1	GTF3C5				GCA	EIF2S1	EIF4E				PFN2
		P31947	SFN	P01591	IGKC	O60262	GNG7				VNN2	TRAPPC1				SMC1A	PFN2	ENO1				EPPK1
		O00592	PODXL	P80362	IGHA1	O60264	SMARCA5				ETHE1	IER3IP1				NPEPPS	EPPK1	GPI				EIF3B
		P11233;H7C3P7	RALA	P01777	CRYAB	O60271;Q9UPT6	SPAG9				ACSL3	SAR1B				RHOB	EIF3B	NPM1				VTA1
		Q14789;E7EU81;H0Y867	GOLGB1	P01833	LMNA	O60279	SUSD5				ADCY5					DYNC1I2	VTA1	TPM3				SCRIB
		Q9H0X4;B4DGG1;C9JP72;H7C2U8;C9J3Y6;C9IYB9;C9K0C5;C9J1M4;C9J8V3;C9JJN3;C9JR71;C9JTF7;H7C3L6	ITFG3	P01834	APOE	O60291;Q96PX1	MGRN1				STAMBP					XPO1	SCRIB	ITGAV				MYL6
		P59998;F8WCF6;F8WDD7;A0A0A6YYG9;H7C0A3;F8WDW3;F8WE39;R4GN08	ARPC4;ARPC4-TTLL3	P01876	APOC3	O60292	SIPA1L3				NTN1					AIMP2	MYL6	HEXA				DPP3
		O00303;H0YDT6	EIF3F	P02511	FGB	O60306	AQR				ASMTL					FAM129B	DPP3	DBI				XRCC6
		Q9UQ80;F8VR77;F8W0A3;H0YIN7	PA2G4	P02545	FN1	O60313	OPA1				FGFR1OP					SNTB2	XRCC6	LDHB				DDB1
		Q06210	GFPT1	P02649	TFRC	O60331	PIP5K1C				PPP1R3D					PTTG1IP	DDB1	P4HB				QARS
		Q96QK1	VPS35	P02656	LTF	O60333;Q12756	KIF1B				HERC2					EPHB3	QARS	CTSD				APRT
		Q13228;A6PVX1;F2Z2W8;F8WCR4;H0Y532;C9JVL0	SELENBP1	P02675	FTL	O60353	FZD6				SNAP29					GSN	APRT	TUBB				SEC22B
		P28676;H7BXD5;H7C2Z6;C9JIZ3;C9JWQ8;C9JV47	GCA	P02751	FTH1	O60437	PPL				CRTAM					EIF3A	SEC22B	PSAP				PRKDC
		Q14683;G8JLG1;H0Y7K8;V9GY57	SMC1A	P02786	VTN	O60462	NRP2				STAU1					EIF2S1	PRKDC	HEXB				LMNB1
		P55786;E9PLK3;A6NEC2;H0YDG0;E9PP11;E9PJY4;E9PJ74;E9PPD4;E9PRQ5;H0YCQ5;E9PJF9;E9PPZ2	NPEPPS	P02788	CAT	O60487	MPZL2				TTC4					PFN2	LMNB1	PFN1				PPP2R2A
		P62745	RHOB	P02792	GBA1	O60488	ACSL4				TMEM50A					EPPK1	PPP2R2A	APRT				SNRNP200
		E7EQL5;E7EV09;E9PGG1;E7ETL8;E7EQU2;E7EUM4;E7ERR6;E7ERH4;E7ET01;E7ESD3;E7EMU4;E7EU01	DYNC1I2	P02794	ALDOA	O60493	SNX3				SDPR					EIF3B	SNRNP200	EPRS				ARPC1B
		O14980;C9JKM9;C9IZS4;C9JQ02;C9JV99;C9J673;F8WF71;C9IYM2;H7BZC5;C9JF49	XPO1	P04004	CSTB	O60499	STX10				CLIC3					VTA1	ARPC1B	HSP90AA1				OCLN
		Q13155;A8MU58	AIMP2	P04040	ANXA1	O60502	MGEA5				EML2					SCRIB	OCLN	HNRNPC				HNRNPU
		Q96TA1	FAM129B	P04062	APOB	O60504	SORBS3				GNA14					MYL6	HNRNPU	UQCRH				MCM4
		Q13425;A0A0G2JM75;J3KT21;H0YCS0;A0A140TA73	SNTB2	P04075	TK1	O60506	SYNCRIP				BPNT1					DPP3	MCM4	LAMB1				MYH14
		P53801;A8MXQ1;A8MZH8	PTTG1IP	P04080	KRT6B	O60512	B4GALT3				TXNDC12					XRCC6	MYH14	YES1				ATP2B4
		P54753	EPHB3	P04083	KRT1	O60513	B4GALT4				GAS8					DDB1	ATP2B4	LYN				PTK7
		P06396;A0A0A0MS51;A0A0A0MT01	GSN	P04114	TUBB4A	O60518	RANBP6				CLPTM1					QARS	PTK7	FH				VPS37C
		Q14152	EIF3A	P04183	GAPDH	O60547	GMDS				GLUD1;GLUD2					APRT	VPS37C	THBS1				AP2M1
		P05198	EIF2S1	P04259	HLA-A	O60568	PLOD3				PNP					SEC22B	AP2M1	IGF1R				DDR1
		P35080;C9J712;C9J0J7;C9JQ45;G5E9Q6	PFN2	P04264	ERBB2	O60610	DIAPH1				F9					PRKDC	DDR1	ANXA6				CPNE1
		P58107;A0A075B730	EPPK1	P04350	CAPNS1	O60613	2018-09-15				CFD					LMNB1	CPNE1	RHOC				RDX
		P55884;C9JQN7	EIF3B	P04406	HSPB1	O60635	TSPAN1				PLAU					PPP2R2A	RDX	CD55				FN1
		Q9NP79;A0A087WY55;Q5TGM0	VTA1	P04626	RPN1	O60636	TSPAN2				PLAT					SNRNP200	FN1	SLC3A2				HNRNPK
		Q14160;A0A0G2JNZ2;A0A0G2JPP5;A0A0G2JMS7;H0YCG0	SCRIB	P04632	RPN2	O60645	EXOC3				ADA					ARPC1B	HNRNPK	PFKM				HDAC1
		P60660;F8VPF3;F8W1R7;J3KND3;G8JLA2;G3V1V0;B7Z6Z4;F8VZU9;G3V1Y7;F8W180;P14649;F8VXL3;H0YI43;F8W1I5	MYL6	P04792	GNAI2	O60658	PDE8A				CA2					OCLN	HDAC1	HSP90AB1				HSP90B1
		Q9NY33;E9PQ14;G3V1D3;G3V180;E9PNX5;E9PKK8;E9PPK9	DPP3	P04843	SLC4A2	O60664	PLIN3				SERPINC1					HNRNPU	HSP90B1	ASNS				CASK
		P12956;B1AHC9	XRCC6	P04844	ATP1A1	O60669	SLC16A7				TIMP1					MCM4	CASK	MGP				ARPC3
		Q16531;F5GY55;F5GWI0;F5GZY8;F5H2L3;F5GYG8;F5H198	DDB1	P04899	ATP1B1	O60678	PRMT3				CST1;CST4					MYH14	ARPC3	CYC1				PGD
		P47897;A0A1B0GVU9;B4DDN1;A0A0U1RQT0;H7C0R3;C9J165;A0A0U1RRI9;A0A0U1RQL2;A0A0U1RQE9;A0A0U1RQU2;A0A0U1RQM8;A0A0U1RQX5;A0A0U1RQQ5;A0A0U1RR66;A0A1B0GTT3;A0A0U1RRC8;A0A0U1RQX9;A0A0U1RR79;F2Z2V6;A0A0U1RQJ6;A0A0U1RRJ7	QARS	P04920	APP	O60684;O15131	KPNA6;KPNA5				CSTA					ATP2B4	PGD	SNRNP70				RAB21
		P07741;H3BQF1;H3BQZ9;H3BQB1;H3BSW3	APRT	P05023	ARG1	O60687	SRPX2				PDGFB					PTK7	RAB21	VIM				TSPAN15
		O75396;A0A087X1A9	SEC22B	P05026	S100A8	O60701	UGDH				TGFA					VPS37C	TSPAN15	RPS17				RPL5
		P78527	PRKDC	P05067	SLC25A5	O60716	CTNND1				HLA-DRA					AP2M1	RPL5	GNAI3				SLC29A1
		P20700;E9PBF6;A0A0D9SFE5;A0A0D9SFY5	LMNB1	P05089	EIF2S1	O60749	SNX2				MB					DDR1	SLC29A1	ANXA5				RAB5B
		P63151;A0A590UJY3;A0A590UJJ1;Q66LE6;E5RIY1;E5RFR9;Q00005;E5RHQ2;E5RJV2;H0YB06	PPP2R2A	P05109	ICAM1	O60762	DPM1				COL1A1					CPNE1	RAB5B	RPSA				PPP1CB
		O75643;A0A494C1A5	SNRNP200	P05141	RPLP1	O60763;REV__Q5VZ89	USO1				COL2A1					RDX	PPP1CB	CD63				PSME3
		A0A1W2PNV4;C9JEY1;C9K057;E9PF58	ARPC1B	P05198	RPLP2	O60779	SLC19A2				COL3A1					FN1	PSME3	SRP19				PLSCR1
		Q16625;A0A0G2JMZ8	OCLN	P05362	RPLP0	O60783	MRPS14				COL4A1					HNRNPK	PLSCR1	GSTP1				RPS3A
		Q00839;A0A1W2PP35;A0A1W2PPS1;Q5RI18;A0A1X7SBS1;A0A1W2PQL0;A0A1W2PP34;A0A1W2PPL4;A0A1W2PPH7;A0A1W2PRZ7;A0A1W2PQ74;A0A1W2PQD4;A0A1W2PPE9;A0A1W2PRI6;A0A1W2PP22	HNRNPU	P05386	FABP3	O60784	TOM1				MBP					HDAC1	RPS3A	LGALS1				NOTCH3
		P33991;A0A3B3IU45;A0A3B3IT92;A0A3B3IS57;E5RG31;A0A3B3ITP6;A0A3B3IRR8	MCM4	P05387	SSB	O60814;P57053	HIST1H2BK;H2BFS				RBP4					HSP90B1	NOTCH3	QDPR				CDH1
		M0QY43	MYH14	P05388	SERPIND1	O60825;P16118	PFKFB2				MT2A;MT1G					CASK	CDH1	HMGB1				LARS
		P23634	ATP2B4	P05413	ITGB1	O60826	CCDC22				MT-ATP8					ARPC3	LARS	FBP1				KLC1
		Q13308;C9JQR6;H0Y8F1;H7C5L0;Q86X91	PTK7	P05455	KRT18	O60832	DKC1				SLPI					PGD	KLC1	CLTA				IGF1R
		A5D8V6;F5H4Q5	VPS37C	P05534	GSN	O60841	EIF5B				RAF1					RAB21	IGF1R	CLTB				DDX5
		Q96CW1;A0A087WY71;E9PFW3;C9JJ47;C9JGT8;C9JJD3;C9JTK4;C9JPV8;H7C4C3	AP2M1	P05546	PTMA	O60869	EDF1				FUCA1					TSPAN15	DDX5	ANXA4				HUWE1
		Q08345;A0A0G2JI85;A0A0G2JNZ7;A0A0A0MSX3;H0Y9F4	DDR1	P05556	CDK1	O60879	DIAPH2				NR3C1					RPL5	HUWE1	INHBB				UBR4
		Q99829;B0QZ18;F2Z2V0;A6PVH9;E7ENH5;Q5JX56;Q5JX58;Q5JX59;Q5JX60;Q5JX44;Q5JX45;Q5JX55;H0Y524;Q5JX61;Q5JX52;Q5JX54;E7EV27;Q5JX57;Q5JX53	CPNE1	P05783	ATP5F1B	O60884	DNAJA2				TFF1					SLC29A1	UBR4	CNP				CAND1
		P35241;A0A2R8Y5S7;A0A2R8Y7M3;E9PNV3;A0A2R8Y5P0;A0A2R8Y4H6	RDX	P06396	S100A9	O60888	CUTA				PRNP					RAB5B	CAND1	DLD				EIF3E
		P02751;H0Y7Z1	FN1	P06454	S100A6	O60911	CTSV				SOD2					PPP1CB	EIF3E	SNRPA1				TKT
		P61978;Q5T6W2	HNRNPK	P06493	EIF4E	O60925	PFDN1				LCAT					PSME3	TKT	COX6C				CHMP1A
		Q13547;Q5TEE2	HDAC1	P06576	ENO1	O60927	PPP1R11				OAT					PLSCR1	CHMP1A	TACSTD2				CORO1B
		P14625;F8W026;Q96GW1;A0A1W2PRR1;Q58FF3;H0YIV0	HSP90B1	P06702	GPI	O60941	DTNB				THY1					RPS3A	CORO1B	PARP1				SLC26A2
		A0A2U3TZN6;O14936;A0A2R8YE77;A0A2U3TZM1;A0A2U3TZM4;A0A2R8YEK3;A0A2R8YFN5;A0A2R8Y6F8;A0A2R8Y3B3;Q5JS72;Q5JS79;A0A2R8YEJ7;A0A2R8Y4K4;A0A2R8YGH2;A0A2R8Y6D8;A0A2R8Y7X6;A0A2R8Y472	CASK	P06703	NPM1	O75044;P0DJJ0	SRGAP2;SRGAP2C				ASL					NOTCH3	SLC26A2	ALDOC				GYS1
		O15145;C9JZD1;F8VR50	ARPC3	P06730	TPM3	O75051	PLXNA2				TP53					CDH1	GYS1	RAB34				RAB13
		P52209;K7EM49;K7ELN9;K7EMN2;K7EPF6	PGD	P06733	ITGAV	O75052	NOS1AP				ALDOB					LARS	RAB13	TROVE2				FBP1
		Q9UL25	RAB21	P06744	HEXA	O75054	IGSF3				ALDH2					KLC1	FBP1	GAA				MCM6
		O95858;H7C285	TSPAN15	P06748	DBI	O75083	WDR1				ITGB3					UGP2	MCM6	RRAS				ILF3
		P46777;A0A2R8Y6J3;Q5T7N0;A0A2R8Y4A2	RPL5	P06753	LDHB	O75084	FZD7				HMGN1					QSOX1	ILF3	PTPRF				BUB3
		Q99808	SLC29A1	P06756	NEFL	O75094	SLIT3				SERPINB2					IGF1R	BUB3	TXN				BCAM
		P61020	RAB5B	P06865	P4HB	O75110;O43861	ATP9A				SERPINE1					DDX5	BCAM	COX5B				LIN7C
		P62140;C9J9S3;C9JP48	PPP1CB	P07108	CTSD	O75116	ROCK2				CFI					EIF2S3;EIF2S3L	LIN7C	MGST1				SLC12A2
		P61289;B3KQ25;K7ESG5;K9J957;A0A087WTV2;K7ENH2;K7EMD0;K7EPX6;K7EKR3;B7Z8D3	PSME3	P07195	ANXA2	O75121	MFAP3L				ISG15					HUWE1	SLC12A2	CHGA				ASS1
		O15162;C9J0H3;C9J9P4;C9JE06;C9J7K9	PLSCR1	P07196	TUBB	O75122	CLASP2				PCCA					UBR4	ASS1	ESD				KPNB1
		P61247;D6RAT0;D6RG13;D6R9B6;D6RB09;H0Y9Y4;E9PFI5;D6RED7;D6RAS7;H0Y8L7;D6RGE0;D6RI02	RPS3A	P07237	PRSS2	O75128	COBL				PCCB					GPRC5A	KPNB1	HSPD1				SF3B1
		Q9UM47;M0QX38;M0R3C9	NOTCH3	P07339	PSAP	O75131;Q96A23;O95741;Q9UBL6	CPNE3				ALPL					CAND1	SF3B1	CLU				SNAP23
		P12830;A0A087WXI5;A0A087WX17;A0A087WU43;H3BNC6;H3BVI7;J3QKP1	CDH1	P07355	HEXB	O75144	ICOSLG				ALPP;ALPPL2					EIF3E	SNAP23	HSPA5				DHX15
		Q9P2J5;A0A087WXY1	LARS	P07437	PFN1	O75145	PPFIA3				HMGN2					TKT	DHX15	LAMC1				ROCK2
		Q07866;G3V2E7;F8W6L3;G3V3H3;G3V5R9;E7EVH7;G5E9S8;G3V2P7;H0YJU9;H0YJL0;H0YJT3;H0YG16	KLC1	P07478	APRT	O75146	HIP1R				PRKCB					CHMP1A	ROCK2	ACP2				ITGB5
		C9JNZ1;C9JTZ5;C9JUW1;C9JWG0;C9JVG3;F2Z3H1;C9J3M0;F2Z3P4;F8WC70	UGP2	P07602	EPRS1	O75147	OBSL1				MYL1;MYL3					CORO1B	ITGB5	HSPA8				CIT
		O00391	QSOX1	P07686	HSP90AA1	O75150	RNF40				COL5A2					APEH	CIT	SLC2A1				PEBP1
		P08069;C9J5X1;H0YNR0;H0YMJ5;H3BSZ8	IGF1R	P07737	HNRNPC	O75152	ZC3H11A				INSR					SLC26A2	PEBP1	UMPS				EIF4A3
		P17844;J3KTA4;J3KRZ1;J3QRQ7;J3QSF1;X6RLV5;J3QR02;J3KRX8;J3KTQ4	DDX5	P07741	UQCRH	O75153	CLUH				LCK					GYS1	EIF4A3	PDHB				CGN
		P41091;Q2VIR3;H7BZU1	EIF2S3;EIF2S3L	P07814	LAMB1	O75165	DNAJC13				FYN					NEO1	CGN	PYGB				SFPQ
		A0A087X1S3	HUWE1	P07900	YES1	O75170	PPP6R2				PYGL					RAB13	SFPQ	RALA				NPM1
		Q5T4S7;A0A0A0MSW0;X6R960;Q5TBN9;X6RE05	UBR4	P07910	LYN	O75173	ADAMTS4				SERPINE2					FBP1	NPM1	RALB				RAB22A
		H0YFN2	GPRC5A	P07919	FH	O75179	ANKRD17				FABP1					MCM6	RAB22A	LAMP1				DYNC1LI1
		Q86VP6;A0A0C4DGH5;H0YH27	CAND1	P07942	THBS1	O75185	ATP2C2				CENPB					ILF3	DYNC1LI1	TOP1				DNAJC5
		P60228;E5RGA2;H0YBR5;E5RHS5;H0YAW4;E5RIT4;E5RIP5;E5RJ25;E5RII3	EIF3E	P07947	IGF1R	O75190;Q8NHS0;Q8WWF6	DNAJB6				GPX1					BUB3	DNAJC5	TOP2A				USP5
		P29401;A0A0B4J1R6;E9PFF2	TKT	P07948	ANXA6	O75197;O75581	LRP5				H1F0					BCAM	USP5	G6PD				EHD4
		Q9HD42;F8VUA2;F8VVT7	CHMP1A	P07954	RHOC	O75223	GGCT				ACYP1					LIN7C	EHD4	UBL4A				RRAS
		Q9BR76;A0A087WW53;F5H390	CORO1B	P07996	CD55	O75306	NDUFS2				C8A					SLC12A2	RRAS	DMD				TPM3
		P13798;C9JIF9;C9JLK2;H7C393;H7C1U0	APEH	P08069	ABCB1	O75312	ZPR1				C8B					ASS1	TPM3	MTHFD1				TALDO1
		P50443	SLC26A2	P08133	SLC3A2	O75323	GBAS				IVL					KPNB1	TALDO1	IGF2R				SMC2
		P13807;M0QYU1	GYS1	P08134	PFKM	O75326	SEMA7A				ADRB2					SF3B1	SMC2	ADH5				RP2
		A0A087WYL5;Q6UXD5;H3BN26	SEZ6L2	P08174	HSP90AB1	O75340	PDCD6				DCN					SNAP23	RP2	PABPC1				RAB14
		Q92859;Q59FP8	NEO1	P08183	ASNS	O75347	TBCA				CTSL					DHX15	RAB14	PCNA				FTH1
		P51153	RAB13	P08195	MGP	O75348;O95670	ATP6V1G1				BPGM					ROCK2	FTH1	COL6A1				DSP
		P09467;A0A3B3IUC7;Q5VZC3	FBP1	P08237	CYC1	O75351	VPS4B				CTSB					ITGB5	DSP	COL6A3				KIF23
		Q14566	MCM6	P08238	MYL3	O75352	MPDU1				RET					CIT	KIF23	SLC25A6				EFTUD2
		Q12906;K7EKJ9;K7EQR9;K7ER69;K7ERM6;K7ENK6;K7EM82;K7EJ09;K7EKY0;K7EPG3	ILF3	P08243	SNRNP70	O75363	BCAS1				TPM2					PEBP1	EFTUD2	IMPDH2				PSMD5
		O43684;J3QT28;J3QSX4	BUB3	P08493	VIM	O75367	H2AFY				COL1A2					EIF4A3	PSMD5	TPR				NOTCH2
		P50895;A0A087WXM8;K7ENU8	BCAM	P08574	RPS17	O75368	SH3BGRL				SRPR					CGN	NOTCH2	PIP				SPTBN2
		Q9NUP9;G3V1D4	LIN7C	P08590	KRT19	O75369	FLNB				MMP2					SFPQ	SPTBN2	CKB				RRAS2
		P55011;G3XAL9	SLC12A2	P08621	GNAI3	O75380	NDUFS6				SOD3					NPM1	RRAS2	CKMT1A				ARPC2
		E7EX90;Q14203;Q6AWB1;E7EWF7;C9JJD0;C9JKG6;E9PCY0;C9JZA4;C9JTE5;C9JJN7;C9J1B7	DCTN1;DKFZp686E0752	P08670	ANXA5	O75381	PEX14				MME					RAB22A	ARPC2	ACTN1				RPL12
		P00966;Q5T6L6;Q5T6L5	ASS1	P08708	RPSA	O75382	TRIM3				INHBA					DYNC1LI1	RPL12	CDH1				HSPA4
		Q14974;J3KTM9;J3QR48	KPNB1	P08727	CD63	O75390	CS				ITGA2B					DNAJC5	HSPA4	SRC				SLC38A1
		O75533	SF3B1	P08754	SNRPA	O75396	SEC22B				PDHA1					USP5	SLC38A1	XRCC6				SND1
		O00161;H3BM38;H3BNE1;H3BR18;H3BPJ0;H3BNG6;H3BU94;H3BR99;H3BV99;H3BP15;H3BQY9	SNAP23	P08758	SRP19	O75400	PRPF40A				PLEK					EHD4	SND1	XRCC5				RRM1
		O43143	DHX15	P08865	GSTP1	O75410	TACC1				COL4A2					RRAS	RRM1	COX4I1				RAB2A
		O75116;E9PF63;D6REE7;Q14DU5	ROCK2	P08962	LGALS1	O75431	MTX2				MET					TPM3	RAB2A	LAMP2				EHD1
		P18084;H7C4W1;V9GZ57;V9GYZ1;H7C5U2	ITGB5	P09012	QDPR	O75436	VPS26A				MRPL3					TALDO1	EHD1	RNH1				RPS18
		O43324;D6RBD7;C9J1V9	EEF1E1;EEF1E1-BLOC1S5	P09132	HMGB1	O75439	PMPCB				SNRPA;SNRPB2					SMC2	RPS18	BMP1				CHMP6
		O14578;H7BYJ3	CIT	P09211	FBP1	O75449	KATNA1				ENO2					RP2	CHMP6	EEF2				ST14
		P30086	PEBP1	P09382	CLTA	O75475	PSIP1				ACAA1					RAB14	ST14	PDIA4				CTSD
		P38919;I3L3H2	EIF4A3	P09417	CLTB	O75477	ERLIN1				SNRPC					FTH1	CTSD	TPT1				EIF3M
		Q9P2M7	CGN	P09429	ANXA4	O75487	GPC4				MMP7					DSP	EIF3M	PLS3				STIP1
		P23246	SFPQ	P09467	INHBB	O75489	NDUFS3				VIL1					KIF23	STIP1	ETFA				CBR1
		P06748;E5RGW4	NPM1	P09496	CNP	O75494	SRSF10				RBP1					GPR126	CBR1	GYS1				SMC4
		Q9UL26	RAB22A	P09497	DLD	O75506	HSBP1				GNAO1					EFTUD2	SMC4	PRKAR2A				RPS11
		Q9Y6G9;E9PHI6	DYNC1LI1	P09525	HNRNPA1	O75521	ECI2				SPARC					PSMD5	RPS11	CD59				RPS20
		Q9H3Z4	DNAJC5	P09529	SNRPA1	O75531	BANF1				TPM1					NOTCH2	RPS20	MIF				MCM3
		P45974	USP5	P09543	COX6C	O75533	SF3B1				PDGFRB					SPTBN2	MCM3	CD99				HNRNPF
		Q9H223	EHD4	P09622	TACSTD2	O75534	CSDE1				HNRNPA1;HNRNPA1L2					RRAS2	HNRNPF	PRKCSH				EIF3D
		P10301	RRAS	P09651	PARP1	O75554	WBP4				CTSH					ARPC2	EIF3D	NID1				STXBP2
		A0A087WWU8;D6R904;A0A494C0G0;A0A494C0P6;P07951;H0YL80;Q5TCU3;A0A0S2Z4G6;A7XZE4;CON__Q3SX28;B7Z596;A0A494BZZ2;H0YK48;F5H7S3;H0YKJ4;P09493;A0A2R8YEU4;H0YKP3;H0YKX5;Q6ZN40;H7BYY1;Q5VU61	TPM3	P09661	ALDOC	O75569	PRKRA				POLA1					RPL12	STXBP2	PKM				MRE11A
		P37837;F2Z393	TALDO1	P09669	C4B; C4B_2	O75578	ITGA10				IFIT2					HSPA4	MRE11A	HSP90B1				ISOC1
		O95347;A0A0C4DGE5;Q5T821	SMC2	P09758	GPR89B	O75582	RPS6KA5				IFIT1					SLC38A1	ISOC1	IDE				DNAJA2
		O75695	RP2	P09874	TRAPPC2B	O75592	MYCBP2				UCHL1					SND1	DNAJA2	HNRNPL				DNAJA1
		P61106;X6RFL8	RAB14	P09972	SULT1A4	O75600	GCAT				LTA4H					RRM1	PGAM1	DARS				OLA1
		P02794;G3V192;E9PRK8;G3V1D1;E9PKY7;E9PQR3;E9PPQ4;E9PKM5;E9PK45	FTH1	P0C0L5	HSPA1B	O75607	NPM3				C4B;C4A					RFTN1	DNAJA1	JUP				MUC5B
		P15924	DSP	Q71UI9	IGLC2	O75608	LYPLA1				H2AFV;H2AFZ					ITGA5	OLA1	UQCRB				PCNA
		Q02241;A0A2U3TZL8;H7BYN4	KIF23	P0CG06	IGLC3	O75643	SNRNP200				HIST1H2AJ;HIST1H2AH;HIST1H2AD;HIST1H2AG					RAB2A	MUC5B	PVR				DCTN2
		Q86SQ4;F5H2L1	GPR126	P0DI82	CALM1	O75663	TIPRL				FBXO45					EHD1	PCNA	B4GALT1				CNNM4
		Q15029;K7EP67;K7EJ74	EFTUD2	P0DMN0	CALM2	O75665	OFD1				UBB;UBC;UBA52					RPS18	DCTN2	EZR				PTP4A1
		Q16401;F2Z3J2;Q4VXH0	PSMD5	P0DMV9	CALM3	O75674	TOM1L1				SULT1A4;SULT1A3					CHMP6	CNNM4	NME1				SEMA3C
		Q04721;A0A494C1F1;R4GN02;P0DPK4;A0A494C1U9;A0A096LNW5;P0DPK3;A0A494C1K9;A0A494C0A2;D2WEZ3;A0A087WY62;Q7Z3S9	NOTCH2	P0DN76	POLR1D	O75688	PPM1B				SRGAP2B					ST14	PTP4A1	NQO1				COPS4
		O15020;A4QPE4	SPTBN2	P10155	POLR1D	O75694	NUP155				HSPA1B;HSPA1A					CTSD	SEMA3C	GNS				M6PR
		P62070;E9PK85	RRAS2	P10253	GATD3	O75695	RP2				U2AF1;U2AF1L4					PCDH10	COPS4	RPS2				WWP2
		O15144;C9JTV5;G5E9J0;H7C3F9;G5E9S7	ARPC2	P10301	RO60	O75712	GJB3				FDX1					EIF3M	M6PR	DSP				VAT1
		P30050	RPL12	P10586	GAA	O75718;Q92791	CRTAP				RAP2A					STIP1	WWP2	RPA2				XPO7
		P34932;A0A087WTS8;A0A087WYC1	HSPA4	P10599	RRAS	O75781	PALM				SRGN					CBR1	VAT1	MUC1				RPL10A
		Q9H2H9;F8VX04	SLC38A1	P10606	PTPRF	O75787	ATP6AP2				HLA-C					SMC4	XPO7	CD44				AHNAK
		Q7KZF4	SND1	P10620	TXN	O75794	CDC123				ARAF					RPS11	RPL10A	H2AFX				ARCN1
		P23921;E9PL69	RRM1	P10645	COX5B	O75815	BCAR3				HIST1H1E					RPS20	AHNAK	ITGB4				ABCE1
		Q14699;C9JHG2;G3XAJ6;C9JWQ9;F8WAR1;C9JRN3	RFTN1	P10768	MGST1	O75821	EIF3G				DLAT					MCM3	ARCN1	CBR1				RPL9
		Q8WXE9;A0A3B3IU55	STON2	P10809	CHGA	O75822	EIF3J				TGFB3					HNRNPF	ABCE1	GLB1				MCM7
		P08648	ITGA5	P10909	ESD	O75832	PSMD10				CTSA					EIF3D	RPL9	HIST1H1B				EEF1D
		P61019;E9PKL7;A0A3B3ITL1;E9PE37;H7C125;H0YD31;H0YDL5;Q6PIK3	RAB2A	P10916	HSPD1	O75844	ZMPSTE24				C7					MARCKS	MCM7	HIST1H1C				SRI
		Q9H4M9;A0A024R571;C9JC03;C9J2Z4;C9JDQ8;C9JIJ3;C9IZH1;Q9NZN4	EHD1	P11021	CLU	O75874	IDH1				PRKAR1A					STXBP2	EEF1D	EPCAM				NEDD4L
		P62269;A0A0G2JQH2;Q5GGW2	RPS18	P11047	MYL2	O75880	SCO1				TFPI					MRE11A	SRI	POR				SMARCA5
		Q96FZ7	CHMP6	P11117	HSPA5	O75882	ATRN				PNMT					ISOC1	NEDD4L	ATP2A2				TLN1
		Q9Y5Y6	ST14	P11142	LAMC1	O75884	RBBP9				SLC2A3;SLC2A14					DNAJA2	SMARCA5	FAH				CYFIP2
		P07339;A0A1B0GW44;A0A1B0GV23;A0A1B0GVD5;A0A1B0GWE8;A0A1B0GU92;A0A1B0GU03;C9JH19;H7C469;A0A1B0GVP3;F8WD96;F8W787;H7C1V0;A0A1B0GV01	CTSD	P11166	ACP2	O75886	STAM2				EPB41					DNAJA1	TLN1	STMN1				CDC37
		Q9P2E7	PCDH10	P11172	HSPA8	O75891	ALDH1L1				DBT					OLA1	CYFIP2	GOT1				PRPF8
		Q7L2H7;H0YCQ8;E9PRY0;J3KNJ2	EIF3M	P11177	SLC2A1	O75911	DHRS3				BCR					MUC5B	CDC37	ITGA2				RTCB
		P31948;F5GXD8;F5H783	STIP1	P11216	UMPS	O75934	BCAS2				ACADM					PCNA	PRPF8	UBTF				MYO6
		P16152;E9PQ63;A8MTM1	CBR1	P11233	PDHB	O75935	DCTN3				PC					DCTN2	RTCB	CTPS1				ATP6V1A
		Q9NTJ3;C9JR83;E9PD53	SMC4	P11234	PYGB	O75937	DNAJC8				CDK4					CNNM4	MYO6	DDX5				PLXNB2
		P62280;M0QZC5;M0R1H5	RPS11	P11279	RALA	O75947	ATP5H				PRPS2					PTP4A1	ATP6V1A	PFKL				LYPD3
		P60866;E5RIP1;E5RJX2;G3XAN0	RPS20	P11387	RALB	O75954	TSPAN9				COX6A1					KYNU	PLXNB2	LGALS3				USP9X
		P25205;J3KQ69;A0A499FHX9	MCM3	P11388	LAMP1	O75955	FLOT1				HARS					GPS1	LYPD3	PSMC3				GLG1
		P52597;A0A1B0GW42	HNRNPF	P11413	TOP1	O75962	TRIO				COL11A1					SEMA3C	USP9X	TCP1				DSG2
		O15371;B0QYA4;B0QYA5	EIF3D	P11441	TOP2A	O75964	ATP5L				COL6A2					COPS4	GLG1	RPL35A				TRIM25
		P29966	MARCKS	P11532	G6PD	O75976	CPD				SLC25A4					GPC1	DSG2	ITGB5				ITCH
		Q15833;M0R0M7;M0QZ54;M0R118;M0R1A1;A0A087WUN8	STXBP2	P11586	UBL4A	O76003	GLRX3				BMP4					M6PR	TRIM25	ARF4				AP1M2
		P49959;F8W7U8;F5GXT0;F5H742;F5H256	MRE11A	P11717	DMD	O76021	RSL1D1				BMP3					WWP2	ITCH	RPL7				IPO7
		Q96CN7;D6RGE2	ISOC1	P11766	MTHFD1	O76024	WFS1				BCKDHA					GRB2	AP1M2	VCL				VPS26A
		Q9UHD8;K7EK18;K7EL40;K7ER52;K7EIE4;K7EQD7;K7EJZ2;K7ELJ9;K7EIR4;K7EKN4;K7EN52;K7ENQ5;K7ER14;K7EJL9;K7EQ08	40057	P11940	IGF2R	O76031	CLPX				PEPD					VAT1	IPO7	PTPRA				CPSF1
		O60884;A0A087WT48	DNAJA2	P12004	ADH5	O76041	NEBL				IFITM1					XPO7	VPS26A	RPL17				RPS9
		P18669;P15259	PGAM1	P12035	PABPC1	O76054	SEC14L2				GP1BB					RPL10A	CPSF1	RCC1				MYADM
		P31689	DNAJA1	P12109	PCNA	O76061	STC2				NCAM1					AHNAK	RPS9	SDC1				CMBL
		Q9NTK5;J3KQ32;C9JCJ9;C9JTK6	OLA1	P12111	KRT3	O76070	SNCG				VCAN					ARCN1	MYADM	LIG1				OTUB1
		Q9HC84	MUC5B	P12236	COL6A1	O76071	CIAO1				ITGA4					TOM1L1	CMBL	ATP5J				SNX2
		P12004	PCNA	P12268	COL6A3	O76074	PDE5A				ATP1A3					HMGCS1	OTUB1	TSPAN8				ATP6V0D1
		Q13561;F8VRV7;H0YI98;F8VW18;F8W1I6	DCTN2	P12270	SLC25A6	O76082	SLC22A5				P4HA1					ABCE1	SNX2	PLCG1				NSUN2
		Q6P4Q7	CNNM4	P12273	IMPDH2	O76094	SRP72				CEACAM1					RPL9	ATP6V0D1	CD58				TPBG
		Q93096;A0A0D9SGK2;A0A3B3ISR8	PTP4A1	P12277	TPR	O76095	JTB				F3					MCM7	NSUN2	NCL				MYO1D
		Q16719;B8ZZA3;A0A087X297;A0A087WYM2;F8WEP1;A0A087WYQ7	KYNU	P12532	PIP	O94760	DDAH1				LCP1					EEF1D	TPBG	HK1				HSPH1
		Q13098;C9JFE4;A0A096LP07;A0A096LPJ3;A8K070;J3KSA5;J3QLT0;J3KRJ4;J3QS88;J3KTB0;J3QQX0;J3QS84;J3QLE8;J3QL53;J3KRE8	GPS1	P12757	CKB	O94763	URI1				ENO3					SRI	MYO1D	POLR2C				ACTL6A
		Q99985	SEMA3C	P12814	CKMT1A; CKMT1B	O94776	MTA2				MTHFD2					NEDD4L	HSPH1	POLR2E				SF3A1
		Q9BT78;D6RAX7;D6RFN0;D6RD63	COPS4	P12830	SKIL	O94804	STK10				FDPS					SMARCA5	ACTL6A	NDUFV2				NSF
		P35052;H7C024;H7C410;C9J4Y6;H7BZE9	GPC1	P12931	ACTN1	O94808	GFPT2				TRIM27					TLN1	SF3A1	GGT1				TRIM33
		P20645;F5GX30;F5GXE0;F5GXU0;F5H883;H0YGE9;H0YGT2;H0YF90	M6PR	P12956	CDH1	O94813	SLIT2				CPM					CYFIP2	NSF	EIF2AK2				USO1
		O00308	WWP2	P13010	SRC	O94826	TOMM70A				COX7A2					CDC37	TRIM33	SRM				MAP4K4
		P62993;J3KT38;J3QRL5	GRB2	P13073	XRCC6	O94832	MYO1D				CCNB1					PRPF8	USO1	ATP2B1				MYH10
		Q99536;K7ERT7;K7ESA3;K7EJM4;K7ENX2;K7EM19	VAT1	P13284	XRCC5	O94855	SEC24D				MYL6B					RTCB	MAP4K4	EIF2S2				ITGA6
		Q9UIA9;E7ESC6;E5RIW1;H0YBE1;Q9H2T7	XPO7	P13473	COX4I1	O94874	UFL1				SNRPN;SNRPB					MYO6	MYH10	ANXA7				CACYBP
		P62906	RPL10A	P13489	IFI30	O94887	FARP2				COX6B1					ABCA12	ITGA6	BTF3				TENM3
		Q09666	AHNAK	P13497	LAMP2	O94888	UBXN7				GLUL					ATP6V1A	CACYBP	RAB3A				CBX3
		P48444;B0YIW6;Q6P1Q5	ARCN1	P13639	RNH1	O94901	SUN1				AKR1B1					PLXNB2	TENM3	RAB5A				SUPT16H
		O75674;I3L1G1;J3KQU4;I3L4I4;I3L0N2;I3L3M3;I3L4G0;I3L3T4;I3L367;I3NI44	TOM1L1	P13646	BMP1	O94903	PROSC				ANPEP					LYPD3	CBX3	PSMB1				HNRNPM
		Q01581;D6RIW1	HMGCS1	P13667	EEF2	O94905	ERLIN2				RAC2					USP9X	SUPT16H	M6PR				RACGAP1
		P61221	ABCE1	P13693	KRT13	O94906	PRPF6				GSPT1					FARP2	HNRNPM	COX5A				SEC13
		P32969;D6RAN4;A0A2R8Y5Y7;H0Y9R4;E7ESE0;H0Y9V9	RPL9	P13797	PDIA4	O94907;Q9UBU2	DKK1				IFNGR1					GLG1	RACGAP1	LMNB1				IGF2R
		Q92823;C9JYY6;A0A087X2B3;F8W775;C9JH43	NRCAM	P13804	TPT1	O94915	FRYL				FOLR1					DSG2	SEC13	IMPDH1				RPS8
		P33993;C9J8M6	MCM7	P13807	PLS3	O94919	ENDOD1				UCHL3					TRIM25	IGF2R	GSTM3				TMC7
		E9PL71;E9PN91	EEF1D	P13861	ETFA	O94925	GLS				AREG					ITCH	RPS8	CSRP1				TMED10
		P30626;C9J0K6;B4DHQ6	SRI	P13987	GYS1	O94929	ABLIM3				CD46					AP1M2	TMC7	FLNA				ITGB4
		Q96PU5;A0A1B0GVY1;H0Y8H4;K7ERN1	NEDD4L	P14174	PRKAR2A	O94964	SOGA1				VEGFA					IPO7	TMED10	ACO1				MPP7
		O60264;P28370;A0A0A0MRP6;B7ZLQ5	SMARCA5	P14209	CD59	O94973	AP2A2				PHKG2					VPS26A	ITGB4	SYT1				DOPEY2
		Q9Y490	TLN1	P14314	MIF	O94979	SEC31A				COX7C					CPSF1	MPP7	MDK				TARS
		E7EVJ5;H7C229;Q96F07;E7EW33;A0A087WWZ1;A0A087WVE1;A0A087WTQ3	CYFIP2	P14543	CD99	O94985	CLSTN1				TIMP2					RPS9	DOPEY2	VDAC1				NAGK
		Q16543;K7EIU0;K7EL68;K7EQA9	CDC37	P14618	PRKCSH	O94986	CEP152				NQO2					SLC16A3	TARS	BGN				AIMP1
		Q6P2Q9;I3L0J9;I3L3Z8	PRPF8	P14625	NID1	O95049	TJP3				NCK1					MYADM	NAGK	SDHB				NAPA
		Q16181;G3V1Q4;E7ES33;E7EPK1;A0A0U1RRE1;A0A0U1RRM2;A0A0U1RRH9;Q5JXL7;A0A5F9ZGZ7	39326	P14678	PKM	O95071	UBR5				HIST1H1D					CMBL	AIMP1	CD9				RPS25
		Q9Y3I0	RTCB	P14735	HSP90B1	O95084	PRSS23				DPEP1					OTUB1	NAPA	COMT				LSS
		A0A0A0MRM8;A0A1Y0BRN3;Q9UM54;A0A590UJ40;E7EW20;A0A590UKB0;A0A590UJ75;A0A0D9SGC1;A0A590UK22;A0A590UK86;A0A5F9ZI03;A0A590UJY4;A0A590UK71;A0A590UJW9;Q5JVM0	MYO6	P14866	SNRPB	O95139	NDUFB6				PRLR					SNX2	RPS25	PCMT1				VPS36
		Q86UK0	ABCA12	P14868	IDE	O95154	AKR7A3				CPE					ATP6V0D1	LSS	FBL				PAFAH1B1
		P38606	ATP6V1A	P14923	HNRNPL	O95159	ZFPL1				YBX3					NSUN2	TMEM30B	GART				PXDN
		O15031;A6QRG9	PLXNB2	P14927	DARS1	O95163	IKBKAP				HSPA6;HSPA7					TPBG	VPS36	TNXB				S100A16
		O95274	LYPD3	P15151	JUP	O95166;Q9H0R8	GABARAP;GABARAPL1				HMGA1					MYO1D	PAFAH1B1	PAICS				GYG1
		Q15019;B5MCX3;C9J2Q4;C9IY94;C9J938;C9JB25;C9IZU3;C9JQJ4;H7C310;H7C2Y0;B5MD47;A0A1B0GXJ2;C9JFT1;F8WB65;C9JZI2	37500	P15291	UQCRB	O95169	NDUFB8				GJA1					HSPH1	PXDN	SCP2				DNM2
		Q7L9L4;Q9H8S9;D6RCK3	MOB1B;MOB1A	P15311	PVR	O95182	NDUFA7				SMPD1					ACTL6A	S100A16	UBA1				HSPG2
		Q93008	USP9X	P15531	B4GALT1	O95183	VAMP5				PRKACA;PRKACB					SF3A1	GYG1	NME2				RHOG
		H7C3M7	FARP2	P15559	EZR	O95197	RTN3				CAPN2					NSF	DNM2	HNRNPA2B1				SLC29A2
		Q92896;H3BM42	GLG1	P15586	NME1	O95202	LETM1				GAP43					TRIM33	HSPG2	UQCRC2				TSN
		Q14126	DSG2	P15880	NQO1	O95208	EPN2				HLA-G					USO1	RHOG	ITGA6				SMPDL3B
		Q14258;A0A3B3IUA7	TRIM25	P15924	GNS	O95218	ZRANB2				ENG					MAP4K4	ARL6IP5	SFPQ				GSR
		Q96J02;A0A590UJQ1;A0A590UK44;A0A590UJW8;A0A590UK95;A0A1W2PNZ8;A0A590UIY0;A0A1W2PR79	ITCH	P15927	RPS2	O95219	SNX4				IGFBP3					MYH10	SLC29A2	PPIB				USP7
		Q9Y6Q5;K7EK69;K7ERH5;K7EL08;K7EPR4;K7EJJ1	AP1M2	P15941	DSP	O95232	LUC7L3				PTPN1					ITGA6	TSN	WARS				MTA2
		O95373	IPO7	P16070	RPA2	O95235	KIF20A				BMP7					CACYBP	SMPDL3B	RPS3				SARS
		O75436;S4R3Q6	VPS26A	P16104	MUC1	O95239;Q2VIQ3	KIF4A				NAT1					TENM3	GSR	GCSH				AP1G1
		Q10570	CPSF1	P16144	CD44	O95248	SBF1				ITGB6					CBX3	USP7	RPS6KB1				SERPINH1
		P46781;B5MCT8;C9JM19	RPS9	P16152	H2AX	O95249	GOSR1				SON					SUPT16H	MTA2	JAK1				AKT1
		O15427;J3QQS9;J3QQV2;J3QSC3;J3KTI8	SLC16A3	P16278	ITGB4	O95274	LYPD3				PGAM1;PGAM2					HNRNPM	SARS	AHCY				CIB1
		Q96S97;A0A494C017;C9JJV6;C9JZL8;A0A499FIY8;C9JC07	MYADM	P16401	CBR1	O95292	VAPB				XRCC1					RACGAP1	AP1G1	CFL1				COL12A1
		Q96DG6	CMBL	P16403	GLB1	O95297	MPZL1				CDH2					SEC13	SERPINH1	ATP2B4				SEC31A
		F5H3F0	OTUB1	P16422	H1-5	O95298	NDUFC2				UGT1A6;UGT1A9;UGT1A1;UGT1A5;UGT1A3;UGT1A4					IGF2R	AKT1	DTYMK				EIF3I
		O60749	SNX2	P16435	H1-2	O95299	NDUFA10				TNFRSF1A					RPS8	CIB1	RRM1				NPNT
		P61421;J3QL14;R4GN72;F5GYQ1	ATP6V0D1	P16615	EPCAM	O95302;Q75LS8	FKBP9				SLC9A1					TMC7	COL12A1	EEF1B2				PKP3
		Q08J23	NSUN2	P16930	POR	O95336	PGLS				CSNK2A2					TMED10	SEC31A	ATP5F1				MITD1
		Q13641	TPBG	P16949	ATP2A2	O95340	PAPSS2				AOC1					ITGB4	EIF3I	IGFBP5				SORL1
		O94832;J3QRN6;K7EIG7;J3KRL0	MYO1D	P17066	FAH	O95347	SMC2				NFKB1					MPP7	NPNT	ACP1				TPM4
		Q92598;A0A0A0MSM0;O95757;R4GN69;D6RJ96;E9PDE8	HSPH1	P17174	STMN1	O95352	ATG7				FST					DOPEY2	PKP3	ACAT1				MSH2
		O96019;C9JQT2;H7C5S0	ACTL6A	P17301	HSPA6	O95359	TACC2				TYMP					TARS	MITD1	ACKR3				CLUH
		Q15459	SF3A1	P17480	GOT1	O95361;Q309B1	TRIM16				RAB4A					NAGK	SORL1	MCM3				SRC
		P46459;I3L0N3	NSF	P17812	ITGA2	O95372	LYPLA2				RAB6A;RAB6B					AIMP1	TPM4	MPST				SLC16A1
		Q9UPN9;H0Y612	TRIM33	P17844	UBTF	O95373	IPO7				OGN					NAPA	MSH2	RPS12				CA12
		P07910;G3V2Q1;G3V4C1;B2R5W2;B4DY08;G3V4W0;G3V576;B4DSU6;G3V555;G3V575;G3V251;G3V3K6;G3V5X6;O60812;G3V4M8;P0DMR1;B2RXH8;A0A0G2JPF8;A0A0G2JNQ3;B7ZW38;G3V2D6;G3V5V7;G3V2H6	HNRNPC;HNRNPCL1;HNRNPCL4;HNRNPCL2;HNRNPCL3	P17858	CTPS1	O95376	ARIH2				CAST					RPS25	CLUH	FAS				RHOF
		O60763	USO1	P17931	DDX5	O95394	PGM3				COL5A1					ANXA3	SRC	DNAJB1				UPF1
		C9J840;A0A0D9SG62;H7C3Z6;Q9NRD5;I3L1U1;F6V107	MAP4K4	P17980	PFKL	O95395	GCNT3				RASA1					LSS	SLC16A1	ATP5A1				EXOC4
		P35580	MYH10	P17987	LGALS3	O95396	MOCS3				PTMS					VPS36	CA12	PSMA1				VAPA
		P23229	ITGA6	P18065	PSMC3	O95425	SVIL				ATP6V1B2;ATP6V1B1					PAFAH1B1	RHOF	PSMA2				SNX27
		Q9HB71;B2ZWH1	CACYBP	P18077	TCP1	O95433	AHSA1				ATP6V1C1					ANKFY1	UPF1	PSMA3				SLC1A4
		Q9P273	TENM3	P18084	IGFBP2	O95445	APOM				NF1					PXDN	EXOC4	PSMA4				SLC9A3R2
		Q13185;B8ZZ43;C9JMM0;S4R2Y4	CBX3	P18085	RPL35A	O95450	ADAMTS2				MAOA					SEC24C	VAPA	ITGA3				POR
		Q9Y5B9	SUPT16H	P18124	ITGB5	O95456	PSMG1				KITLG					S100A16	SNX27	MSN				DDX6
		P52272;A0A087X0X3;M0R019;M0R2T0;M0QYQ7;M0R0N3;M0R0Y6;M0QY96;M0R2I7;M0QZM1	HNRNPM	P18206	ARF4	O95466	FMNL1				NT5E					FRAS1	SLC1A4	DDX6				LTBP1
		Q9H0H5;F8VRD2;F8VWX0;F8VVE5;F8VWY4;F8W1E5;F8VV47;F8VZ66;F8W0L1;F8W1T4;F8VXH1;F8VS54;F8VV37;F8VQZ5;F8VV39;F8VUW9;F8VYH6;H0YIK5;F8VQF5;F8VVY0	RACGAP1	P18433	RPL7	O95470	SGPL1				EPHA1					GYG1	SLC9A3R2	CTNNA2				LGALS3
		P55735	SEC13	P18621	VCL	O95471	CLDN7				ERBB3					DNM2	POR	DNMT1				DIP2C
		P11717	IGF2R	P18669	PTPRA	O95478	NSA2				BCKDHB					HSPG2	DDX6	U2AF2				KARS
		P62241;Q5JR95	RPS8	P18754	RPL17	O95486	SEC24A				TGM2					RHOG	LTBP1	RPL13				TXN
		Q7Z402;H3BNW8	TMC7	P18827	PGAM1	O95487	SEC24B				MUT					SLC29A2	LGALS3	HMGB2				FARP1
		P49755;G3V2K7	TMED10	P18858	RCC1	O95490	LPHN2				OSBP					TSN	DIP2C	PTBP1				EPB41L1
		P16144	ITGB4	P18859	SDC1	O95497	VNN1				CDH3					SMPDL3B	KARS	TARS				RAB1A
		Q5T2T1;S4R337;U5GXS2	MPP7	P19075	LIG1	O95498	VNN2				GPX3;GPX6;GPX5					EPHX1	TXN	VARS				SLC12A7
		Q9Y3R5	DOPEY2	P19105	ATP5PF	O95571	ETHE1				ENPP1					GSR	FARP1	EEF1G				WASF2
		P26639	TARS	P19174	TSPAN8	O95573	ACSL3				FGFR4;FGFR3					USP7	EPB41L1	FKBP2				GMPS
		Q9UJ70;C9JEV6;H7C3G9;H7C286;E9PPU6;H0YF44;H0YC94;H0YEB7;H7C1L7;H0YE82	NAGK	P19256	MYL12A	O95602	POLR1A				KCNA5					SDK1	RAB1A	STOM				DAAM1
		Q12904;A0A5F9ZHC5;D6R937	AIMP1	P19338	PLCG1	O95622	ADCY5				SPRR2A;SPRR2B;SPRR2D;SPRR2E;SPRR2G					MTA2	SLC12A7	YWHAQ				PYCRL
		P54920;M0R0Y2;M0R2M1;M0R058;M0R213;M0R027;M0R0I4	NAPA	P19367	CD58	O95630	STAMBP				FDXR					SARS	WASF2	MAPK3				ARF5
		P62851	RPS25	P19387	NCL	O95631	NTN1				RFX1					AP1G1	GMPS	MARK3				ROCK1
		P12429;D6RA82;D6RCA8;D6RFG5;D6RFJ9;D6RAZ8	ANXA3	P19388	HK1	O95671	ASMTL				CALB2					AKR1A1	DAAM1	DPP4				HNRNPA3
		P48449;A0A0G2JQD0;C9J315	LSS	P19404	POLR2C	O95684	FGFR1OP				TGM1					SERPINH1	PYCRL	RPL10				PRKAA1
		Q3MIR4	TMEM30B	P19440	POLR2E	O95685	PPP1R3D				CA4					AKT1	ARF5	RPA1				APLP2
		Q86VN1;A0A3B3ISW7	VPS36	P19525	NDUFV2	O95714;Q9BVR0	HERC2				FECH					COPS7A	ROCK1	APEX1				GCN1L1
		P43034;I3L3N5	PAFAH1B1	P19623	GGT1	O95716;P20337;Q96E17	RAB3D				CES1					CIB1	HNRNPA3	CD82				DLG1
		Q9P2R3;I3L1Z9;I3L3P8;K7EPT2	ANKFY1	P20020	EIF2AK2	O95721	SNAP29				FBLN1					COL12A1	PRKAA1	CAD				SLC39A10
		Q92626;H7C1W1	PXDN	P20042	SRM	O95727	CRTAM				TCEA1					SEC31A	AP1S1	CALR				NANS
		P53992;G5EA31	SEC24C	P20073	ATP2B1	O95747	OXSR1				S100A1					MFI2	APLP2	MAP4				CNOT1
		Q96FQ6	S100A16	P20290	EIF2S2	O95757	HSPA4L				KAL1					EIF3I	GCN1L1	CANX				VAPB
		Q86XX4;H0Y8V2	FRAS1	P20336	ANXA7	O95758	PTBP3				ME2					CBS	DLG1	PSMB8				AP2A2
		P46976;G5E9W8;C9JQ42	GYG1	P20339	BTF3	O95782	AP2A1				PTPRE					NPNT	SLC39A10	PSMA5				ERBB2
		K7EMQ3	DNM2	P20340	RAB3A	O95793	STAU1				TNFSF4					PKP3	NANS	PSMB4				RCC2
		P98160	HSPG2	P20585	RAB5A	O95801	TTC4				HIST1H2BO;HIST1H2BB					MITD1	CNOT1	PSMB6				FAS
		P84095	RHOG	P20618	RAB6A	O95807	TMEM50A				EIF4B					SORL1	VAPB	PSMB5				CAP2
		P46379;A0A0G2JK23;A0A024RCR6;A0A0G2JL47;A0A0G2JJM1;X6REW1;F6S6P2;F6TC96;F6U341;F6X9W3;F6VEM6;F6WML8;A0A1B0GX79;A0A0G2JJR8;H0Y710;F6XTU0;F6U1F2;F6UR09;H0Y4L1	BAG6;BAT3	P20645	MSH3	O95810	SDPR				F8A1					TPM4	AP2A2	MAPK1				CLIP1
		O75915;F8WF90;C9JQU6;F8WF33	ARL6IP5	P20674	PSMB1	O95816	BAG2				DGKA					MSH2	ERBB2	GRN				ESD
		Q14542;G5E943	SLC29A2	P20700	M6PR	O95817	BAG3				CPT2					CLUH	RCC2	LAP3				PRMT5
		Q15631;E9PGT1;H7C1D4	TSN	P20839	COX5A	O95819	MAP4K4				LAMA2					SRC	FAS	PCSK6				PSME1
		Q92485;F8VWW8;Q5T0Y8	SMPDL3B	P20849	LMNB1	O95831	AIFM1				TNC					SLC16A1	CAP2	TPP2				GART
		P07099;B1AQP8;B1AQP9	EPHX1	P20929	IMPDH1	O95832	CLDN1				MYL9					CA12	CLIP1	EPHA2				WDR82
		P00390	GSR	P20933	COL9A1	O95833	CLIC3				POLR2A					ATRN	ESD	EPHB2				MARK2
		Q93009;F5H2X1;H3BND8	USP7	Q9UQ88	NEB	O95834	EML2				CDK2					RHOF	PRMT5	PTPN6				WDR77
		Q7Z5N4;F8W6X9;A0A087WTQ6	SDK1	P21266	AGA	O95837	GNA14				ADRBK1					UPF1	DSC1	MPG				STUB1
		O94776	MTA2	P21281	GSTM3	O95857	TSPAN13				F2R					EXOC4	DSG1	CRABP2				UBR5
		P49591;Q5T5C7	SARS	P21291	ATP6V1B2	O95858	TSPAN15				LAMA1					VAPA	PSME1	TKT				YARS
		O43747	AP1G1	P21333	CSRP1	O95861	BPNT1				YY1					SNX27	GART	EEF1D				ACACA
		P14550;Q5T621;V9GYG2;V9GYP9	AKR1A1	P21399	FLNA	O95865	DDAH2				DNAJB2					SLC1A4	WDR82	GNA11				TAGLN2
		P50454;E9PKH2;E9PR70;E9PPV6;E9PK86;E9PMI5;E9PJH8;E9PIG2;E9PRS3;E9PNX1;H0YEP8;E9PQ34;E9PLA6	SERPINH1	P21579	ACO1	O95881	TXNDC12				CTSS					SLC9A3R2	MARK2	ALDH4A1				RAD21
		P31749;A0A087WY56;G3V3X1;G3V2I6;Q9Y243;A0A5F9ZGY0;A0A5F9ZHU3;A0A5K1VW74;G3V4I6	AKT1	P21741	SYT1	O95983	MBD3				S100P					POR	WDR77	ERP29				GNA13
		Q9UBW8;F5GYF7;F5H248;F5H7C6;F5H4U8;F5H4Z0;F5H3M6;G3XAP1;F5GXT7	COPS7A	P21796	MDK	O95994	AGR2				ITGB8					DDX6	STUB1	PRDX6				PFKM
		Q99828	CIB1	P21810	VDAC1	O95995	GAS8				PTX3					LTBP1	UBR5	C21ORF33				P4HB
		Q99715;D6RGG3	COL12A1	P21912	BGN	O96000	NDUFB10				PTPN3					LGALS3	YARS	BLVRB				NDRG1
		O94979;D6REX3;D6RHZ5;H7BXG7;H0YAB3;H0Y8V7;H0Y9K1;D6RE64;D6RCQ9;H0Y9T9;H0Y8W8	SEC31A	P21926	SDHB	O96005	CLPTM1				CHML					DIP2C	ACACA	PRDX5				HECTD3
		P08582;C9JVN1	MFI2	P21964	CD9	O96008	TOMM40				IVD					KARS	TAGLN2	PRDX3				STX3
		Q15366;F8W0G4;F8VXH9;H3BRU6;F8VZX2;P57721;F8W1G6;J3QT27;E9PFP8;F8VTZ0;H3BND9	PCBP2;PCBP3	P22061	COMT	O96013;Q9P286	PAK4				S100A4					TXN	RAD21	ATP5D				DBN1
		Q13347;Q5TFK1	EIF3I	P22087	PCMT1	O96019;O94805	ACTL6A				MGAT1					FARP1	GNA13	RPL12				VASP
		Q9NUU7;I3L0H8;F6QDS0;Q9UMR2;I3L352;H3BQK0;H3BN59;H3BMQ5;Q9UHL0;H3BTB3;H0YD26;A0A1B0GV69;E9PR46;J3QL17	DDX19A;DDX19B	P22102	FBL	P00167	CYB5A				MST1					EPB41L1	PFKM	ECHS1				VPS37D
		P35520;P0DN79;C9JMA6;H7C2H4	CBS	P22105	GART	P00338;P07864	LDHA				AK4					DDX3X;DDX3Y	P4HB	PEBP1				ABCC1
		Q6UXI9;D6RH31	NPNT	P22234	TNXB	P00367;P49448	GLUD1;GLUD2				ANXA13					RAB1A	NDRG1	PDIA3				HMCN1
		Q9Y446;E9PKC4;E9PJR7;E9PRW6;E9PK71	PKP3	P22307	PAICS	P00374;Q86XF0	DHFR				DCK					GCC2	HECTD3	PPP2R1A				RPL7A
		Q8WV92;B8ZZL5;F8WED5;A0A1W2PP14;H7C3Q6	MITD1	P22314	SCP2	P00387	CYB5R3				PIK3R1					SLC12A7	STX3	PPIF				RAB25
		Q92673	SORL1	P22392	UBA1	P00390	GSR				PSMB9					CAPN7	DBN1	NMT1				DAG1
		A0A2R8Y5V9;P67936;A0A2R8YGX3;A0A590UJB9;A0A590UK79;A0A2R8YH90;CON__Q3SX28;Q5TCU3;A0A0S2Z4G6;A7XZE4;B7Z596;A0A494BZZ2;H7BYY1;H0YKJ4;H0YK48;P07951;A0A2R8YHD2;P09493;K7ENT6;A0A2R8YE05;A0A2R8YEU4;H0YKP3;H0YKX5;H0YL80;Q6ZN40;F5H7S3	TPM4	P22466	NME2	P00403	MT-CO2				ABCD3					WASF2	VASP	HMOX2				CNDP2
		P43246;A0A2R8YFH0;E9PHA6;A0A2R8Y6P0;A0A2R8YG02;A0A2R8Y713;A0A2R8Y7S8	MSH2	P22626	GAL	P00441	SOD1				SSFA2					GMPS	VPS37D	CLIP1				VPS25
		K7EIG1;A0A494C0R8;I3L2B0;I3L4B5	CLUH	P22692	HNRNPA2B1	P00450	CP				LOX					GMDS	ABCC1	SRI				SLK
		P12931	SRC	P22695	IGFBP4	P00488	F13A1				NDUFS1					DAAM1	HMCN1	SLC7A1				NCBP1
		P53985	SLC16A1	P23229	UQCRC2	P00491	PNP				PTPRM					PYCRL	RPL7A	POLR2B				PI4KA
		O43570;B3KUB4	CA12	P23246	ITGA6	P00492	HPRT1				S100A2					ARF5	RAB25	SDHA				NUDT5
		O75882	ATRN	P23258	SFPQ	P00505	GOT2				IMPA1					ROCK1	DAG1	MAT2A				DDX17
		Q9HBH0;F5GXB1	RHOF	P23284	TUBG1	P00533	EGFR				CTGF					HNRNPA3	CNDP2	SDC4				APP
		Q92900	UPF1	P23381	PPIB	P00558;P07205	PGK1				SHC1					CLDND1	VPS25	DNAJA1				PSME2
		Q96A65	EXOC4	P23396	WARS1	P00568	AK1				COL4A5					PRKAA1	SLK	AKT1				PRPF6
		Q9P0L0	VAPA	P23434	RPS3	P00740	F9				PML					APLP2	NCBP1	UQCRC1				VPS45
		Q96L92;A0A2R8Y8A7;A0A5H1ZRP6;A0A2R8Y3S6;A0A2R8Y871;H7C603	SNX27	P23443	GCSH	P00742	F10				DDT;DDTL					GCN1L1	PI4KA	HIBADH				ZDHHC5
		P43007	SLC1A4	P23458	RPS6KB1	P00746	CFD				CMPK1					DLG1	NUDT5	ATIC				COL18A1
		Q15599;H3BMF5	SLC9A3R2	P23467	JAK1	P00749	PLAU				CDC27					PIP4K2A	DDX17	HNRNPH3				LIN7A
		P16435;E7EMD0;H0Y4R2	POR	P23526	PTPRB	P00750	PLAT				HLA-B					TUBG1;TUBG2	APP	HNRNPH1				TRPM4
		P26196	DDX6	P23528	AHCY	P00813	ADA				ADSS					SLC39A10	PSME2	CASP14				COG5
		Q14766;E7EV71;C9JD84;H7BZ76;H7C0I7;C9JDW2;H7C4L5	LTBP1	P23634	CFL1	P00918	CA2				AXL					NANS	PRPF6	YWHAB				PHKB
		P17931;G3V3R6	LGALS3	P23919	ATP2B4	P00966	ASS1				LRPAP1					CNOT1	VPS45	SFN				AP2S1
		Q9Y2E4;E7EPU2;A0A0U1RQW6	DIP2C	P23921	DTYMK	P01008	SERPINC1				OXTR					VAPB	ZDHHC5	STIP1				SIN3A
		Q15046;H3BRC9;J3KRL2;H3BPV7;H3BVA8	KARS	P24534	RRM1	P01023	A2M				ADSL					AP2A2	COL18A1	S100A11				MSH6
		P10599	TXN	P24539	EEF1B2	P01024	C3				GNA15					ERBB2	LIN7A	PRDX2				CDC42BPB
		P63241;I3L397;I3L504;Q9GZV4;F8WCJ1;C9J7B5;C9J4W5;Q6IS14	EIF5A;EIF5A2;EIF5AL1	P24593	ATP5PB	P01033	TIMP1				SERPINB1					RCC2	TRPM4	PYCR1				CELSR2
		Q9Y4F1;A0A1B0GV68;C9JME2;M0QYB0	FARP1	P24666	IGFBP5	P01034	CST3				ALDH1B1					LXN	COG5	GBP1				EXOC2
		H7C2K6	EPB41L1	P24752	ACP1	P01037;P01036;P09228	CST1;CST4				NTSR1					CORO1C	PHKB	RPL9				VCL
		A0A2R8YDT5;A0A2R8Y7T2;O00571;A0A2R8YCW1;A0A2R8Y645;A0A2R8Y4A4;A0A2U3TZJ9;A0A2R8YFS5;A0A2R8YFR4;A0A0D9SG12;A0A0D9SFB3;O15523;A0A2R8Y5G6;A0A0D9SF53;A0A2R8YF78;A0A087WVZ1;F6S8Q4;A0A2R8YDH3;A0A0J9YVQ7;A0A2R8Y4D2	DDX3X;DDX3Y	P25106	ACAT1	P01040	CSTA				CORO1A					FAS	AP2S1	KIF5B				HNRNPUL1
		P62820;E7END7	RAB1A	P25205	ACKR3	P01111	NRAS				S100A7;S100A7A					CUL3	SIN3A	ABCC1				GALK1
		Q8IWJ2;B8ZZW2;B8ZZA5	GCC2	P25325	MCM3	P01112	HRAS				CPS1					CAP2	MSH6	MCM4				CHMP1B
		Q9Y666;A0A0G2JNW7;A0A0U1RR18;A0A0G2JQE3;H0YB78;Q9H2X9	SLC12A7	P25398	MPST	P01116	KRAS				FMO3					BAIAP2	CDC42BPB	MCM5				CHP1
		Q9Y6W3	CAPN7	P25445	RPS12	P01127	PDGFB				AKT2					CLIP1	CELSR2	MCM7				MON2
		Q9Y6W5	WASF2	P25685	FAS	P01130	LDLR				L1CAM					ADAM17	EXOC2	SHMT1				PFAS
		Q5VYK3;J3KN16;F6XAQ5;R4GMY1	ECM29;KIAA0368	P25705	DNAJB1	P01135	TGFA				ARRB2					PTPRG	VCL	SHMT2				PRDX4
		P49915	GMPS	P25786	ATP5F1A	P01137	TGFB1				CDA					ESD	HNRNPUL1	HSPA1L				COG4
		O60547	GMDS	P25787	PSMA1	P01891;P30511	HLA-A				DCTD					PRMT5	GALK1	HSPA4
		Q9Y4D1	DAAM1	P25788	PSMA2	P01892	HLA-A				GBP2					RIC8A	CHMP1B	PFN2
		Q53H96;A0A0A0MQS1;B5MD87	PYCRL	P25789	PSMA3	P01903	HLA-DRA				HPD					GRIPAP1	CHP1	CTNNA1
		P84085;C9J1Z8	ARF5	P25929	PSMA4	P02144	MB				STX2					FKBP15	MON2	CTNNB1
		Q13464;A0A0U1RQV4;C9JFJ0	ROCK1	P26006	NPY1R	P02452;CON__Q862S4	COL1A1				DSG3					PSME1	PFAS	PHB
		P51991;H7C1J8	HNRNPA3	P26038	ITGA3	P02458	COL2A1				CD70					GART	PRDX4	RDX
		Q5JPE7;Q15155;P69849;A0A0G2JP90;A0A087WW46;J3KN36;A0A0G2JN29;A0A087X117;H3BPS9;A0A087WTD5;H3BUC9	NOMO2;NOMO1;NOMO3	P26196	MSN	P02461	COL3A1				ACSL1					ATP9A	COG4	RPA3
		Q9NY35;D6RHU6;D6RCR8;D6RDI6;D6RFX6;D6RCE6;D6R9S8;D6RC11;D6RA76;D6RDY1;D6RDP6;D6RIU2;A0A0R4J2F2;H0Y8T9;D6RD48;D6RAZ7;D6RCP3;D6RB31;D6R9K1	CLDND1	P26232	DDX6	P02462	COL4A1				CSTF2;CSTF2T					WDR82		RFC4
		Q13131;P54646;Q96E92;A0A087WXX9	PRKAA1	P26358	CTNNA2	P02545	LMNA				DUT					MARK2		RFC2
		P61966;A0A2R8YGH5;H7C1E4	AP1S1	P26368	DNMT1	P02647	APOA1				CKS2					WDR77		RPL22
		Q06481	APLP2	P26373	U2AF2	P02649	APOE				ABCD1					STUB1		SPR
		Q92616	GCN1L1	P26583	RPL13	P02656	APOC3				MAN1A1					UBR5		MYH9
		Q12959;A0A590UJ18;A0A590UJS9;A0A590UJD9;A0A0C4DFT3	DLG1	P26599	HMGB2	P02679	FGG				TTK					DIP2A		MYH10
		Q9Y639;H3BU51;Q9UFM8	NPTN;DKFZp566H1924	P26639	PTBP1	P02686	MBP				RNASE4					VASN		COPB2
		P48426	PIP4K2A	P26640	TARS1	P02751	FN1				SDC2					YARS		BSG
		P23258;Q9NRH3;K7EIS0;K7EKE5	TUBG1;TUBG2	P26641	VARS1	P02753	RBP4				EVI2B					ACACA		TIMP3
		Q9ULF5;E7ENT5;E7EV45	SLC39A10	P26885	EEF1G	P02786	TFRC				MPI					PTPRS		NUP214
		Q9NR45	NANS	P27105	FKBP2	P02794	FTH1				NF2					GDI1		PSMC2
		A5YKK6;H3BMZ2;H3BT18;H3BU44;H3BNB1;H3BVC9	CNOT1	P27348	STOM	P02795;P13640;CON__P67983;Q8N339;P80294;P04731	MT2A;MT1G				RFC1					TAGLN2		ARL2
		O95292	VAPB	P27361	YWHAQ	P03928	MT-ATP8				ADM					STAM2		ARL3
		O94973;A0A0G2JS82;A0A0G2JQM1;A0A0G2JRF9;A0A0G2JQA4;E9PR62	AP2A2	P27448	MAPK3	P03973	SLPI				HRH1					RAD21		TRIM23
		P04626;B4DTR1;J3QLU9;F5H1T4;J3KTI5;J3QRX1;J3QRJ7	ERBB2	P27482	MARK3	P04004	VTN				THBS2					GNA13		MAP2K2
		Q9P258	RCC2	P27487	CALML3	P04040	CAT				THBS4					SLIT2		ATP5C1
		Q9BS40	LXN	P27635	DPP4	P04049	RAF1				FBN1					PFKM		ATP6V1E1
		Q9ULV4;B4E3S0;F8VV53;F8W1H8;F8VUX3;F8VSA4;F8VRE9;H0YHL7;F8VTT6;F8VVB7	CORO1C	P27694	RPL10	P04062	GBA				AGL					P4HB		RPL4
		P25445	FAS	P27695	RPA1	P04066	FUCA1				TIE1					ST13;ST13P4;ST13P5		LONP1
		Q13618;A0A087WTG3;A0A087X1R9;H7C399;H7C1L6	CUL3	P27701	APEX1	P04075	ALDOA				SOAT1					NDRG1		PPP1CC
		P40123;A0A087WZ15;E9PDI2;B7Z385;A0A087X0J3;F8WDB9;F8WEW0	CAP2	P27708	CD82	P04080	CSTB				ADD1					EPB41L2		GNL1
		Q9UQB8;B4DWA1;I3L4C2;I3L3C6;I3L2M4;I3L0Y9	BAIAP2	P27797	CAD	P04083	ANXA1				FUS					PTPRJ		DLST
		P30622;A0A3B3ITA2;F5H0N7;J3KP58	CLIP1	P27816	CALR	P04114	APOB				DEK					HECTD3		GPX4
		P78536	ADAM17	P27824	MAP4	P04150;P08235	NR3C1				GLRX					STX3		SRP14
		P23470	PTPRG	P28062	CANX	P04155	TFF1				PPM1A					DBN1		TAGLN2
		P10768;H7BZT7;X6RA14;U3KQT1	ESD	P28066	PSMB8	P04156	PRNP				IGFALS					VASP		TALDO1
		O14744;G3V580;G3V5L5;H0YJX6;G3V2X6;G3V2L6;C9JSX3;H0YJD3;H7BZ44;H0YJ77;G3V507;H0YJY6;G3V2F5;G3V5T6	PRMT5	P28070	PSMA5	P04179	SOD2				HMGCL					MTA3		ETFB
		Q08554	DSC1	P28072	PSMB4	P04180	LCAT				SLC16A2					VPS37D		ATP6V1A
		Q02413	DSG1	P28074	PSMB6	P04181	OAT				GGT5					ABCC1		HSPA9
		Q9NPQ8;H0YEN0;E9PSI0;E9PI04;E9PLE5;H0YE35;H0YC88	RIC8A	P28340	PSMB5	P04183	TK1				CPOX					CD109		EIF4A3
		Q4V328;A0A087WT45	GRIPAP1	P28482	POLD1	P04216	THY1				NUDT1					HMCN1		RPS19
		Q5T1M5	FKBP15	P28799	MAPK1	P04350;A6NNZ2	TUBB4A				PGM1					RPL7A		RPL3
		Q06323;H0YKK6;H0YLU2	PSME1	P28838	GRN	P04406;O14556	GAPDH				BMPR1A					RAB25		COL18A1
		P22102;C9JZG2;C9JKQ7;C9JBJ1;C9JTV6;F8WD69	GART	P29122	LAP3	P04424	ASL				TGFBR1					PPFIA1		DDOST
		O75110	ATP9A	P29144	PCSK6	P04439;P01893	HLA-A				LTBR					DAG1		FEN1
		Q6UXN9	WDR82	P29317	TPP2	P04626;Q15303	ERBB2				SERPINB5					CNDP2		CAP2
		Q7KZI7;E7ETY4;E9PC69;F5H4F6;F5H6N2;H0YNV4;Q9P0L2;F5H4J8;B4DIB3;A0A087X0I6	MARK2	P29323	EPHA2	P04632	CAPNS1				TGFBR2					VPS25		CCT6A
		Q9BQA1	WDR77	P29350	EPHB2	P04637	TP53				NUP62					SLK		RPL13A
		Q9UNE7;H3BS86;H3BTA3;H3BUD0	STUB1	P29372	PTPN6	P04792	HSPB1				HPCAL1;HPCA					NCBP1		ARL1
		O95071;E7EMW7;E5RFK7;H0YBB4;E7ET84	UBR5	P29373	MPG	P04843	RPN1				FDFT1					PI4KA		STAT3
		Q14689;A0A494C143	DIP2A	P29401	CRABP2	P04844	RPN2				RBMX					NUDT5		USP8
		Q6EMK4	VASN	P29508	TKT	P04899	GNAI2				COL15A1					DDX17		MDH1
		P54577;A0A0C4DGZ5	YARS	P29536	SERPINB3	P04920	SLC4A2				ANP32A					APP		MDH2
		Q13085;Q59FY4;O00763	ACACA	P29692	LMOD1	P05023;P20648	ATP1A1				CUX1					PSME2		RFC5
		G8JL96;A0A0A0MR60	PTPRS	P29992	EEF1D	P05026	ATP1B1				CAPG					ADAM9		RFC3
		P31150;G5E9U5	GDI1	P30038	GNA11	P05062	ALDOB				IL6ST					PRPF6		HADHA
		P37802;X6RJP6	TAGLN2	P30040	ALDH4A1	P05067	APP				CEACAM6					TMEM132A		BUD31
		O75886	STAM2	P30041	ERP29	P05091	ALDH2				TXLNA					VPS45		NAA10
		O60216;E5RFZ5;E5RI01;Q9H4I0;E5RG18;E5RJW1;E5RJK5;E5RFV8;E5RIN7;A0A140T8W2	RAD21	P30042	PRDX6	P05106	ITGB3				NNMT					ZDHHC5		CSK
		Q14344	GNA13	P30043	BLVRB	P05109	S100A8				PSMB10					COL18A1		GARS
		O94813;A0A087WYV5;X6R3P0;E9PCX4	SLIT2	P30044	PRDX5	P05114	HMGN1				PEX19					LIN7A		IARS
		P08237;A0A2R8Y891;F8VZI0;F8VP00;F8VSF7;F8VTQ3;F8VW30;F8VUB8;F8VYK8;F8VX13;F8VZQ1;F8VVE3	PFKM	P30046	DDT	P05120	SERPINB2				CETN2					TRPM4		SLC19A1
		P07237;H7BZ94;H0Y3Z3;I3L312;I3L398;I3L0S0;I3L3P5;I3NI03;I3L3U6;I3L1Y5;I3L514;I3L4M2	P4HB	P30048	PRDX3	P05121	SERPINE1				EIF2D					COG5		PRKCI
		P50502;H7C3I1;F6VDH7;Q3KNR6;Q8IZP2;Q8NFI4	ST13;ST13P4;ST13P5	P30049	ATP5F1D	P05141;Q9H0C2	SLC25A5				WNT5A					PHKB		ACTR1B
		Q92597;E5RIR1;E5RGM5;E5RIV1;E5RIM2;E5RI76;E5RH82;E5RK17;E5RJ98;E5RG99;E5RJY1;E7ESM1	NDRG1	P30050	RPL12	P05156	CFI				P2RY2					AP2S1		ECI1
		O43491;E9PHY5;E9PII3;E9PK52;Q6ZSX4;E9PJP4;E9PQN0;E9PRG1;E9PIG0;E9PQD2;E9PN54;Q6R5J7;A0A2R8Y5B3	EPB41L2	P30084	ECHS1	P05161	ISG15				PPP1R2P3;PPP1R2					NASP		TMPO
		Q12913;A0A087WVC6;A0A087WTK0	PTPRJ	P30086	PEBP1	P05165	PCCA				EIF1;EIF1B					SIN3A		STAT1
		Q5T447	HECTD3	P30101	PDIA3	P05166	PCCB				TSPAN7					MSH6		SKIV2L2
		Q9Y653;A0A5F9ZH94;A0A5F9ZHT7;H3BRH0;H3BSJ6;H3BQZ1;H3BV52;H3BNH4;H3BP67;H3BQ46;H3BUU6;H3BVD3;H3BQ11;H3BSB8;H3BTH7;H3BMY9;H3BVA0;H3BRZ4;H3BS94;H3BM73;H3BSF7;H3BUH2;H3BMF8;A0A1B0GX62;H3BRI7	GPR56;ADGRG1	P30153	PPP2R1A	P05186;REV__Q86WI3	ALPL				AKR1C3					CDC42BPB		MTOR
		Q13277;A0A0C4DGE4;A0A286YF28;A0A0J9YW33	STX3	P30405	PPIF	P05187;P10696;P09923	ALPP;ALPPL2				PIK3CB					CELSR2		PI4KA
		Q16643;D6R9Q9	DBN1	P30408	TM4SF1	P05198	EIF2S1				EPS15					EXOC2		RPS27
		P50552;K7ENL7;K7ENR7;K7EIG8;K7EM16	VASP	P30419	NMT1	P05204	HMGN2				CASP3					EPS8		LRPPRC
		Q9BTC8;E7EQY4;E7EV10;E9PCS8;F6RRE2;E9PF88;H0YIT0	MTA3	P30519	HMOX2	P05362	ICAM1				RBM34					TAOK3		ACAA2
		Q86XT2;C9JYT9	VPS37D	P30536	TSPO	P05386	RPLP1				CDKN2A					CASKIN2		RPL35
		P33527;A0A0A0MS99;I3L4X2	ABCC1	P30622	CLIP1	P05387	RPLP2				PRCP					DLG3		HTT
		Q6YHK3	CD109	P30626	SRI	P05388;Q8NHW5	RPLP0;RPLP0P6				ECE1					VCL		SLC1A4
		Q08209;E7ETC2;P16298;Q5F2F8;E9PPC8;E9PK68;P48454;Q5F2G0;H0YC26	PPP3CA;PPP3CB	P30825	SLC7A1	P05455	SSB				SLC1A3					SERPINB6		PAFAH1B1
		Q01974;B1APY4	ROR2	P30876	POLR2B	P05534;P30447	HLA-A				CRAT					HNRNPUL1		MCAM
		Q96RW7	HMCN1	P31040	SDHA	P05556	ITGB1				GPD2					BIRC6		MATR3
		P62424;Q5T8U2;Q5T8U3	RPL7A	P31153	MAT2A	P05771	PRKCB				SSR2					GALK1		MSH2
		P57735	RAB25	P31431	SDC4	P05783;CON__H-INV:HIT000015463	KRT18				SYK					CHMP1B		GRK6
		Q13136;A0A2R8Y7R9;E9PJZ7;A0A1B0GVT3;G3V200;B1APN9;H0YHK3;M0QZB5;H0YDW2;O75334;H0YHJ4;O75335;E9PPF6;H0YIJ4;A0A3B3ITS2;H0YEF9;E9PID5	PPFIA1	P31641	SLC6A6	P05976;P08590	MYL1;MYL3				ACADSB					MYO18A		SSR1
		Q14118	DAG1	P31689	DNAJA1	P05997	COL5A2				CBX5					CHP1		RANBP1
		Q96KP4	CNDP2	P31749	AKT1	P06213	INSR				PHKA2					CD2AP		NAMPT
		Q9BRG1;K7EKV4;K7ENE3;K7EP45	VPS25	P31930	UQCRC1	P06239	LCK				SLC15A1					MON2		PSMC4
		Q9H2G2	SLK	P31937	HIBADH	P06241	FYN				ATRX					PLCB3		TSFM
		Q09161;F2Z2T1	NCBP1	P31939	ATIC	P06396	GSN				CRKL					PFAS		PPIC
		P42356;A4QPH2;A8MTF1	PI4KA	P31942	HNRNPH3	P06454	PTMA				MAP2K3					UTRN		VDAC2
		Q9UKK9;A6NFX8;A6NJU6;A6NCQ0;C9JYY9;H0YEY4	NUDT5	P31943	HNRNPH1	P06493;Q00526;Q00534;Q96Q40;O94921;Q07002;Q14004	CDK1				BRCC3					LRP1		USP5
		Q92841;A0A1X7SBZ2;A0A5H1ZRQ2;A0A1W2PQ51;A0A0U1RQJ0	DDX17	P31944	CASP14	P06576	ATP5B				RPS10;RPS10P5					PRDX4		MKI67
		P05067;E9PG40;A0A0A0MRG2;H7C0V9;H7C2L2	APP	P31946	YWHAB	P06702	S100A9				MAP1B					COG4		PHKA1
		Q9UL46;A0A087X1Z3;H0YM70;H0YKU2	PSME2	P31947	SFN	P06703	S100A6				GNPDA1							RANGAP1
		Q13443;A0AVL1;F8WC54	ADAM9	P31948	STIP1	P06730	EIF4E				STT3A							RECQL
		O94906	PRPF6	P31949	S100A11	P06733	ENO1				PLA2G4A							NOP2
		Q24JP5	TMEM132A	P32119	PRDX2	P06737	PYGL				RAP1GAP							CRK
		Q9NRW7;A0A087WU65;A0A2R8YE10;A0A2R8YD95;A0A1B0GXI6;A0A2R8YF01;B7Z7G7;A0A2R8YEX8	VPS45	P32322	PYCR1	P06744	GPI				EIF1AX;EIF1AY							BAG6
		Q9C0B5;H0YEF4	ZDHHC5	P32455	GBP1	P06748	NPM1				ALDH1A3							NSF
		P39060;H7BXV5;H7C457	COL18A1	P32969	RPL9; RPL9P7; RPL9P8; RPL9P9	P06753	TPM3				UQCRFS1;UQCRFS1P1							NOTCH1
		O14910;H0YI92;H0YIA8;J3KN23	LIN7A	P33176	KIF5B	P06756	ITGAV				SLC6A8							RPL27A
		Q8TD43	TRPM4	P33527	ABCC1	P06865	HEXA				LIMS1							RPL5
		Q9UP83	COG5	P33991	MCM4	P07093	SERPINE2				GLIPR1							RPL21
		I3L213	PHKB	P33992	MCM5	P07099	EPHX1				SLC6A11							RPL28
		P53680;M0QZ21;M0R0N4;M0QYZ2;M0R1S0;X6R390	AP2S1	P33993	MCM7	P07108	DBI				SLC6A9							RPS9
		P49321;E9PI86;E9PRH9;H0YF33;E9PPR5;Q5T624	NASP	P34896	SHMT1	P07148	FABP1				PREP							RPS5
		Q96ST3	SIN3A	P34897	SHMT2	P07195	LDHB				ME1							NEDD4
		P52701;A0A087WWJ1;A0A494C0M1	MSH6	P34931	HSPA1L	P07199	CENPB				TFPI2							IQGAP1
		Q9Y5S2;H0YLY0	CDC42BPB	P34932	HSPA4	P07203	GPX1				GCLC							GYG1
		Q9HCU4	CELSR2	P35030	PRSS3	P07237	P4HB				GCLM							RABIF
		Q96KP1	EXOC2	P35080	PFN2	P07305	H1F0				PRRC2A							CAPZA2
		Q12929;A0A2R8Y4W2;A0A2R8YE63;F5H0R8;F5GYM8;F5H3Q6;H0YFG1	EPS8	P35221	CTNNA1	P07311	ACYP1				GSS							CAPZB
		Q9H2K8;G3V1Q8	TAOK3	P35222	CTNNB1	P07339	CTSD				HSPA13							QARS
		Q8WXE0;J3QRN1	CASKIN2	P35232	PHB1	P07355;A6NMY6	ANXA2;ANXA2P2				CSNK1D							RPL29
		Q92796;Q5JUW8	DLG3	P35241	RDX	P07357	C8A				PITPNB							ATP5O
		P18206	VCL	P35244	RPA3	P07358	C8B				PXN							CXCL12
		P35237;A0A024QZX5;A0A087X1N8;A0A2R8YD12;A0A2R8Y6A7;A0A2R8YDD0;A0A2R8Y517	SERPINB6	P35249	RFC4	P07384	CAPN1				FNTA							ARCN1
		Q9BUJ2;M0R3F1;A0A0A0MRA5;B7Z4B8;M0QYZ0	HNRNPUL1	P35250	RFC2	P07437	TUBB				ARRB1							LSS
		Q9NR09;A0A3B3IUB9	BIRC6	P35268	RPL22	P07476	IVL				INPP1							CD151
		P51570	GALK1	P35270	SPR	P07550	ADRB2				CYB561							PSMD8
		Q7LBR1	CHMP1B	P35527	KRT9	P07585	DCN				SRP9							CCT5
		Q92614;A0A0D9SFK2	MYO18A	P35579	MYH9	P07602	PSAP				PCYT1A							CSNK1A1
		Q99653;H0YKE7;F5GX29;H0YNG9;H0YLX1;H0YLY7	CHP1	P35580	MYH10	P07686	HEXB				CARS							IDH2
		Q9Y5K6	CD2AP	P35606	COPB2	P07711	CTSL				HARS2							CD97
		Q7Z3U7;A0A286YFF8	MON2	P35613	BSG	P07737	PFN1				MAN2A2							MARCKSL1
		Q01970	PLCB3	P35625	TIMP3	P07738	BPGM				CASP4							DNASE1L1
		O15067;H0YGH1;J3KT98;J3QSG0;J3QSH6;J3KTQ5;J3KTL4	PFAS	P35658	NUP214	P07741	APRT				CSNK1E							ALDH9A1
		P46939	UTRN	P35908	KRT2	P07814	EPRS				CTCF							RPL34
		Q07954	LRP1	P35998	PSMC2	P07858	CTSB				COMP							LMAN1
		Q13162;H7C3T4	PRDX4	P36404	ARL2	P07900;Q14568;Q58FG0;Q58FG1	HSP90AA1				ACADVL							FASN
		Q9H9E3;A0A0A0MS45;J3KNI1;H3BSD2;H3BMV9;E9PRT5;J3QLW1;J3KRB5	COG4	P36405	ARL3	P07910;P0DMR1;O60812;B7ZW38;B2RXH8	HNRNPC				YLPM1							CCT3
				P36406	TRIM23	P07919;A0A096LP55	UQCRH				NUMB							TUFM
				P36507	MAP2K2	P07942	LAMB1				EIF2B2							ALDH7A1
				P36542	ATP5F1C	P07947	YES1				RARRES1							CENPF
				P36543	ATP6V1E1	P07948	LYN				NUP153							AARS
				P36578	RPL4	P07949	RET				RGS3							SARS
				P36776	LONP1	P07951	TPM2				NDUFV1							PSMB3
				P36873	PPP1CC	P07954	FH				GSK3A							PSMB2
				P36915	GNL1	P07996	THBS1				GSK3B							MCM2
				P36957	DLST	P08069	IGF1R				TAF6							TMED10
				P36969	GPX4	P08123	COL1A2				SULT1E1							RBM25
				P37108	SRP14	P08133	ANXA6				NT5C2							PSEN1
				P37802	TAGLN2	P08134	RHOC				SULT1A1;SULT1A2							HINT1
				P37837	TALDO1	P08174	CD55				CRIP1							RANBP2
				P38117	ETFB	P08195	SLC3A2				MMP14							RGS19
				P38606	ATP6V1A	P08237	PFKM				METAP2							GMPS
				P38646	HSPA9	P08238	HSP90AB1				ATP1A2							MRE11A
				P38919	EIF4A3	P08240	SRPR				FXR2							GNAQ
				P39019	RPS19	P08243	ASNS				RAB9A							GNG10
				P39023	RPL3	P08253	MMP2				PDE6C							IDH3A
				P39060	COL18A1	P08294	SOD3				PLCD1							GDI2
				P39656	DDOST	P08473	MME				DAP3							EMD
				P39748	FEN1	P08476	INHBA				DUSP3							CPT1A
				P40123	CAP2	P08493	MGP				SMARCA4;SMARCA2							SLC26A2
				P40227	CCT6A	P08514	ITGA2B				IDH3G							SERPINH1
				P40429	RPL13A	P08559;P29803	PDHA1				TPMT							VASP
				P40616	ARL1	P08567	PLEK				MECP2							DNM2
				P40763	STAT3	P08572	COL4A2				IRAK1							KNTC1
				P40818	USP8	P08574	CYC1				CAV2							LRBA
				P40925	MDH1	P08581;Q9H3Y6	MET				ALDH3A2							BCAM
				P40926	MDH2	P08582	MFI2				ALDH5A1							PPT1
				P40937	RFC5	P08621	SNRNP70				GPC3							RPL14
				P40938	RFC3	P08648	ITGA5				GPM6A							CCT8
				P40939	HADHA	P08670;P41219;P07197;P07196;P12036	VIM				STAT5B;STAT5A							CCT4
				P41091	EIF2S3	P08708	RPS17				CLCN7							ANXA11
				P41223	BUD31	P08754;P11488;A8MTJ3	GNAI3				PLXNA3							FXR1
				P41227	NAA10	P08758	ANXA5				DYNLT3							RAB5C
				P41240	CSK	P08865	RPSA				RPS6KA3							RAB7A
				P41250	GARS1	P08962	CD63				AKR1D1							RAB13
				P41252	IARS1	P09001	MRPL3				HDGF							GALK1
				P41440	SLC19A1	P09012;P08579	SNRPA;SNRPB2				NEK2							SSR4
				P41567	EIF1	P09104	ENO2				NDUFA8							BCAP31
				P41743	PRKCI	P09110	ACAA1				RAP1GDS1							HCFC1
				P42025	ACTR1B	P09132	SRP19				ARHGDIB							HSD17B4
				P42126	ECI1	P09211	GSTP1				AGFG1							PSMD7
				P42166	TMPO	P09234	SNRPC				GTF2A1							VAMP7
				P42167	TMPO	P09237	MMP7				VAV2							HNRNPA3
				P42224	STAT1	P09327	VIL1				SMS							PGD
				P42285	MTREX	P09382	LGALS1				HK2							HNRNPM
				P42345	MTOR	P09417	QDPR				EFNB2							KPNA2
				P42356	PI4KA	P09429;B2RPK0	HMGB1				EFNA5							KPNA1
				P42677	RPS27	P09455	RBP1				NDST1							POLR2H
				P42695	NCAPD3	P09467	FBP1				THOP1							ARHGDIA
				P42704	LRPPRC	P09471	GNAO1				AKR1C2							SLC7A2
				P42765	ACAA2	P09486	SPARC				HMGA2							HNRNPF
				P42766	RPL35	P09493	TPM1				NUP98							MSH6
				P42858	HTT	P09496	CLTA				PPP5C							KIF11
				P43007	SLC1A4	P09497	CLTB				PLK1							HRSP12
				P43034	PAFAH1B1	P09525	ANXA4				ARFIP2							MRPL12
				P43121	MCAM	P09529	INHBB				METAP1							CAPZA1
				P43243	MATR3	P09543	CNP				MVD							CRIP2
				P43246	MSH2	P09619	PDGFRB				CLTCL1							BLVRA
				P43250	GRK6	P09622	DLD				HCCS							SLC25A1
				P43307	SSR1	P09651;Q32P51	HNRNPA1;HNRNPA1L2				ITGA8							ARFIP1
				P43487	RANBP1	P09661	SNRPA1				PLA2G16							ACLY
				P43490	NAMPT	P09668	CTSH				ATXN3							SUCLG1
				P43686	PSMC4	P09669	COX6C				HAP1							COPB1
				P43897	TSFM	P09758	TACSTD2				BCAT1							COPA
				P45877	PPIC	P09874	PARP1				RAD23A							AP2S1
				P45880	VDAC2	P09884	POLA1				RAD23B							PTTG1IP
				P45974	USP5	P09913	IFIT2				EPHA4							SLC16A1
				P46013	MKI67	P09914	IFIT1				AK2							IST1
				P46020	PHKA1	P09936	UCHL1				GAS1							SUB1
				P46060	RANGAP1	P09960	LTA4H				ALDH18A1							CLNS1A
				P46063	RECQL	P09972	ALDOC				MFAP2							RARS
				P46087	NOP2	P0C0L5;P0C0L4	C4B;C4A				PSMD4							CACNA2D1
				P46108	CRK	Q71UI9;P0C0S5	H2AFV;H2AFZ				MFAP3							YARS
				P46379	BAG6	Q99878;Q96KK5;P20671;P0C0S8	HIST1H2AJ;HIST1H2AH;HIST1H2AD;HIST1H2AG				MFAP4							USP14
				P46459	NSF	P0C2W1	FBXO45				F2RL1							PRKAG1
				P46531	NOTCH1	P0CG47;P0CG48;P62987	UBB;UBC;UBA52				MANF							ATP1B3
				P46776	RPL27A	P0DI83	RAB34				MLLT4							EPHB3
				P46777	RPL5	P0DMN0;P0DMM9	SULT1A4;SULT1A3				ELL							EPHB4
				P46778	RPL21	P0DMP2	SRGAP2B				CASP7							NAPA
				P46779	RPL28	P0DMV9;P0DMV8	HSPA1B;HSPA1A				CASP6							EIF5
				P46781	RPS9	P0DN76;Q01081;Q8WU68	U2AF1;U2AF1L4				CDH6							SLC12A2
				P46782	RPS5	P0DN79;P35520	CBS				CDH13							CSE1L
				P46783	RPS10	P10109	FDX1				TPD52							VCP
				P46934	NEDD4	P10114	RAP2A				OXCT1							HADHB
				P46940	IQGAP1	P10124	SRGN				SUMO3							NAP1L1
				P46976	GYG1	P10155	TROVE2				FCGRT							ADK
				P47224	RABIF	P10253	GAA				BID							ADAR
				P47755	CAPZA2	P10301	RRAS				RRP1							LAMB2
				P47756	CAPZB	P10316	HLA-A				ITGA1							SEC13
				P47897	QARS1	P10321	HLA-C				ATP5E;ATP5EP2							NHP2L1
				P47914	RPL29	P10398	ARAF				LGALS4							NPEPPS
				P47929	LGALS7; LGALS7B	P10412;P22492	HIST1H1E				BCAR1							HNRNPH2
				P47985	UQCRFS1	P10515	DLAT				C21ORF59							EIF3B
				P48047	ATP5PO	P10586	PTPRF				JAM2							ATP5J2
				P48061	CXCL12	P10599	TXN				TMEM33							GFRA1
				P48444	ARCN1	P10600	TGFB3				PCBP3							MARS
				P48449	LSS	P10606	COX5B				NUP107							ATP5I
				P48509	CD151	P10619	CTSA				SNX16							EIF6
				P48556	PSMD8	P10620	MGST1				ANTXR2							CTBP2
				P48643	CCT5	P10643	C7				MLF1							NDUFA6
				P48645	NMU	P10644;P31321	PRKAR1A				ADAMTS12							CLDN12
				P48729	CSNK1A1	P10645	CHGA				GNG2							SYNJ2BP
				P48735	IDH2	P10646	TFPI				SEC61G							GEMIN4
				P48740	MASP1	P10768	ESD				GABARAPL2							RAB25
				P48960	ADGRE5	P10809	HSPD1				UBE2G2							CORO7
				P49006	MARCKSL1	P10909	CLU				CKS1B							CLDN2
				P49184	DNASE1L1	P11021	HSPA5				CXCR4							EPPK1
				P49189	ALDH9A1	P11047;Q9Y6N6;REV__Q9NQS7	LAMC1				UBE2D3;UBE2D2							MTPN
				P49207	RPL34	P11086	PNMT				TMEM258							ARPC4
				P49257	LMAN1	P11117	ACP2				COPS2							CD81
				P49327	FASN	P11142	HSPA8				RPL26L1;RPL26							TPI1
				P49368	CCT3	P11166	SLC2A1				MAGOH							EIF3E
				P49411	TUFM	P11169;Q8TDB8	SLC2A3;SLC2A14				RND3							SEC61B
				P49419	ALDH7A1	P11171	EPB41				NCALD							PPP4C
				P49454	CENPF	P11172	UMPS				SEC61A1;SEC61A2							MYL6
				P49588	AARS1	P11177	PDHB				ST8SIA6							ACTB
				P49591	SARS1	P11182	DBT				STXBP1							EIF4A1
				P49720	PSMB3	P11216	PYGB				TGFB2							RPS20
				P49721	PSMB2	P11233	RALA				NPC2							PRPS1
				P49736	MCM2	P11234	RALB				GNG11							PSMA6
				P49755	TMED10	P11274	BCR				UFM1							S100A10
				P49756	RBM25	P11279	LAMP1				WDR5							CDC42
				P49768	PSEN1	P11310	ACADM				LMO4							DSTN
				P49773	HINT1	P11387;Q969P6	TOP1				USP46							GMFB
				P49792	RANBP2	P11388	TOP2A				TIMM10							RAB8A
				P49795	RGS19	P11413	G6PD				TSPAN5							SPCS3
				P49915	GMPS	P11441	UBL4A				UBE2H							SRP54
				P49959	MRE11	P11498	PC				RPS29							RAB2A
				P50148	GNAQ	P11532	DMD				TMSB4X							RAB5B
				P50151	GNG10	P11586	MTHFD1				CNBP							RAB10
				P50213	IDH3A	P11717	IGF2R				PPP2CB							UBE2M
				P50395	GDI2	P11766	ADH5				ACTA2;ACTG2							UBE2K
				P50402	EMD	P11802	CDK4				VSNL1							UBE2N
				P50416	CPT1A	P11908	PRPS2				RPS26;RPS26P11							RAB14
				P50443	SLC26A2	P11940;Q9H361;Q4VXU2	PABPC1				RPS28							ACTR3
				P50454	SERPINH1	P12004	PCNA				FAU							ACTR2
				P50552	VASP	P12074	COX6A1				POLR2L							ACTR1A
				P50570	DNM2	P12081	HARS				RPL39P5;RPL39							ABCE1
				P50748	KNTC1	P12107	COL11A1				VAMP2							RAP1B
				P50750	CDK9	P12109	COL6A1				SUMO1							RAP2B
				P50851	LRBA	P12110	COL6A2				EIF5A;EIF5AL1;EIF5A2							RPS3A
				P50895	BCAM	P12111	COL6A3				TMSB10							PSME3
				P50897	PPT1	P12235	SLC25A4				ACTC1;ACTA1							RPL15
				P50914	RPL14	P12236	SLC25A6				CSNK2A1;CSNK2A3							RPL27
				P50990	CCT8	P12268	IMPDH2				HIST1H3A;H3F3C							ATP6V0D1
				P50991	CCT4	P12270	TPR				CXADR							PCBD1
				P50995	ANXA11	P12273	PIP				IGBP1							RPL37A
				P51114	FXR1	P12277	CKB				SIRPA;SIRPB1							RHOA
				P51148	RAB5C	P12429	ANXA3				ADAM8							HSPE1
				P51149	RAB7A	P12532;P17540	CKMT1A				PSPH							LYZ
				P51153	RAB13	P12644	BMP4				EIF4G2							VBP1
				P51159	RAB27A	P12645	BMP3				PIP4K2B							B2M
				P51532	SMARCA4	P12694	BCKDHA				SRPK2;SRPK3							COPZ1
				P51570	GALK1	P12814;P35609	ACTN1				OLR1							SUMO2
				P51571	SSR4	P12830	CDH1				JAG1							DCAF7
				P51572	BCAP31	P12931	SRC				RELN							NUTF2
				P51610	HCFC1	P12955	PEPD				SRPX							HNRNPK
				P51659	HSD17B4	P12956	XRCC6				LCN2							YWHAG
				P51665	PSMD7	P13010	XRCC5				NUCB2							RRAS2
				P51809	VAMP7	P13073	COX4I1				HSD11B2							RPS7
				P51991	HNRNPA3	P13164	IFITM1				S100A12							PPP1CA
				P52209	PGD	P13224	GP1BB				GPSM2							PPP1CB
				P52272	HNRNPM	P13473	LAMP2				MRPS22							CALM1
				P52292	KPNA2	P13489	RNH1				MRPS10							NCS1
				P52294	KPNA1	P13497;O43897	BMP1				MRPS35							PSMC1
				P52298	NCBP2	P13591	NCAM1				MRPS36							PSMC5
				P52434	POLR2H	P13611	VCAN				MRPS9							RPS8
				P52435	POLR2J	P13612	ITGA4				RPL36AL;RPL36A							RPS15A
				P52565	ARHGDIA	P13637;P54707	ATP1A3				CBX1							RPS16
				P52569	SLC7A2	P13639	EEF2				SMAD3							YWHAE
				P52597	HNRNPF	P13667	PDIA4				ARF1;ARF3							RPS14
				P52630	STAT2	P13674	P4HA1				FOXK1							RPS23
				P52701	MSH6	P13688	CEACAM1				CCZ1;CCZ1B							RPS18
				P52732	KIF11	P13693;Q56UQ5	TPT1				DAB2							RPS13
				P52758	RIDA	P13726	F3				MUC5AC							RPS11
				P52815	MRPL12	P13796	LCP1				FBLN2							SNRPE
				P52823	STC1	P13797	PLS3				EFNB1							SNRPF
				P52907	CAPZA1	P13798	APEH				RBM3							SNRPD1
				P52943	CRIP2	P13804	ETFA				ATP2C1							SNRPD2
				P53004	BLVRA	P13807;P54840	GYS1				ATP11A							SNRPD3
				P53007	SLC25A1	P13861	PRKAR2A				CYCS							ARF6
				P53367	ARFIP1	P13929	ENO3				MPP1							PSMC6
				P53396	ACLY	P13987	CD59				PITPNA							RPL7A
				P53597	SUCLG1	P13995	MTHFD2				CDK16;CDK17							ETF1
				P53618	COPB1	P14174	MIF				NFKB2							YPEL5
				P53621	COPA	P14209	CD99				FKBP3							RPS4X
				P53680	AP2S1	P14314	PRKCSH				TIAL1							RHOB
				P53801	PTTG1IP	P14324	FDPS				SET;SETSIP							RPL23A
				P53985	SLC16A1	P14373	TRIM27				SRSF2							RPS6
				P53990	IST1	P14384	CPM				GALK2							HIST1H4A
				P53999	SUB1	P14406	COX7A2				EXOSC10							RAB1A
				P54105	CLNS1A	P14543	NID1				XPC							RAN
				P54136	RARS1	P14550	AKR1A1				EWSR1							RPL23
				P54289	CACNA2D1	P14618;P30613	PKM				OCRL							RAP1A
				P54577	YARS1	P14625;Q58FF3	HSP90B1				ROR1							RPS15
				P54578	USP14	P14635	CCNB1				TAGLN							RPS24
				P54619	PRKAG1	P14649	MYL6B				ALDH6A1							RPS25
				P54709	ATP1B3	P63162;P14678	SNRPN;SNRPB				NRG1							GNB1
				P54753	EPHB3	P14735	IDE				DSC2							RBX1
				P54760	EPHB4	P14854	COX6B1				HIST1H1A							GNB2
				P54920	NAPA	P14866	HNRNPL				AKAP12							RPL30
				P55010	EIF5	P14868	DARS				GNA12							RPL31
				P55011	SLC12A2	P14923	JUP				CAV1							RPL10A
				P55039	DRG2	P14927	UQCRB				TNFAIP2							RPL32
				P55060	CSE1L	P15104	GLUL				PLAUR							RPL11
				P55072	VCP	P15121	AKR1B1				MVK							RPL8
				P55084	HADHB	P15144	ANPEP				TAP1							PPIA
				P55209	NAP1L1	P15151	PVR				TAP2							FKBP1A
				P55263	ADK	P15153	RAC2				RELA							RPS27A
				P55265	ADAR	P15170	GSPT1				GBE1							TRA2B
				P55268	LAMB2	P15260	IFNGR1				ATP7A							RAC1
				P55735	SEC13	P15291	B4GALT1				ACVR1							AP2B1
				P55769	SNU13	P15311	EZR				AKR1C1							GNAS
				P55786	NPEPPS	P15328	FOLR1				CSTF1							GNAI1
				P55795	HNRNPH2	P15374	UCHL3				UBE3A							PPP3R1
				P55884	EIF3B	P15514	AREG				PTPN12							YWHAZ
				P56134	ATP5MF	P15529	CD46				PTK2							PPP2R2A
				P56159	GFRA1	P15531	NME1				SRSF11							DYNLL1
				P56192	MARS1	P15559	NQO1				PRKCD							DYNLT1
				P56385	ATP5ME	P15586	GNS				CALD1							RPL38
				P56537	EIF6	P15692	VEGFA				COL14A1							SKP1
				P56545	CTBP2	P15735	PHKG2				FPGS							GNG5
				P56556	NDUFA6	P15880	RPS2				PTPN11							RPS21
				P56749	CLDN12	P15924	DSP				KDSR							GNB2L1
				P57105	SYNJ2BP	P15927	RPA2				FMOD							ACTG1
				P57678	GEMIN4	P15941	MUC1				COL16A1							UBE2I
				P57735	RAB25	P15954	COX7C				ZFP36L1							PPP2CA
				P57737	CORO7	P16035	TIMP2				SPAG1							YBX1
				P57739	CLDN2	P16070	CD44				TFF3							SEC11A
				P58107	EPPK1	P16083	NQO2				BCL2L1							CSNK2B
				P58505	C21orf58	P16104	H2AFX				SOS1							TPM4
				P58546	MTPN	P16112	ACAN				SRSF4							UBE2L3
				P59998	ARPC4	P16144	ITGB4				PCDH1							TUBA1B
				P60033	CD81	P16152	CBR1				SLC20A2							TUBA4A
				P60174	TPI1	P16278	GLB1				GOLGA2							TUBB4B
				P60228	EIF3E	P16333	NCK1				LOXL1							PAFAH1B2
				P60468	SEC61B	P16401	HIST1H1B				SPOCK1							HBA1
				P60510	PPP4C	P16402	HIST1H1D				PPID							RPP30
				P60660	MYL6	P16403	HIST1H1C				FCHO2							GTF2I
				P60709	ACTB	P16422	EPCAM				CGNL1							CCT2
				P60763	RAC3	P16435	POR				GALNT2							RAE1
				P60842	EIF4A1	P16444	DPEP1				GALNT1							GSTO1
				P60866	RPS20	P16471	PRLR				BST1							PRKDC
				P60891	PRPS1	P16615;O14983	ATP2A2				PMPCA							BLOC1S1
				P60900	PSMA6	P16870	CPE				ST3GAL4							BASP1
				P60903	S100A10	P16930	FAH				SCRN1							DCD
				P60953	CDC42	P16949	STMN1				NUP160							TMF1
				P60981	DSTN	P16989	YBX3				ARHGEF5							MRPS34
				P60983	GMFB	P17066;P48741	HSPA6;HSPA7				TBL3							COG7
				P61006	RAB8A	P17096	HMGA1				GTF3C1							RPL24
				P61009	SPCS3	P17174	GOT1				KCNMA1							ARF5
				P61011	SRP54	P17301	ITGA2				TWF1							ERH
				P61019	RAB2A	P17302	GJA1				ASPH							RHOG
				P61020	RAB5B	P17405	SMPD1				TFCP2							RPL19
				P61026	RAB10	P17480	UBTF				AKAP13							SRSF3
				P61077	UBE2D3	P17612;P22694	PRKACA;PRKACB				BPTF							HSPG2
				P61081	UBE2M	P17655	CAPN2				CDC20							TFAM
				P61086	UBE2K	P17677	GAP43				FSTL1							SLC25A3
				P61088	UBE2N	P17693	HLA-G				GRSF1							HDLBP
				P61106	RAB14	P17812	CTPS1				CNTN1							CDK5
				P61158	ACTR3	P17813	ENG				FAP							PURA
				P61160	ACTR2	P17844	DDX5				TRIM26							CLTC
				P61163	ACTR1A	P17858	PFKL				PTPN13							REEP5
				P61221	ABCE1	P17931	LGALS3				TRAF2							SORD
				P61224	RAP1B	P17936	IGFBP3				ANK3							HNRNPU
				P61225	RAP2B	P17980	PSMC3				ABR							SPTBN1
				P61247	RPS3A	P17987	TCP1				BNIP1							FABP5
				P61254	RPL26	P18031	PTPN1				BNIP3							CAP1
				P61289	PSME3	P18075	BMP7				CSTF3							IFITM3
				P61313	RPL15	P18077	RPL35A				TSPAN31							SLC7A5
				P61353	RPL27	P18084	ITGB5				ARHGAP5							PFKP
				P61421	ATP6V0D1	P18085	ARF4				STRN3							OGDH
				P61457	PCBD1	P18124	RPL7				STK4							CENPE
				P61513	RPL37A	P18206	VCL				FLII							KIF23
				P61586	RHOA	P18433	PTPRA				TRIM32							BDH1
				P61604	HSPE1	P18440	NAT1				COASY							RPL18A
				P61626	LYZ	P18564	ITGB6				MRPL28							MAP2K1
				P61758	VBP1	P18583	SON				CHAF1B							FKBP4
				P61769	B2M	P18621	RPL17				MTAP							PLOD1
				P61803	DAD1	P18669;P15259;Q8N0Y7	PGAM1;PGAM2				CALCOCO2							NUCB1
				P61923	COPZ1	P18754	RCC1				BAMBI							RPL6
				P61956	SUMO2	P18827	SDC1				FADD							TOP2B
				P61962	DCAF7	P18858	LIG1				STK3							SLC25A11
				P61966	AP1S1	P18859	ATP5J				STX5							DST
				P61970	NUTF2	P18887	XRCC1				SEMA3B							ACY1
				P61978	HNRNPK	P19022	CDH2				DNAJC3							LMNB2
				P61981	YWHAG	P19075	TSPAN8				PAPPA							UBXN1
				P62070	RRAS2	P19174	PLCG1				SRSF5							EIF4G1
				P62081	RPS7	P19224;O60656;P22309;P35504;P35503;P22310	UGT1A6;UGT1A9;UGT1A1;UGT1A5;UGT1A3;UGT1A4				NOG							NOTCH2
				P62136	PPP1CA	P19256	CD58				DHRS2							GLO1
				P62140	PPP1CB	P19338	NCL				NMI							SSBP1
				P62158	NCS1	P19367;Q2TB90;P52790	HK1				IFIT5							MST1R
				P62166	PSMC1	P19387	POLR2C				CTBP1							YWHAH
				P62191	PSMC5	P19388	POLR2E				PDCL							PLP2
				P62195	RPS8	P19404	NDUFV2				MSLN							EEF1A2
				P62241	RPS15A	P19438	TNFRSF1A				NNT							PPAT
				P62244	RPS16	P19440;Q9BX51	GGT1				OS9							GFPT1
				P62249	YWHAE	P19525	EIF2AK2				PDAP1							PSME1
				P62258	RPS14	P19623	SRM				FKBP5							APLP2
				P62263	RPS23	P19634	SLC9A1				MYO9B							FMR1
				P62266	RPS18	P19784	CSNK2A2				GAB1							PRDX1
				P62269	RPS13	P19801	AOC1				MTM1							RPL18
				P62277	RPS11	P19827	ITIH1				MTX1							C1QBP
				P62280	SNRPE	P19838	NFKB1				PRPF4B							CKAP4
				P62304	SNRPF	P19883	FST				SERINC3							TJP1
				P62306	SNRPG	P19971	TYMP				EIF4EBP1							KHDRBS1
				P62310	LSM3	P20020	ATP2B1				RIPK1							BAX
				P62314	SNRPD1	P20042	EIF2S2				CAMK2G							KLC1
				P62316	SNRPD2	P20073	ANXA7				CAMK2D							SRSF1
				P62318	SNRPD3	P20290	BTF3				NAE1							ARHGAP1
				P62330	ARF6	P20336	RAB3A				IQGAP2							PPP3CA
				P62333	PSMC6	P20338	RAB4A				GPR50							DHX9
				P62424	RPL7A	P20339;O95057;Q96HU8	RAB5A				STIM1							CRYZ
				P62491	RAB11A	P20340;Q9NRW1;Q14964	RAB6A;RAB6B				SNX1							DDR1
				P62495	ETF1	P20618	PSMB1				PWP1							GOLGA3
				P62699	YPEL5	P20645	M6PR				MTMR1							LGALS3BP
				P62701	RPS4X	P20674	COX5A				MTMR2							MFGE8
				P62745	RHOB	P20700	LMNB1				CUL1							CD47
				P62750	RPL23A	P20774	OGN				CUL2							SSRP1
				P62753	RPS6	P20810	CAST				CUL4A							VAC14
				P62805	H4C1; H4C2; H4C3; H4C4; H4C5; H4C6; H4C8; H4C9; H4C11; H4C12; H4C13; H4C14; H4C15; H4C16	P20839	IMPDH1				CUL4B							NSUN2
				P62807	H2BC4; H2BC6; H2BC7; H2BC8; H2BC10	P20908	COL5A1				DYRK1A;DYRK1B							RBBP4
				P62820	RAB1A	P20936	RASA1				RAB32							NCBP1
				P62826	RAN	P20962	PTMS				FHL1							AHNAK
				P62829	RPL23	P21266;P46439	GSTM3				PMS2P11							HSPA14
				P62834	RAP1A	P21281;P15313	ATP6V1B2;ATP6V1B1				AAMP							AP1B1
				P62841	RPS15	P21283	ATP6V1C1				ALCAM							CPSF1
				P62847	RPS24	P21291	CSRP1				LAMB3							BST2
				P62851	RPS25	P21333	FLNA				LAMC2							KIAA0196
				P62854	RPS26	P21359	NF1				NCOA4							EFEMP1
				P62873	GNB1	P21397;P27338	MAOA				ARFRP1							STX4
				P62877	RBX1	P21399;P48200	ACO1				ITGA9							SF3A3
				P62879	GNB2	P21579;O00445	SYT1				GNL2							AIMP1
				P62888	RPL30	P21583	KITLG				TNFAIP1							ILF2
				P62899	RPL31	P21589	NT5E				BLMH							ILF3
				P62906	RPL10A	P21709	EPHA1				BMPR2							LMAN2
				P62910	RPL32	P21741	MDK				TUBB2A							TRAP1
				P62913	RPL11	P21796	VDAC1				BYSL							DLG1
				P62917	RPL8	P21810	BGN				IDI1							MYO1E
				P62937	PPIA	P21860	ERBB3				CAPS							PTP4A2
				P62942	FKBP1A	P21912	SDHB				CBFB							ECH1
				P62979	RPS27A	P21926	CD9				CKAP5							CDC16
				P62995	TRA2B	P21953	BCKDHB				CIRBP							ACACA
				P63000	RAC1	P21964	COMT				COTL1							PRKAA1
				P63010	AP2B1	P21980	TGM2				NID2							EIF2B5
				P63092	GNAS	P22033	MUT				IL18							TARDBP
				P63096	GNAI1	P22059	OSBP				TRIM29							HNRNPA0
				P63098	PPP3R1	P22061	PCMT1				43349							AIMP2
				P63104	YWHAZ	P22087;A6NHQ2	FBL				KEAP1							PRDX4
				P63151	PPP2R2A	P22102	GART				SAFB2							PAK2
				P63167	DYNLL1	P22105;Q16473	TNXB				UBAP2L							CBX3
				P63172	DYNLT1	P22223	CDH3				GIT2							PSMD2
				P63173	RPL38	P22234	PAICS				DOCK1							SELENBP1
				P63208	SKP1	P22307	SCP2				FHL2							NME3
				P63218	GNG5	P22314	UBA1				LY6D							SRSF9
				P63220	RPS21	P22352;P59796;O75715	GPX3;GPX6;GPX5				EIF4A2							SRSF6
				P63241	EIF5A	P22392	NME2				RCN2							TRIM28
				P63244	RACK1	P22413	ENPP1				FKBP8							SEMA3F
				P63261	ACTG1	P22455;P22607;P11362	FGFR4;FGFR3				FAM50A							STX3
				P63272	SUPT4H1	P22460	KCNA5				FZD2							G3BP1
				P63279	UBE2I	P35326;P35325;P22532;P22531;Q9BYE4	SPRR2A;SPRR2B;SPRR2D;SPRR2E;SPRR2G				GAMT							PTK7
				P67775	PPP2CA	P22570	FDXR				GALE							PABPC4
				P67809	YBX1	P22626	HNRNPA2B1				LRRC32							MTA1
				P67812	SEC11A	P22670	RFX1				GAS6							EIF3I
				P67870	CSNK2B	P22676;P05937	CALB2				GALNT3							UBE2V1
				P67936	TPM4	P22695	UQCRC2				CAPRIN1							MRPL49
				P68032	ACTC1	P22735	TGM1				GRB14							DYNC1I2
				P68036	UBE2L3	P22748	CA4				GRB7							ILK
				P68104	EEF1A1	P22830	FECH				FGFBP1							SNTB2
				P68363	TUBA1B	P23141;Q9UKY3	CES1				SQLE							TCOF1
				P68366	TUBA4A	P23142	FBLN1				PDIA5							SLC39A6
				P68371	TUBB4B	P23193;Q15560	TCEA1				PRPSAP1							SF3B2
				P68400	CSNK2A1	P23229	ITGA6				ITPR3							GOLGA4
				P68402	PAFAH1B2	P23246	SFPQ				NBR1							ADAM15
				P68431	H3C1; H3C2; H3C3; H3C4; H3C6; H3C7; H3C8; H3C10; H3C11; H3C12	P23258;Q9NRH3	TUBG1;TUBG2				IL13RA2							TMED1
				P68871	HBB	P23284	PPIB				RASA3							ROCK1
				P69905	HBA1; HBA2	P23297	S100A1				PLS1							PICALM
				P78346	RPP30	P23352	KAL1				IRF3							SQSTM1
				P78347	GTF2I	P23368	ME2				KIAA0100							TUBB3
				P78371	CCT2	P23381	WARS				TRIP12							ASAH1
				P78406	RAE1	P23396	RPS3				PUM1;PUM2							PIN1
				P78417	GSTO1	P23434	GCSH				CLINT1							HDAC1
				P78527	PRKDC	P23443;Q9UBS0	RPS6KB1				PDCD11							DCTN2
				P78537	BLOC1S1	P23458	JAK1				GINS1							ITPK1
				P80723	BASP1	P23469	PTPRE				BMS1							TRA2A
				P81605	DCD	P23470	PTPRG				LBR							TSTA3
				P82094	TMF1	P23510	TNFSF4				LTBP2							TPBG
				P82930	MRPS34	P23526	AHCY				STARD3							MOGS
				P82979	SARNP	P23527;P33778	HIST1H2BO;HIST1H2BB				CRYM							THOC5
				P83436	COG7	P23528	CFL1				PTGR1							SPTAN1
				P83731	RPL24	P23588	EIF4B				NOLC1							DDX39B
				P83881	RPL36A	P23610	F8A1				PSME4							EXOSC2
				P84077	ARF1	P23634	ATP2B4				SLMAP							COX17
				P84085	ARF5	P23743	DGKA				GAPVD1							HNRNPD
				P84090	ERH	P23786	CPT2				NAA25							SCARB2
				P84095	RHOG	P23919	DTYMK				NCAPH							DAG1
				P84098	RPL19	P23921	RRM1				WTAP							DSG2
				P84103	SRSF3	P24043	LAMA2				LAPTM4A							BOP1
				P84243	H3-3A; H3-3B	P24534	EEF1B2				FAM175B							UBE4A
				P86791	CCZ1	P24539	ATP5F1				43345							EIF3A
				P98160	HSPG2	P24593	IGFBP5				EXOSC7							ARHGEF7
				Q00059	TFAM	P24666	ACP1				ACAP1							EFR3A
				Q00325	SLC25A3	P24752	ACAT1				DAZAP2							SCRIB
				Q00341	HDLBP	P24821	TNC				RAB3GAP1							MLEC
				Q00535	CDK5	P24844	MYL9				RRS1							TTLL12
				Q00577	PURA	P24928	POLR2A				POLD3							DPYSL3
				Q00610	CLTC	P24941	CDK2				ACAP2							DCTN1
				Q00765	REEP5	P25098;P35626	ADRBK1				BRD3;BRD4							DYNC1H1
				Q00796	SORD	P25106	ACKR3				WDR43							EIF2B1
				Q00839	HNRNPU	P25116	F2R				POSTN							MAP7
				Q01082	SPTBN1	P25205	MCM3				ACOX1							CTTN
				Q01469	FABP5	P25325	MPST				PEA15							FLOT2
				Q01518	CAP1	P25391	LAMA1				EBP							TRIM25
				Q01628	IFITM3	P25398	RPS12				PLCB4							FLNC
				Q01650	SLC7A5	P25445	FAS				PCM1							GNA13
				Q01813	PFKP	P25490	YY1				NOMO1;NOMO3;NOMO2							RBM39
				Q02218	OGDH	P25685	DNAJB1				PON2							FAT1
				Q02224	CENPE	P25686	DNAJB2				PPP2R5A							SLC29A2
				Q02241	KIF23	P25705	ATP5A1				STK38							MCM6
				Q02338	BDH1	P25774	CTSS				PVRL1							INPP5A
				Q02413	DSG1	P25786	PSMA1				QPRT							MDC1
				Q02543	RPL18A	P25787	PSMA2				RABEP1							SMC1A
				Q02750	MAP2K1	P25788	PSMA3				RCN1							USP10
				Q02790	FKBP4	P25789	PSMA4				DHCR24							GANAB
				Q02809	PLOD1	P25815	S100P				RSU1							MBTPS1
				Q02818	NUCB1	P26006	ITGA3				CNN3							PPP2R5D
				Q02878	RPL6	P26012	ITGB8				RPS6KA1							COG2
				Q02880	TOP2B	P26022	PTX3				SAFB							MVP
				Q02978	SLC25A11	P26038	MSN				SF3A2							LTBP1
				Q03001	DST	P26045	PTPN3				RGN							FXYD3
				Q03154	ACY1	P26196	DDX6				MAPRE2							CHD4
				Q03252	LMNB2	P26232	CTNNA2				TEAD4							LASP1
				Q04323	UBXN1	P26358	DNMT1				TGFBI							KPNB1
				Q04637	EIF4G1	P26368	U2AF2				TRADD							NUMA1
				Q04721	NOTCH2	P26373	RPL13				TRAM1							SPCS2
				Q04760	GLO1	P26374	CHML				SF1							EMC2
				Q04837	SSBP1	P26440	IVD				TRIP10							PSMD6
				Q04912	MST1R	P26447	S100A4				HERC1							SART3
				Q04917	YWHAH	P26572	MGAT1				MLF2							NCAPD2
				Q04941	PLP2	P26583	HMGB2				SMAD1							TNIP1
				Q05639	EEF1A2	P26599	PTBP1				TBCE							EFTUD2
				Q06203	PPAT	P26639;A2RTX5	TARS				NPTX1							ARL6IP1
				Q06210	GFPT1	P26640	VARS				NEDD8							SLC39A14
				Q06323	PSME1	P26641	EEF1G				ADIRF							KARS
				Q06481	APLP2	P26885	FKBP2				ZYX							EIF4H
				Q06787	FMR1	P26927	MST1				43350							KIF14
				Q06830	PRDX1	P27105	STOM				CCDC6							EEA1
				Q07020	RPL18	P27144	AK4				UAP1							PDIA6
				Q07021	C1QBP	P27216	ANXA13				IGFBP7							PAFAH1B3
				Q07065	CKAP4	P27348	YWHAQ				INA							PMVK
				Q07157	TJP1	P27361;P31152	MAPK3				LAMA4							PLEC
				Q07666	KHDRBS1	P27448	MARK3				EXT1							PPA1
				Q07812	BAX	P27487	DPP4				PKN1							PTGES3
				Q07866	KLC1	P27635;Q96L21	RPL10				PKN2							NONO
				Q07955	SRSF1	P27694	RPA1				CSRP2							PPP2R4
				Q07960	ARHGAP1	P27695	APEX1				MAPK14							RAB35
				Q08209	PPP3CA	P27701	CD82				LY6E							RNPS1
				Q08211	DHX9	P27707	DCK				ECM1							LLGL1
				Q08257	CRYZ	P27708	CAD				MAPKAPK3							TMED2
				Q08345	DDR1	P27797	CALR				IFI16							PCBP1
				Q08378	GOLGA3	P27816	MAP4				UGCG							PCBP2
				Q08380	LGALS3BP	P27824;O14967	CANX				CLPP							TCEB1
				Q08431	MFGE8	P27986	PIK3R1				DGKD							TCEB2
				Q08554	DSC1	P28062	PSMB8				TST							RHEB
				Q08722	CD47	P28065	PSMB9				GSTA3;GSTA2;GSTA1							TOMM20
				Q08945	SSRP1	P28066	PSMA5				GUK1							SF3B3
				Q08AM6	VAC14	P28070	PSMB4				HAGH							KIAA0020
				Q08J23	NSUN2	P28072	PSMB6				H2AFJ;HIST2H2AC;HIST2H2AA3							SF3B4
				Q09028	RBBP4	P28074	PSMB5				CA9							PPP1R7
				Q09161	NCBP1	P28288	ABCD3				NDUFA9							SEC23A
				Q09666	AHNAK	P28290	SSFA2				PCK2							SEC23B
				Q0VDF9	HSPA14	P28300	LOX				UPP1							SF3A1
				Q0VGL1	LAMTOR4	P28331	NDUFS1				DDR2							SKIV2L
				Q0ZGT2	NEXN	P28482	MAPK1				ATP6V1F							SLC9A3R2
				Q10567	AP1B1	P28676	GCA				PFKFB3							TSN
				Q10570	CPSF1	P28799	GRN				TXNRD1							TRIP13
				Q10589	BST2	P28827	PTPRM				TPD52L1							TRIP6
				Q12768	WASHC5	P28838	LAP3				INF2							MAPRE1
				Q12805	EFEMP1	P29034	S100A2				MICB							ELAVL1
				Q12824	SMARCB1	P29122	PCSK6				MICA							NSDHL
				Q12846	STX4	P29144	TPP2				KIAA0753							SLC1A5
				Q12874	SF3A3	P29218	IMPA1				ARHGAP31							EFNB3
				Q12904	AIMP1	P29279	CTGF				AAK1							TOMM34
				Q12905	ILF2	P29317	EPHA2				SMU1							UBE2V2
				Q12906	ILF3	P29323;Q06187;P29322	EPHB2				CTU2							STXBP2
				Q12907	LMAN2	P29350	PTPN6				HFE							VAMP3
				Q12931	TRAP1	P29353	SHC1				LRRFIP1							ADRM1
				Q12959	DLG1	P29372	MPG				LEPRE1							PSMD5
				Q12965	MYO1E	P29373	CRABP2				MAP7D1							DDB1
				Q12974	PTP4A2	P29400	COL4A5				UAP1L1							PPP2R5E
				Q13011	ECH1	P29401	TKT				DAK							CDC37
				Q13042	CDC16	P29590	PML				YY1AP1;GON4L							DPYSL2
				Q13085	ACACA	P29692	EEF1D				RABL6							RBBP7
				Q13131	PRKAA1	P29966	MARCKS				FAM174B							OCLN
				Q13144	EIF2B5	P29992	GNA11				TIMM50							SRSF7
				Q13148	TARDBP	P30038	ALDH4A1				PLEKHN1							CPSF6
				Q13151	HNRNPA0	P30040	ERP29				LARP7							SMN1
				Q13155	AIMP2	P30041	PRDX6				NADK2							DBN1
				Q13162	PRDX4	P30042	C21orf33				PLCH1							PRSS8
				Q13177	PAK2	P30043	BLVRB				ARID4B							FSCN1
				Q13185	CBX3	P30044	PRDX5				CCDC58							DECR1
				Q13200	PSMD2	P30046;A6NHG4	DDT;DDTL				AMOT							MAN2A1
				Q13228	SELENBP1	P30048	PRDX3				ARHGAP29							NDUFA5
				Q13232	NME3	P30049	ATP5D				TP53I3							UBE2S
				Q13242	SRSF9	P30050	RPL12				PHLDA2							LAMA3
				Q13247	SRSF6	P30084	ECHS1				PLEKHO1							HADH
				Q13263	TRIM28	P30085	CMPK1				USP39							IMMT
				Q13275	SEMA3F	P30086	PEBP1				LACTB2							HNRNPUL2
				Q13277	STX3	P30101	PDIA3				SOWAHC							PDS5A
				Q13283	G3BP1	P30153	PPP2R1A				KRTCAP3							KIAA1033
				Q13308	PTK7	P30260	CDC27				BOLA3							TSR1
				Q13310	PABPC4	P30405	PPIF				COBLL1							LSM12
				Q13330	MTA1	P30419;O60551	NMT1				CYBRD1							TUBB8
				Q13347	EIF3I	P30453;P30457	HLA-A				CCDC93							TBC1D10B
				Q13352	ITGB3BP	P30464;P30484;P30481	HLA-B				OCIAD2							ANO6
				Q13404	UBE2V1	P30479	HLA-B				PAN3							FAM98B
				Q13405	MRPL49	P30485;P30461	HLA-B				HSP90AB4P							PDCD4
				Q13409	DYNC1I2	P30486;Q31610	HLA-B				TMEM41B							CEP55
				Q13418	ILK	P30488;P30487;P30483	HLA-B				ZNF326							HSD17B12
				Q13425	SNTB2	P30519	HMOX2				PDZD11							AGK
				Q13428	TCOF1	P30520	ADSS				DNAJC21							PYCRL
				Q13433	SLC39A6	P30530;Q12866	AXL				HERC4							TSSC1
				Q13435	SF3B2	P30533	LRPAP1				PPP6R3							CDCA8
				Q13439	GOLGA4	P30559	OXTR				NHSL2							ACTBL2
				Q13444	ADAM15	P30566	ADSL				EMC4							HSP90AB2P
				Q13445	TMED1	P30622;Q9UDT6	CLIP1				ZNF311							RRP12
				Q13464	ROCK1	P30626	SRI				MIA3							TOR1AIP1
				Q13492	PICALM	P30679	GNA15				PITRM1							FREM2
				Q13501	SQSTM1	P30740;P50452;O75830	SERPINB1				WDR44							MPP7
				Q13509	TUBB3	P30825	SLC7A1				DOCK11							HECTD3
				Q13510	ASAH1	P30837	ALDH1B1				IQSEC2							UBR4
				Q13526	PIN1	P30876	POLR2B				SAMD9							C9ORF64
				Q13547	HDAC1	P30989	NTSR1				SPECC1							RNF20
				Q13561	DCTN2	P31040	SDHA				DNTTIP2							BROX
				Q13572	ITPK1	P31146	CORO1A				HIST1H2BH;HIST2H2BF							LYPLAL1
				Q13595	TRA2A	P31150	GDI1				COX20							ECM29
				Q13601	KRR1	P31151;Q86SG5	S100A7;S100A7A				NUP188							ZDHHC20
				Q13630	GFUS	P31153;Q00266	MAT2A				TTC39A							SPRYD7
				Q13635	PTCH1	P31327	CPS1				HP1BP3							CD276
				Q13641	TPBG	P31431	SDC4				PLEKHS1							RNF213
				Q13724	MOGS	P31513	FMO3				NOL9							TBC1D9B
				Q13769	THOC5	P31689	DNAJA1				NHSL1							HEATR6
				Q13813	SPTAN1	P31749	AKT1				CC2D1B							ATL3
				Q13835	PKP1	P31751	AKT2				FNBP1L							THOC7
				Q13838	DDX39B	P31930	UQCRC1				FAM83B							LAMTOR1
				Q13868	EXOSC2	P31937	HIBADH				TMEM63B							DHRS7B
				Q14061	COX17	P31939	ATIC				KIAA1217							RAB12
				Q14103	HNRNPD	P31942	HNRNPH3				UBAP2							SLC25A24
				Q14108	SCARB2	P31943	HNRNPH1				FAM102B							ESRP1
				Q14118	DAG1	P31944	CASP14				RBM26							LLGL2
				Q14126	DSG2	P31946	YWHAB				ATAD3B							TATDN1
				Q14137	BOP1	P31947	SFN				FAM102A							PRPF8
				Q14139	UBE4A	P31948	STIP1				WLS							CNNM4
				Q14152	EIF3A	P31949	S100A11				DCAF8							RPL22L1
				Q14155	ARHGEF7	P32004	L1CAM				SH3PXD2A							TLDC1
				Q14156	EFR3A	P32119	PRDX2				IFFO2							VWA1
				Q14160	SCRIB	P32121	ARRB2				ARFGEF3							TTC37
				Q14165	MLEC	P32320	CDA				VPS13D							LARP1
				Q14166	TTLL12	P32321	DCTD				CROCC							RICTOR
				Q14195	DPYSL3	P32322	PYCR1				RIF1							TMEM205
				Q14197	MRPL58	P32455	GBP1				CDC42BPA							KIAA1324
				Q14203	DCTN1	P32456	GBP2				RPRD2							NPNT
				Q14204	DYNC1H1	P32754	HPD				ANXA8L2;ANXA8							WDR82
				Q14209	E2F2	P32856	STX2				PRPF38B							THSD4
				Q14232	EIF2B1	P32926	DSG3				PDE4DIP							NCCRP1
				Q14244	MAP7	P32969	RPL9				FAM171A1							HIST2H3A
				Q14247	CTTN	P32970	CD70				ARHGEF16							RPS27L
				Q14254	FLOT2	P33121;Q9UKU0	ACSL1				GPR107							BTN2A1
				Q14258	TRIM25	P33176;O60282	KIF5B				DAB2IP							SND1
				Q14315	FLNC	P33240;Q9H0L4	CSTF2;CSTF2T				DENND4C							MARK2
				Q14344	GNA13	P33316	DUT				MBNL2							DDX46
				Q14498	RBM39	P33527	ABCC1				LRRC16A							EIF3M
				Q14517	FAT1	P33552	CKS2				QIL1							MEPCE
				Q14542	SLC29A2	P33897	ABCD1				ANO1							CYFIP1
				Q14566	MCM6	P33908	MAN1A1				AFMID							GET4
				Q14574	DSC3	P33981	TTK				PLCXD3							COPS6
				Q14642	INPP5A	P33991	MCM4				KANK2							CHMP1B
				Q14657	LAGE3	P33992	MCM5				FAM21C;FAM21A							RRM2B
				Q14676	MDC1	P33993	MCM7				STEAP3							PHF5A
				Q14678	KANK1	P34096	RNASE4				FAM91A1							ERMP1
				Q14683	SMC1A	P34741	SDC2				MAP1S							ZC3HAV1
				Q14684	RRP1B	P34896	SHMT1				CPZ							MON2
				Q14694	USP10	P34897	SHMT2				ARL6IP4							TMC7
				Q14696	MESD	P34910	EVI2B				ATG16L1							MYH14
				Q14697	GANAB	P34931	HSPA1L				STEAP4							DHX29
				Q14703	MBTPS1	P34932	HSPA4				TNS3							DCXR
				Q14738	PPP2R5D	P34949	MPI				LMBRD2							GOLGA7
				Q14746	COG2	P35052	GPC1				INTS3							HUWE1
				Q14764	MVP	P35080	PFN2				ARHGAP17							ABI3BP
				Q14766	LTBP1	P35221;Q9UI47	CTNNA1				SPECC1L							TRAPPC6B
				Q14802	FXYD3	P35222	CTNNB1				RPL7L1							PABPN1
				Q14839	CHD4	P35232	PHB				IQSEC1							MTDH
				Q14847	LASP1	P35237	SERPINB6				CDC42BPG							SERINC5
				Q14974	KPNB1	P35240	NF2				CIAPIN1							IQGAP3
				Q14980	NUMA1	P35241	RDX				PTRHD1							VPS36
				Q15005	SPCS2	P35244	RPA3				OTUD7B							CAND1
				Q15006	EMC2	P35249	RFC4				ELP2							THOC6
				Q15008	PSMD6	P35250	RFC2				TWF2							LSR
				Q15019	SEPTIN2	P35251	RFC1				GRAMD4							DDX42
				Q15020	SART3	P35268	RPL22				PLEKHA7							VPS37D
				Q15021	NCAPD2	P35270	SPR				GDF6							STX12
				Q15025	TNIP1	P35318	ADM				PDE12							GATAD2A
				Q15029	EFTUD2	P35367	HRH1				PHLDB3							HIST2H2AB
				Q15041	ARL6IP1	P35442	THBS2				TMEM214							TRAPPC5
				Q15043	SLC39A14	P35443	THBS4				KIAA1211L							PLD3
				Q15046	KARS1	P35555	FBN1				HIBCH							MISP
				Q15056	EIF4H	P35573	AGL				ARMC6							SLC44A2
				Q15058	KIF14	P35579;P13535;Q9UKX2;REV__Q9UKV3	MYH9				TTI2							DCUN1D3
				Q15075	EEA1	P35580	MYH10				JMJD6							SULF2
				Q15084	PDIA6	P35590	TIE1				PPP1R18							CHERP
				Q15102	PAFAH1B3	P35606	COPB2				PTRF							CCAR1
				Q15126	PMVK	P35610	SOAT1				DHX57							EXOC8
				Q15149	PLEC	P35611	ADD1				CDC73							KATNAL2
				Q15155	NOMO1	P35613	BSG				SLC27A4							ALDH16A1
				Q15181	PPA1	P35625	TIMP3				CC2D1A							PELP1
				Q15185	PTGES3	P35637	FUS				METTL2B;METTL2A							ABI1
				Q15233	NONO	P35658	NUP214				EDC4							RDH10
				Q15257	PTPA	P35659	DEK				FAHD2A;FAHD2B							ORMDL3
				Q15269	PWP2	P35754	GLRX				SCYL2							CCAR2
				Q15286	RAB35	P35813	PPM1A				TTC27							VPS52
				Q15287	RNPS1	P35858	IGFALS				PLBD1							CMTR1
				Q15334	LLGL1	P35914;Q8TB92	HMGCL				CASC4							LRRC47
				Q15363	TMED2	P35998	PSMC2				FAHD1							HIST3H2BB
				Q15365	PCBP1	P36021	SLC16A2				KLC3							PROM2
				Q15366	PCBP2	P36269	GGT5				ERICH5							SLC35F6
				Q15369	ELOC	P36404	ARL2				ALKBH5							ARHGAP18
				Q15370	ELOB	P36405	ARL3				FAM171B							MICALL1
				Q15382	RHEB	P36406	TRIM23				PDXDC1							FGFRL1
				Q15386	UBE3C	P36507	MAP2K2				CNKSR3							MINK1
				Q15388	TOMM20	P36542	ATP5C1				EMB							ARHGEF39
				Q15393	SF3B3	P36543;Q96A05	ATP6V1E1				AAGAB							MMGT1
				Q15397	PUM3	P36551	CPOX				PSRC1							ARRDC1
				Q15427	SF3B4	P36578	RPL4				ULK3							CISD2
				Q15435	PPP1R7	P36639	NUDT1				DARS2							MRPL43
				Q15436	SEC23A	P36776	LONP1				NCEH1							LRRC57
				Q15437	SEC23B	P36871	PGM1				RHBDF2							SPATA5
				Q15459	SF3A1	P36873	PPP1CC				WDR74							TXNDC5
				Q15477	SKIC2	P36894	BMPR1A				NHS							SPC24
				Q15517	CDSN	P36897	TGFBR1				MTHFD1L							UXS1
				Q15528	MED22	P36915	GNL1				CSPG4							SERBP1
				Q15599	NHERF2	P36941	LTBR				MOXD1							FAM98A
				Q15631	TSN	P36952	SERPINB5				LRSAM1							DAGLB
				Q15645	TRIP13	P36957	DLST				SHISA2							APOA1BP
				Q15654	TRIP6	P36969	GPX4				SPINK6							CCNY
				Q15691	MAPRE1	P37108	SRP14				DHRS11							MAPK1IP1L
				Q15714	TSC22D1	P37173	TGFBR2				LCLAT1							CNNM3
				Q15717	ELAVL1	P37198	NUP62				OLFM4							ABCF1
				Q15738	NSDHL	P37235;P84074	HPCAL1;HPCA				PLXDC2							TOR1AIP2
				Q15758	SLC1A5	P37268	FDFT1				CXCL17							ABHD11
				Q15768	EFNB3	P37802;Q9UI15	TAGLN2				CRELD2							CMAS
				Q15785	TOMM34	P37837	TALDO1				APOOL							TSPAN14
				Q15811	ITSN1	P38117	ETFB				ADAMTSL4							ZNRF2
				Q15814	TBCC	P38159;O75526;Q8N7X1	RBMX				FAT4							THOC2
				Q15819	UBE2V2	P38606	ATP6V1A				RANBP10							VANGL1
				Q15833	STXBP2	P38646	HSPA9				PACS1							EXOC6
				Q15836	VAMP3	P38919	EIF4A3				MPRIP							SMARCC2
				Q15907	RAB11B	P39019	RPS19				RAB11FIP1							UBA3
				Q16181	SEPTIN7	P39023;Q92901	RPL3				NAPRT							PIP4K2C
				Q16186	ADRM1	P39059	COL15A1				DNMBP							RDH11
				Q16401	PSMD5	P39060	COL18A1				HSDL2							SPPL2A
				Q16531	DDB1	P39656	DDOST				CCBL2							PREX1
				Q16537	PPP2R5E	P39687;O43423;O95626	ANP32A				MACC1							TRPM4
				Q16540	MRPL23	P39748	FEN1				NFXL1							DDX54
				Q16543	CDC37	P39880;Q13948	CUX1				NBEAL2							BPIFB1
				Q16555	DPYSL2	P40121	CAPG				QSOX2							ADAMTS15
				Q16563	SYPL1	P40123	CAP2				FAM83H							ADAMTS19
				Q16576	RBBP7	P40189	IL6ST				FAM65A							GEMIN5
				Q16625	OCLN	P40199	CEACAM6				MFSD6							IPO4
				Q16629	SRSF7	P40222;Q8N3L3	TXLNA				LHFPL2							SCARB1
				Q16630	CPSF6	P40227	CCT6A				TOM1L2							COG1
				Q16637	SMN1; SMN2	P40261	NNMT				MBOAT2							TSKU
				Q16643	DBN1	P40306	PSMB10				TMTC3							NUP133
				Q16651	PRSS8	P40429;Q6NVV1	RPL13A				USP31							PDCD6IP
				Q16658	FSCN1	P40616	ARL1				RAPH1							BRK1
				Q16698	DECR1	P40763	STAT3				UNC13D							THEM6
				Q16706	MAN2A1	P40818	USP8				IKBIP							MITD1
				Q16718	NDUFA5	P40855	PEX19				LARP4							NUDCD2
				Q16720	ATP2B3	P40925	MDH1				TUBA1A;TUBA3C							SLC44A1
				Q16763	UBE2S	P40926	MDH2				MTSS1L							ATXN2L
				Q16778	H2BC21	P40937	RFC5				ADAMTS13							PRPF31
				Q16787	LAMA3	P40938	RFC3				CCDC80							PSPC1
				Q16799	RTN1	P40939	HADHA				SUPT6H							CTNNBL1
				Q16836	HADH	P41091;Q2VIR3	EIF2S3;EIF2S3L				TRIL							SMPDL3B
				Q16878	CDO1	P41208;Q12798	CETN2				TRMT10C							DDX1
				Q16891	IMMT	P41214	EIF2D				BZW1							PIEZO1
				Q1KMD3	HNRNPUL2	P41221;O00755	WNT5A				LRRC8D							FAM3C
				Q29RF7	PDS5A	P41223	BUD31				KCTD9							H1FX
				Q2LD37	BLTP1	P41227;Q9BSU3	NAA10				DHX30							NCSTN
				Q2M389	WASHC4	P41231	P2RY2				CDC37L1							TM9SF4
				Q2NL82	TSR1	Q6NXS1;P41236	PPP1R2P3;PPP1R2				GDPD3							AP3S1
				Q2TB90	HKDC1	P41240	CSK				LPCAT2							NDRG1
				Q2Y0W8	SLC4A8	P41250	GARS				MAEA							HSPH1
				Q3MHD2	LSM12	P41252	IARS				TAOK1							RQCD1
				Q3MIR4	TMEM30B	P41440	SLC19A1				EEPD1							GCN1L1
				Q3ZCM7	TUBB8	P41567;O60739	EIF1;EIF1B				KDM3B							NUP205
				Q4KMP7	TBC1D10B	P41732	TSPAN7				HS2ST1							PXDN
				Q4KMQ2	ANO6	P41743;Q05513	PRKCI				MICAL3							SORL1
				Q52LG2	KRTAP13-2	P42025	ACTR1B				GSTA5							PVRL2
				Q52LJ0	FAM98B	P42126	ECI1				GPRIN1							HTRA1
				Q53EL6	PDCD4	P42166	TMPO				TRMT1L							HDAC2
				Q53EZ4	CEP55	P42167	TMPO				MRPL21							SYMPK
				Q9P0S3	HSD17B12	P42224	STAT1				NRK							GGH
				Q53GQ0	AGK	P42285	SKIV2L2				NEGR1							DDX17
				Q53H12	PYCR3	P42330;P17516	AKR1C3				NUP54							RAD50
				Q53H96	EIPR1	P42338	PIK3CB				ATG9A							OSTF1
				Q53HC9	CDCA8	P42345	MTOR				TMC6							ARHGEF1
				Q53HL2	ACTBL2	P42356;A4QPH2;Q8N8J0	PI4KA				NUFIP2							GLG1
				Q562R1	HSP90AB2P	P42566	EPS15				CLASP1							UPF1
				Q58FF8	TMEM97	P42574	CASP3				LRP10							COPS5
				Q5BJF2	MEST	P42677	RPS27				COMMD6							SMARCC1
				Q5EB52	BRD10	P42696	RBM34				HDDC2							SMARCD2
				Q5HYC2	RRP12	P42704	LRPPRC				HAUS6							RAB8B
				Q5JTH9	TOR1AIP1	P42765	ACAA2				KDELC2							KHSRP
				Q5JTV8	AARS2	P42766	RPL35				HEATR3							TNPO1
				Q5JTZ9	TOR2A	P42771	CDKN2A				KIF21A							USP9X
				Q5JU69	PCID2	P42785	PRCP				HDGFRP2							USP7
				Q5JVF3	EXOSC6	P42858	HTT				BRAP							STMN2
				Q93079	FREM2	P42892	ECE1				IRF2BP2							ATP6V0A1
				Q5RKV6	MPP7	P43003	SLC1A3				SPRED2							PTP4A1
				Q5SZK8	HECTD3	P43007	SLC1A4				SPRED1							PHKB
				Q5T2T1	UBR4	P43034	PAFAH1B1				SRGAP1							SCAMP4
				Q5T447	QNG1	P43121	MCAM				TAF8							SMARCE1
				Q5T4S7	KPRP	P43155	CRAT				VTCN1							MYDGF
				Q5T6V5	RNASEH2B	P43243	MATR3				TMED4							YIPF5
				Q5T749	VPS53	P43246	MSH2				CMC1							IGSF8
				Q5TBB1	RNF20	P43250	GRK6				GALNT7							PSMG2
				Q5VIR6	BROX	P43304	GPD2				AMIGO2							ERGIC1
				Q5VTR2	TASOR2	P43307	SSR1				PHLDB2							C11ORF52
				Q5VW32	LYPLAL1	P43308	SSR2				TMEM55B							CCDC47
				Q5VWN6	ECPAS	P43405	SYK				MYPN							EXOC4
				Q5VWZ2	ZDHHC20	P43487	RANBP1				TMEM150A							MAGOHB
				Q5VYK3	SPRYD7	P43490	NAMPT				PEG10							ISOC2
				Q5W0Z9	CD276	P43686	PSMC4				DPP9							LRRC59
				Q5W111	RNF213	P43897	TSFM				SYVN1							EXOSC8
				Q5ZPR3	METRNL	P45877	PPIC				TTC7B							RHBDF1
				Q63HN8	CEP135	P45880	VDAC2				ACOT1;ACOT2							ISOC1
				Q641Q3	TBC1D9B	P45954	ACADSB				TSPAN33							FAF2
				Q66GS9	MBLAC2	P45973	CBX5				DTX2							PLEKHB2
				Q66K14	RNF43	P45974	USP5				FERMT3							AP2M1
				Q68D91	HEATR6	P46013	MKI67				NAA40							TUBGCP3
				Q68DV7	ATL3	P46019	PHKA2				AACS							NMD3
				Q6AI08	H2AC18; H2AC19	P46020	PHKA1				LUZP1							CMBL
				Q6DD88	THOC7	P46059	SLC15A1				ALYREF							MSI2
				Q6DN03	SIGIRR	P46060	RANGAP1				GPR180							SNRNP40
				Q6FI13	LAMTOR1	P46063	RECQL				ZC3H18							GNPNAT1
				Q6I9Y2	DHRS7B	P46087	NOP2				TAX1BP1							MVB12A
				Q6IA17	RAB12	P46100	ATRX				HOOK3							CYFIP2
				Q6IAA8	SLC25A24	P46108	CRK				PPFIBP1							S100A16
				Q6IAN0	ESRP1	P46109	CRKL				SLC26A11							THOC1
				Q6IQ22	MRPL14	P46379	BAG6				OSTM1							OTUB1
				Q6NUK1	LLGL2	P46459	NSF				SBF2							TRMT61A
				Q6NXG1	TATDN1	P46531	NOTCH1				NR2C2AP							CHMP6
				Q6P1L8	C8orf82	P46734;P52564	MAP2K3				PROSER2							AURKB
				Q6P1M3	PRPF8	P46736	BRCC3				RALGPS2							DDX27
				Q6P1N9	CNNM4	P46776	RPL27A				CARM1							SNF8
				Q6P1X6	RPL22L1	P46777	RPL5				NIT1							REEP6
				Q6P2Q9	MEAK7	P46778	RPL21				COMMD2							PGAM5
				Q6P4Q7	INTS5	P46779	RPL28				NCAPG2							DDRGK1
				Q6P5R6	VWA1	P46781	RPS9				GAS2L3							SUCLG2
				Q6P9B6	CTR9	P46782	RPS5				CEP57							GMPPA
				Q6P9B9	SKIC3	P46783;Q9NQ39	RPS10;RPS10P5				SPATS2							ITCH
				Q6PCB0	LARP1	P46821	MAP1B				HOMER1							COG3
				Q6PD62	RICTOR	P46926;Q8TDQ7	GNPDA1				CPNE8							CCDC132
				Q6PGP7	POTEE	P46934	NEDD4				C2CD5							FAM84B
				Q6PKG0	KLHL17	P46939	UTRN				SGK223							EXOC2
				Q6R327	TMEM205	P46940	IQGAP1				RHPN2							CNDP2
				Q6S8J3	SBSN	P46976	GYG1				ERC1							SNX27
				Q6TDP4	ELAPOR1	P46977	STT3A				CILP2							DOCK7
				Q6UW68	NPNT	P47224	RABIF				ARMC8							PVRL4
				Q6UWP8	WDR82	P47712	PLA2G4A				RELL1							RBM14
				Q6UXG2	GIGYF2	P47736;Q684P5	RAP1GAP				HID1							NEDD4L
				Q6UXI9	THSD4	P47755	CAPZA2				LIX1L							SMG1
				Q6UXN9	ARHGEF18	P47756	CAPZB				AHNAK2							VPS35
				Q6Y7W6	NCCRP1	P47813;O14602	EIF1AX;EIF1AY				FMNL3							PURB
				Q6ZMP0	VPS13C	P47895	ALDH1A3				MAP4K3							SNX18
				Q6ZSZ5	H3C15; H3C14; H3C13	P47897	QARS				NOSTRIN							NUDCD1
				Q6ZVX7	SMIM5	P47914	RPL29				LEPREL1							ERBB2IP
				Q709C8	TUBA1A	P47985;P0C7P4	UQCRFS1;UQCRFS1P1				CCDC50							HMCN1
				Q71DI3	H2AZ2	P48029	SLC6A8				WDR75							TP53RK
				Q71RC9	RPS27L	P48047	ATP5O				WDFY1							RANBP9
				Q71U36	FBN3	P48059;Q7Z4I7	LIMS1				FAM114A1							MYADM
				Q71UM5	BTN2A1	P48060	GLIPR1				PHF6							PLEKHF1
				Q75N90	SND1	P48061	CXCL12				LRRC8A							SIN3A
				Q7KYR7	MARK2	P48066	SLC6A11				SULF1							OSBPL9
				Q7KZF4	DDX46	P48067	SLC6A9				UBR1							RSF1
				Q7KZI7	EIF3M	P48147	PREP				ARHGAP12							RBM15
				Q7L014	MEPCE	P48163	ME1				ANKHD1							MMS19
				Q7L2H7	CYFIP1	P48307	TFPI2				BBS7							FAM129B
				Q7L2J0	GET4	P48426	PIP4K2A				UEVLD							TBCB
				Q7L576	COPS6	P48444	ARCN1				SCUBE3							PSMB7
				Q7L5D6	CHMP1B	P48449	LSS				DNAJC10							PSMD1
				Q7L5N1	RRM2B	P48506	GCLC				RHOT2							PFDN5
				Q7LBR1	PHF5A	P48507	GCLM				PALM2							PARK7
				Q7LG56	ERMP1	P48509	CD151				CMIP							NEU1
				Q7RTV0	ZC3HAV1	P48556	PSMD8				MICALL2							SORT1
				Q7Z2K6	MON2	P48634	PRRC2A				RAVER1							VAT1
				Q7Z2W4	TMC7	P48637	GSS				FTSJ3							DNAJC2
				Q7Z3U7	MYH14	P48643	CCT5				TMEM192							PIK3R4
				Q7Z402	DHX29	P48723	HSPA13				CKAP2L							POP1
				Q7Z406	DCXR	P48729;Q8N752	CSNK1A1				SRRM1							S100A13
				Q7Z478	GOLGA7	P48730	CSNK1D				GSPT2							C12ORF57
				Q7Z4W1	HUWE1	P48735	IDH2				ANKRD13A							PHB2
				Q7Z5G4	ABI3BP	P48739	PITPNB				PHACTR4							COPS8
				Q7Z6Z7	MRPL10	P48960;Q9UHX3	CD97				ELMOD2							CHP1
				Q7Z7G0	GLRX5	P49006	MARCKSL1				DCP1B							HSD17B10
				Q7Z7H8	TRAPPC6B	P49023	PXN				XRN1							COL12A1
				Q86SX6	PABPN1	P49184	DNASE1L1				SPG20							HNRNPAB
				Q86SZ2	MTDH	P49189	ALDH9A1				SHISA5							NAP1L4
				Q86U42	SERINC5	P49207	RPL34				RPTOR							NAPG
				Q86UE4	IQGAP3	P49257	LMAN1				TMEM123							PIP5K1A
				Q86VE9	VPS36	P49321	NASP				NDUFAF2							ACO2
				Q86VI3	CAND1	P49327	FASN				NUP93							TM9SF2
				Q86VN1	THOC6	P49354	FNTA				ARHGEF28							SLC29A1
				Q86VP6	LSR	P49368	CCT3				GPD1L							TSG101
				Q86W42	DDX42	P49407	ARRB1				DOS							CIB1
				Q86X29	RNF130	P49411	TUFM				ASCC3							CPNE1
				Q86XP3	VPS37D	P49419	ALDH7A1				EHBP1L1							CCT7
				Q86XS8	DNAAF5	P49441	INPP1				PLCD3							PRMT1
				Q86XT2	STX12	P49447	CYB561				CADM2							SH3GL1
				Q86Y56	GATAD2A	P49454	CENPF				MPP5							SEMA3C
				Q86Y82	H2AC21	P49458	SRP9				FNBP4							GDF15
				Q86YP4	TRAPPC5	P49585	PCYT1A				PGBD5							NIPSNAP1
				Q8IUE6	AEBP1	P49588	AARS				LNX2							NCAPG
				Q8IUR0	PLD3	P49589	CARS				SFRP1							ARPC5L
				Q8IUX7	MISP	P49590	HARS2				PNKD							MAPKAP1
				Q8IV08	SLC44A2	P49591	SARS				TOMM5							WDR77
				Q8IVT2	DCUN1D3	P49641	MAN2A2				TMEM55A							TUBA1C
				Q8IWA5	SULF2	P49662;P51878	CASP4				MARVELD2							MYBBP1A
				Q8IWE4	CHERP	P49674	CSNK1E				TMEM199							CORO1B
				Q8IWU5	CCAR1	P49711	CTCF				OXR1							TXNDC17
				Q8IWX8	RBM12B	P49720	PSMB3				TTC9C							VPS25
				Q8IX12	SLC35F2	P49721	PSMB2				COMMD1							PAAF1
				Q8IXT5	IFT20	P49736	MCM2				CPSF7							FAM213A
				Q8IXU6	EXOC8	P49747	COMP				SLC5A8							ERP44
				Q8IY31	KATNAL2	P49748	ACADVL				ADAMTSL1							TUBGCP2
				Q8IYI6	ALDH16A1	P49750	YLPM1				ARFGAP2							ESYT1
				Q8IYT4	KIAA0319L	P49755	TMED10				OTUD6B							NDFIP1
				Q8IZ83	PELP1	P49756	RBM25				METTL13							COPS4
				Q8IZA0	ABI1	P49757	NUMB				ARFGAP1							LRRC1
				Q8IZL8	CMTM4	P49768	PSEN1				EMC1							TBCD
				Q8IZP0	RDH10	P49770	EIF2B2				CCNYL1							DHRS4
				Q8IZR5	FAM177A1	P49773	HINT1				MB21D1							TUBB6
				Q8IZV5	ORMDL3	P49788	RARRES1				C4ORF32							HNRNPUL1
				Q8N128	CCAR2	P49790	NUP153				ENAH							PDCD10
				Q8N138	VPS52	P49792;Q99666;O14715	RANBP2				ATP6V0D2							DERL1
				Q8N163	ZNF687	P49795	RGS19				TC2N							WDR18
				Q8N1B4	CMTR1	P49796	RGS3				PRPF38A							VAMP8
				Q8N1G0	LRRC47	P49821	NDUFV1				KDF1							TMEM109
				Q8N1G2	KRT78	P49840	GSK3A				ATP11C							DUSP23
				Q8N1G4	H2BC26	P49841	GSK3B				DTWD2							TMED9
				Q8N1N4	PROM2	P49848	TAF6				NHLRC2							REPIN1
				Q8N257	ARMC10	P49888	SULT1E1				SLC43A3							SF3B5
				Q8N271	TMEM256	P49902	NT5C2				GOLM1							SFXN3
				Q8N2F6	SLC35F6	P49915	GMPS				COLGALT1							JAM3
				Q8N2U0	SLC43A2	P49959	MRE11A				SUMF2							HINT2
				Q8N357	ARHGAP18	P50148	GNAQ				SUMF1							TBC1D10A
				Q8N370	MICALL1	P50151	GNG10				TMEM87A							C1QTNF3
				Q8N392	STAG2	P50213	IDH3A				RDH13							NAA15
				Q8N3F8	FGFRL1	P50225;P50226	SULT1A1;SULT1A2				POC1A							SRRT
				Q8N3U4	MINK1	P50238	CRIP1				SCCPDH							TMEM59
				Q8N441	ARHGEF39	P50281	MMP14				RNF149							CECR5
				Q8N4C8	MMGT1	P50395	GDI2				MTMR14							ITPA
				Q8N4T4	MREG	P50402	EMD				GALNT6							CHMP4A
				Q8N4V1	ARRDC1	P50416	CPT1A				SMG8							CADM1
				Q8N565	CISD2	P50443	SLC26A2				PPFIBP2							MRPL1
				Q8N5I2	MRPL50	P50454	SERPINH1				MROH1							MRPS26
				Q8N5K1	MRPL43	P50502;Q8IZP2;Q8NFI4	ST13;ST13P4;ST13P5				NPEPL1							NLN
				Q8N5N7	LRRC57	P50552	VASP				EHBP1							FRMD8
				Q8N983	AFG2A	P50570;Q9UQ16	DNM2				TNRC6A							GTPBP4
				Q8N9N7	TXNDC5	P50579	METAP2				PSD4							UACA
				Q8NB90	SPC24	P50748	KNTC1				C3ORF58							WDR11
				Q8NBS9	UXS1	P50851	LRBA				FAM83F							CRNKL1
				Q8NBT2	SERBP1	P50895	BCAM				NGDN							API5
				Q8NBZ7	FAM98A	P50897	PPT1				SHCBP1							ZDHHC5
				Q8NC51	DAGLB	P50914	RPL14				C1ORF64							SEMA4C
				Q8NCA5	NAXE	P50990	CCT8				LFNG							TANC1
				Q8NCG7	CCNY	P50991	CCT4				APPL2							TTYH3
				Q8NCW5	MAPK1IP1L	P50993;Q13733	ATP1A2				NAV1							WDR12
				Q8ND76	CNNM3	P50995	ANXA11				VPS37A							WDR61
				Q8NDC0	ABCF1	P51114	FXR1				LPCAT1							SLIRP
				Q8NE01	ABHD11	P51116	FXR2				USP32							UBA5
				Q8NE71	CMAS	P51148	RAB5C				NUP37							NAT10
				Q8NFV4	TSPAN14	P51149	RAB7A				REPS2							KLC2
				Q8NFW8	ZNRF2	P51151;Q9NP90	RAB9A				TSTD1							XRN2
				Q8NG11	THOC2	P51153	RAB13				NLGN2							TOLLIP
				Q8NHG8	VANGL1	P51160	PDE6C				SVIP							INTS2
				Q8NI27	EXOC6	P51178	PLCD1				ATL2							RACGAP1
				Q8TAA9	SMARCC2	P51398	DAP3				PLBD2							RAB1B
				Q8TAG9	SLC35B2	P51452	DUSP3				NEDD1							SMG9
				Q8TAQ2	PRR7	P51532;P51531	SMARCA4;SMARCA2				INADL							ITFG3
				Q8TB61	UBA3	P51553	IDH3G				KIF18A							SDCBP2
				Q8TB68	TMEM167A	P51570	GALK1				RP9							EHD4
				Q8TBC4	PIP4K2C	P51571	SSR4				PCDH19							VPS11
				Q8TBQ9	RDH11	P51572	BCAP31				OCC1							CXCL16
				Q8TBX8	MRPL30	P51580	TPMT				SNIP1							GAN
				Q8TC12	SPPL2A	P51608	MECP2				PPP1R14C							SLK
				Q8TCC3	PREX1	P51610	HCFC1				WDR48							SLC38A1
				Q8TCT8	MAPK15	P51617	IRAK1				FGFBP3							RAB3GAP2
				Q8TCU6	TRPM4	P51636	CAV2				NPLOC4							PPA2
				Q8TD08	DDX54	P51648;P48448	ALDH3A2				GDAP1							CRISPLD1
				Q8TD43	BPIFB1	P51649	ALDH5A1				DEPTOR							BOLA2
				Q8TDD1	ADAMTS15	P51654	GPC3				NDNF							TXNIP
				Q8TDL5	ADAMTS19	P51659	HSD17B4				ITFG1							TMX1
				Q8TE58	GEMIN5	P51665	PSMD7				GOLGA5							DNAJC5
				Q8TE59	IPO4	P51674	GPM6A				FAM213B							CHMP4B
				Q8TEQ6	SHROOM3	P51692;P42229	STAT5B;STAT5A				WDR20							RNPEP
				Q8TEX9	SCARB1	P51798	CLCN7				TBC1D15							GOLPH3
				Q8TF72	COG1	P51805	PLXNA3				KIAA1524							EPB41L1
				Q8WTV0	TSKU	P51808	DYNLT3				STT3B							GLIPR2
				Q8WTW3	TGFBRAP1	P51809	VAMP7				PNPT1							EHD1
				Q8WUA8	NUP133	P51812	RPS6KA3				HM13							DENND2D
				Q8WUH2	PDCD6IP	P51857	AKR1D1				CD99L2							DCTPP1
				Q8WUM0	UBTD2	P51858	HDGF				AGR3							RPF2
				Q8WUM4	BRK1	P51955	NEK2				BICD2							WDR26
				Q8WUN7	THEM6	P51970	NDUFA8				NEK9							C8ORF33
				Q8WUW1	MITD1	P51991	HNRNPA3				PLEKHO2							MVB12B
				Q8WUY1	NUDCD2	P52209	PGD				DTX3L							MOB1A
				Q8WV92	POF1B	P52272	HNRNPM				BLOC1S5							PLEKHF2
				Q8WVJ2	SLC44A1	P52292	KPNA2				DLG5							ARMT1
				Q8WVV4	ATXN2L	P52294	KPNA1				BRIX1							CNOT10
				Q8WWI5	PRPF31	P52306	RAP1GDS1				LRRC8C							SFXN1
				Q8WWM7	PSPC1	P52434	POLR2H				NEK7							COG4
				Q8WWY3	BRI3BP	P52565	ARHGDIA				ASAP3							VPS37B
				Q8WXF1	CTNNBL1	P52566	ARHGDIB				MICAL1							MRPL44
				Q8WY22	TTN	P52569	SLC7A2				EPS8L1							POLR1B
				Q8WYA6	OVCA2	P52594;O95081	AGFG1				MORC4							FN3KRP
				Q8WZ42	SMPDL3B	P52597	HNRNPF				SSH3							GNB4
				Q8WZ82	DDX1	P52655	GTF2A1				UTP15							XPO5
				Q92485	PIEZO1	P52701	MSH6				GPX8							GRPEL1
				Q92499	FAM3C	P52732	KIF11				NUP210							C12ORF10
				Q92508	H1-10	P52735	VAV2				RAPGEF6							CACYBP
				Q92520	SLC7A6	P52758	HRSP12				PARD3							RHOF
				Q92522	NCSTN	P52788	SMS				PPP4R1							LPAR2
				Q92536	TM9SF4	P52789	HK2				UBASH3B							EML4
				Q92542	FAM168A	P52799	EFNB2				GIPC2							GLOD4
				Q92544	AP3S1	P52803	EFNA5				WIPF2							MUC5B
				Q92567	NDRG1	P52815	MRPL12				FRS2							MOV10
				Q92572	HSPH1	P52848	NDST1				MZB1							EPB41L5
				Q92597	SEPTIN8	P52888	THOP1				ZC3H15							XAB2
				Q92598	CNOT9	P52895	AKR1C2				PPP1R13L							CELSR2
				Q92599	GCN1	P52907	CAPZA1				TMEM263							S100A14
				Q92600	DHX38	P52926	HMGA2				CEMIP							CHMP1A
				Q92616	NUP205	P52943	CRIP2				SLC20A1							TM9SF3
				Q92620	PXDN	P52948	NUP98				FBLIM1							APMAP
				Q92621	SORL1	P53004	BLVRA				SLC38A5							ABCB6
				Q92626	NECTIN2	P53007	SLC25A1				PHLDA1							RAB18
				Q92673	HTRA1	P53041	PPP5C				SNX33							VTA1
				Q92692	HDAC2	P53350	PLK1				ZFAND2B							DYNLRB1
				Q92743	DPF2	P53365	ARFIP2				SCFD1							EXOSC4
				Q92769	SYMPK	P53367	ARFIP1				SECTM1							ACOT13
				Q92785	GGH	P53396	ACLY				CANT1							MED4
				Q92797	DDX17	P53582	METAP1				FAR1							RTN4
				Q92820	RAD50	P53597	SUCLG1				UBLCP1							PFDN4
				Q92841	OSTF1	P53602	MVD				PCNP							NIT2
				Q92878	ARHGEF1	P53618	COPB1				DNAJA4							INCENP
				Q92882	UFD1	P53621	COPA				SPRYD4							ANLN
				Q92888	GLG1	P53675	CLTCL1				TMEM40							GPHN
				Q92890	UPF1	P53680	AP2S1				LMO7							MYO5C
				Q92896	COPS5	P53701	HCCS				LIPH							NPDC1
				Q92900	SMARCC1	P53708	ITGA8				NELFB							DDX21
				Q92905	SMARCD2	P53801	PTTG1IP				PALLD							SAR1A
				Q92922	RAB8B	P53816	PLA2G16				HTR3C							NANS
				Q92925	KHSRP	P53985	SLC16A1				GEMIN6							MBNL1
				Q92930	TNPO1	P53990	IST1				MADD							CTPS2
				Q92945	EMG1	P53992	SEC24C				SYNE2							CDC42SE2
				Q92973	NINJ1	P53999	SUB1				GATAD2B							CDC42SE1
				Q92979	USP9X	P54105	CLNS1A				DNAJC9							HEBP1
				Q92982	USP7	P54136	RARS				IFT81							VPS45
				Q93008	STMN2	P54252	ATXN3				IRGQ							PHPT1
				Q93009	ATP6V0A1	P54257	HAP1				AQP3							SERINC1
				Q93045	H2AC6	P54289	CACNA2D1				SLC39A7							PLSCR3
				Q93050	H2BC9	P54577	YARS				HSD17B8							TOMM22
				Q93077	PTP4A1	P54578	USP14				PSMF1							FARSB
				Q93096	PHKB	P54619	PRKAG1				GBF1							IARS2
				Q93100	SCAMP4	P54652	HSPA2				SMG7							PDS5B
				Q969E2	SMARCE1	P54687	BCAT1				RTF1							SMC4
				Q969G3	MYDGF	P54709	ATP1B3				MRPS27							OLA1
				Q969H8	MAL2	P54725	RAD23A				ELMO1							LIN7C
				Q969L2	YIPF5	P54727	RAD23B				PIK3R3							FAM49B
				Q969M3	IGSF8	P54753	EPHB3				TSC1							DDX19A
				Q969P0	RPL36AL	P54760	EPHB4				43351							EXOC1
				Q969Q0	PSMG2	P54764	EPHA4				LARP4B							TMEM30A
				Q969U7	ERGIC1	P54819	AK2				HMHA1							ARL8B
				Q969X5	C11orf52	P54826	GAS1				TTC9							DDX18
				Q96A22	FAM162A	P54886	ALDH18A1				ANKS1A							SLTM
				Q96A26	CCDC47	P54920;Q9H115	NAPA				LPAR1							GID8
				Q96A33	EXOC4	P55001	MFAP2				PIGK							NHP2
				Q96A65	MAGOHB	P55010	EIF5				MRPS31							LYAR
				Q96A72	ISOC2	P55011	SLC12A2				NRGN							IMPAD1
				Q96AB3	LRRC59	P55036	PSMD4				RABGGTA							CHCHD3
				Q96AG4	EXOSC8	P55060	CSE1L				TFG							CMTM6
				Q96B26	ARL8A	P55072	VCP				USP6NL							TEX10
				Q96BM9	RHBDF1	P55082	MFAP3				ARPC1A							BRE
				Q96CC6	ISOC1	P55083	MFAP4				TFAP2C							GAR1
				Q96CN7	FAF2	P55084	HADHB				STAM							DPP3
				Q96CS3	PLEKHB2	P55085	F2RL1				TAF15							BCLAF1
				Q96CS7	AP2M1	P55145	MANF				EVPL							TMOD3
				Q96CW1	TUBGCP3	P55196	MLLT4				CORO2A							UGGT1
				Q96CW5	NMD3	P55199	ELL				CASP10							CISD1
				Q96D46	ZG16B	P55209	NAP1L1				APBB2							FAM120A
				Q96DA0	DNAJC19	P55210	CASP7				KLK6							GLTP
				Q96DA6	NUDT16	P55212	CASP6				CELF1							MYOF
				Q96DE0	CMBL	P55263	ADK				RIT1							EHD3
				Q96DG6	MSI2	P55265	ADAR				ARHGEF2							CALML5
				Q96DH6	SNRNP40	P55268	LAMB2				CUL5							CHMP5
				Q96DI7	GNPNAT1	P55285	CDH6				LPP							HACD3
				Q96EK6	MVB12A	P55290	CDH13				EXT2							NDUFA13
				Q96EY5	MMAB	P55327	TPD52				MED12							KCMF1
				Q96EY8	CYFIP2	P55735	SEC13				ATP2A3							VAPA
				Q96F07	GIMAP5	P55769	NHP2L1				BHMT2;BHMT							H2AFY2
				Q96F15	S100A16	P55786	NPEPPS				PRKCDBP							MRPL27
				Q96FQ6	THOC1	P55795	HNRNPH2				PIGT							TMEM9
				Q96FV9	OTUB1	P55809	OXCT1				ZNF622							SH3BP4
				Q96FW1	TRMT61A	P55854;Q6EEV6	SUMO3				WBP2							ABRACL
				Q96FX7	CHMP6	P55884	EIF3B				NCLN							KIAA1522
				Q96FZ7	MED8	P55899	FCGRT				CIRH1A							VPS18
				Q96G25	AURKB	P55957	BID				TBRG4							RCC2
				Q96GD4	DDX27	P56134	ATP5J2				MRPL24							DIP2B
				Q96GQ7	ATXN7L3B	P56159	GFRA1				SYAP1							TENM3
				Q96GX2	SNF8	P56182	RRP1				MARVELD3							BCCIP
				Q96H20	FMC1	P56192	MARS				PTX4							STK26
				Q96HJ9	CDKN2AIPNL	P56199	ITGA1				FERMT2							PTGFRN
				Q96HQ2	MED30	P56381;Q5VTU8	ATP5E;ATP5EP2				FUBP1							LARS
				Q96HR3	REEP6	P56385	ATP5I				APOBEC3B;APOBEC3D							CGN
				Q96HR9	PGAM5	P56470	LGALS4				ESAM							COPG2
				Q96HS1	INTS4	P56537	EIF6				PBXIP1							COMMD3
				Q96HW7	DDRGK1	P56545	CTBP2				RPE;RPEL1							GNG12
				Q96HY6	SUCLG2	P56556	NDUFA6				FKBP10							VPS29
				Q96I99	GMPPA	P56749	CLDN12				TOMM6							EIF3K
				Q96IJ6	ATP5MK	P56945	BCAR1				SH3KBP1							DNAJB11
				Q96IX5	ITCH	P57076	C21orf59				AIDA							UBA2
				Q96J02	COG3	P57087	JAM2				COA7							NXF1
				Q96JB2	VPS50	P57088	TMEM33				UPRT							PEF1
				Q96JG6	SLC35E1	P57105	SYNJ2BP				PTER							SLC25A10
				Q96K37	LRATD2	P57678	GEMIN4				FAM136A							TJP2
				Q96KN1	EXOC2	P57721;P57723	PCBP3				EFHD2							VTI1B
				Q96KP1	CNDP2	P57735	RAB25				SYTL4							STK39
				Q96KP4	SNX27	P57737	CORO7				PYCR2							DMBT1
				Q96L92	COG8	P57739	CLDN2				DCPS							NDRG3
				Q96MW5	DOCK7	P57740	NUP107				SDCCAG3							SWAP70
				Q96N67	NECTIN4	P57768	SNX16				CHMP4C							LIMA1
				Q96NY8	SERPINB12	P58107	EPPK1				ACSF2							SRP68
				Q96P63	RBM14	P58335	ANTXR2				CCDC124							DDX20
				Q96PK6	NEDD4L	P58340	MLF1				OPTN							TMEM2
				Q96PU5	SMG1	P58397	ADAMTS12				KCTD12							CYB5R1
				Q96Q15	VPS35	P58546	MTPN				RCN3							PFDN2
				Q96QK1	PURB	P59768	GNG2				ORAI1							NDUFA12
				Q96QR8	SNX18	P59998	ARPC4				REPS1							EIF2B4
				Q96RF0	NUDCD1	P60033	CD81				RMDN1							RABAC1
				Q96RS6	ERBIN	P60059	SEC61G				ECHDC3							TRMT112
				Q96RT1	HMCN1	P60174	TPI1				ARHGEF26							XPO7
				Q96RW7	TP53RK	P60228	EIF3E				RSPRY1							VPS51
				Q96S44	PIGS	P60468	SEC61B				MRRF							AK3
				Q96S52	RANBP9	P60510	PPP4C				YIPF6							LNPEP
				Q96S59	MYADM	P60520	GABARAPL2				HOOK2							PLXNA1
				Q96S97	PLEKHF1	P60604	UBE2G2				SEH1L							NAGK
				Q96S99	SIN3A	P60660	MYL6				KIAA1279							SLC25A13
				Q96ST3	OSBPL9	P60709;Q6S8J3;A5A3E0;P0CG38;Q9BYX7;P0CG39	ACTB				MOCOS							DCTN4
				Q96SU4	RSF1	P60842	EIF4A1				DAZAP1							CDC23
				Q96T23	RBM15	P60866	RPS20				SAAL1							ANAPC7
				Q96T37	MMS19	P60891	PRPS1				CCDC51							STOML2
				Q96T76	NIBAN2	P60900	PSMA6				C1GALT1C1							VPS28
				Q96TA1	MUC4	P60903	S100A10				DTNBP1							NUDT5
				Q99102	TBCB	P60953	CDC42				DNAJA3							RALY
				Q99426	PSMB7	P60981	DSTN				PTCD3							PACSIN3
				Q99436	PSMD1	P60983;O60234	GMFB				CCDC97							CNOT11
				Q99460	PFDN5	P61006;P59190	RAB8A				EDC3							BAG5
				Q99471	PARK7	P61009	SPCS3				PELI1							RAB21
				Q99497	NEU1	P61011	SRP54				DYNLL2							RAB22A
				Q99519	SORT1	P61019;Q8WUD1	RAB2A				GALNT14							TRAPPC2L
				Q99523	VAT1	P61020	RAB5B				CPNE2							PSME2
				Q99536	DNAJC2	P61024	CKS1B				PGM2							DNPEP
				Q99543	PIK3R4	P61026	RAB10				CERS2							RAB23
				Q99570	POP1	P61073	CXCR4				SDSL							MCTS1
				Q99575	S100A13	P61077;P62837;Q9Y2X8;P51668	UBE2D3;UBE2D2				MRPL48							SLC39A10
				Q99584	EIF3C	P61081	UBE2M				VMP1							TMCO1
				Q99613	C12orf57	P61086	UBE2K				PDXP							NOTCH3
				Q99622	PHB2	P61088	UBE2N				DCUN1D1							MYO6
				Q99623	COPS8	P61106	RAB14				TOE1							PRPF19
				Q99627	CHP1	P61158;Q9P1U1	ACTR3				APIP							VPS4A
				Q99653	HSD17B10	P61160	ACTR2				ZC2HC1A							G3BP2
				Q99714	COL12A1	P61163	ACTR1A				ZC3HAV1L							STUB1
				Q99715	HNRNPAB	P61165	TMEM258				WDYHV1							PACSIN2
				Q99729	NAP1L4	P61201	COPS2				PDLIM5							SNX6
				Q99733	NAPG	P61221	ABCE1				ERO1L							STX8
				Q99747	PIP5K1A	P61224;A6NIZ1	RAP1B				PRR11							SSR3
				Q99755	ACO2	P61225	RAP2B				DOCK6							PSMD13
				Q99798	TM9SF2	P61247	RPS3A				SGSM3							COPS3
				Q99805	SLC29A1	Q9UNX3;P61254	RPL26L1;RPL26				DHTKD1							COG5
				Q99808	TSG101	P61289	PSME3				FUBP3							MACF1
				Q99816	CIB1	P61313	RPL15				RBM17							TRIM33
				Q99828	CPNE1	P61326	MAGOH				PPP1R16A							EXOC7
				Q99829	CCT7	P61353	RPL27				AJUBA							SRRM2
				Q99832	PRMT1	P61421	ATP6V0D1				FBXL20							PA2G4
				Q99873	SH3GL1	P61457	PCBD1				LRCH3							SMC3
				Q99961	SEMA3C	P61513;A6NKH3	RPL37A				VSIG2							CHMP2B
				Q99985	GDF15	P61586	RHOA				ABHD14B							NIP7
				Q99988	AKAP9	P61587	RND3				THOC3							C14ORF166
				Q99996	NIPSNAP1	P61601	NCALD				KIRREL							RUVBL2
				Q9BPW8	NCAPG	P61604	HSPE1				LRIG1							EIF3L
				Q9BPX3	ARPC5L	P61619;Q9H9S3	SEC61A1;SEC61A2				DNAH8							PLAA
				Q9BPX5	MAPKAP1	P61626	LYZ				HIC2							RUVBL1
				Q9BPZ7	DDX50	P61647	ST8SIA6				CDK5RAP3							VDAC3
				Q9BQ39	GRWD1	P61758	VBP1				LOXL4							FARSA
				Q9BQ67	WDR77	P61764	STXBP1				VCPIP1							ITM2B
				Q9BQA1	MRPL57	P61769	B2M				ELMO2							SLC5A6
				Q9BQC6	TUBA1C	P61812	TGFB2				TMX3							DRG1
				Q9BQE3	MYBBP1A	P61916	NPC2				CLMN							NCKAP1
				Q9BQG0	CORO1B	P61923	COPZ1				BTF3L4							CNPY2
				Q9BR76	TXNDC17	P61952	GNG11				TMEM87B							DIP2C
				Q9BRA2	VPS25	P61956	SUMO2				USP47							DIS3
				Q9BRG1	NUDT16L1	P61960	UFM1				ZC3H10							GSTK1
				Q9BRJ7	PAAF1	P61962	DCAF7				CLPTM1L							LAMTOR2
				Q9BRP4	PRXL2A	P61964	WDR5				PBK							COA3
				Q9BRX8	ERP44	P61968	LMO4				MEGF10							POLR1D
				Q9BS26	TUBGCP2	P61970	NUTF2				SCYL1							CARHSP1
				Q9BSJ2	ESYT1	P61978	HNRNPK				RPGRIP1							COG6
				Q9BSJ8	NDFIP1	P61981	YWHAG				ZFR							THRAP3
				Q9BT67	COPS4	P62068	USP46				SUSD3							NOP58
				Q9BT78	LRRC1	P62070	RRAS2				NSD1							GIT1
				Q9BTT6	TBCD	P62072	TIMM10				KIF16B							DERA
				Q9BTW9	FUCA2	P62079	TSPAN5				IFT74							MEMO1
				Q9BTY2	DHRS4	P62081	RPS7				TRIM47							LSM2
				Q9BTZ2	TUBB6	P62136	PPP1CA				DHRS1							STARD10
				Q9BUF5	HNRNPUL1	P62140	PPP1CB				FAM81B							LUC7L2
				Q9BUJ2	PDCD10	P62158;P27482;P02585	CALM1				PRRC1							TMED7
				Q9BUL8	DERL1	P62166	NCS1				FBXL18							SF3B6
				Q9BUN8	BDH2	P62191	PSMC1				FAM65C							PPIL1
				Q9BUT1	WDR18	P62195	PSMC5				YTHDC1							FIS1
				Q9BV38	VAMP8	P62241	RPS8				VSTM2L							PTRH2
				Q9BV40	TMEM109	P62244	RPS15A				MBOAT7							CHMP3
				Q9BVC6	NOC4L	P62249	RPS16				FAM210A							STRAP
				Q9BVI4	DUSP23	P62256	UBE2H				FRMD6							RTCB
				Q9BVJ7	TMED9	P62258	YWHAE				ANKRD27							RAP2C
				Q9BVK6	SELENOO	P62263	RPS14				LRRC7							TMED3
				Q9BVL4	REPIN1	P62266	RPS23				IPO9							DOPEY2
				Q9BWE0	RBM4	P62269	RPS18				DCBLD2							RPL36
				Q9BWF3	SF3B5	P62273	RPS29				FMNL2							PKP3
				Q9BWJ5	SFXN3	P62277	RPS13				FAM111A							TLN1
				Q9BWM7	JAM3	P62280	RPS11				TMEM237							TCAF1
				Q9BX67	HINT2	P62304	SNRPE				KIF20B							DAAM1
				Q9BX68	TBC1D10A	P62306	SNRPF				PPP1R10							FARP1
				Q9BXI6	C1QTNF3	P62314	SNRPD1				HHIP							MYO5A
				Q9BXJ4	NAA15	P62316	SNRPD2				SPAG5							HYOU1
				Q9BXJ9	SLC12A9	P62318	SNRPD3				PANX1							TBL2
				Q9BXP2	SRRT	P62328	TMSB4X				MED15							LSM4
				Q9BXP5	QTRT1	P62330	ARF6				GFM1							SUPT16H
				Q9BXR0	TMEM59	P62333	PSMC6				ERGIC2							PHLDA3
				Q9BXS4	HDHD5	P62424	RPL7A				MCCC1							TIMM9
				Q9BXW7	ITPA	P62495	ETF1				TUBGCP6							ENTPD2
				Q9BY32	CHMP4A	P62633	CNBP				TUBGCP5							SRPRB
				Q9BY43	CADM1	P62699	YPEL5				FNBP1							CDC42BPB
				Q9BY67	MRPL1	P62701;P22090;Q8TD47	RPS4X				IFT140							NUBP2
				Q9BYD6	NIFK	P62714	PPP2CB				C16ORF13							ST14
				Q9BYG3	MRPS26	P62736;P63267	ACTA2;ACTG2				CLCC1							F11R
				Q9BYN8	NLN	P62745	RHOB				PPP1R9B							NPTN
				Q9BYT8	FRMD8	P62750	RPL23A				SRPK1							GPR56
				Q9BZ67	GTPBP4	P62753	RPS6				IWS1							SLC12A7
				Q9BZE4	UACA	P62760;Q9UM19	VSNL1				RUFY1							COPG1
				Q9BZF9	RAB34	P62805	HIST1H4A				PNKP							CLIC4
				Q9BZG1	WDR11	P62820	RAB1A				SETDB2							MTCH2
				Q9BZH6	CRNKL1	P62826	RAN				SLC9A7							ARFGEF2
				Q9BZJ0	API5	P62829	RPL23				MYCBP							COMMD10
				Q9BZZ5	FTO	P62834	RAP1A				CNN2							DYNC1LI1
				Q9C0B1	ZDHHC5	P62841	RPS15				SEC62							CSNK1G3
				Q9C0B5	SEMA4C	P62847	RPS24				PCYT2							SLC4A7
				Q9C0C4	TANC1	P62851	RPS25				CDC5L							NDUFB9
				Q9C0D5	XPO4	P62854;Q5JNZ5	RPS26;RPS26P11				SDF2							AP1M2
				Q9C0E2	TTYH3	P62857	RPS28				NUP88							WASF2
				Q9C0H2	WDR12	P62861	FAU				PKP4
				Q9GZL7	SKIC8	P62873	GNB1				P2RX4
				Q9GZS3	SLIRP	P62875	POLR2L				TTC1
				Q9GZT3	CTDSP1	P62877	RBX1				DNAJC7
				Q9GZU7	UBA5	P62879	GNB2				CDCA3
				Q9GZZ9	TMEM126A	P62888	RPL30				OSMR
				Q9H061	NAT10	Q59GN2;P62891	RPL39P5;RPL39				KIF2C
				Q9H0A0	KLC2	P62899	RPL31				MGLL
				Q9H0B6	XRN2	P62906	RPL10A				ATXN2
				Q9H0D6	TOLLIP	P62910	RPL32				MTR
				Q9H0E2	INTS2	P62913	RPL11				SMAD5
				Q9H0H0	RACGAP1	P62917	RPL8				TXN2
				Q9H0H5	RAB1B	P62937;P0DN26;A0A0B4J2A2;A0A075B759;Q9Y536;F5H284;P0DN37	PPIA				ABCA3
				Q9H0U4	SMG9	P62942	FKBP1A				MYD88
				Q9H0W8	FAM234A	P62979	RPS27A				HIST1H2BL
				Q9H0X4	SDCBP2	P62993	GRB2				PTPN18
				Q9H190	ANAPC1	P62995	TRA2B				PKP2
				Q9H1A4	CYSTM1	P63000	RAC1				TEP1
				Q9H1C7	EHD4	P63010	AP2B1				PAIP2
				Q9H223	VPS11	P63027	VAMP2				MACROD1
				Q9H270	CXCL16	P63092;Q5JWF2;P38405	GNAS				CMSS1
				Q9H2A7	GAN	P63096	GNAI1				VKORC1
				Q9H2C0	SLK	P63098;Q96LZ3	PPP3R1				APOL2
				Q9H2G2	SLC38A1	P63104	YWHAZ				AIF1L
				Q9H2H9	RAB3GAP2	P63151;Q66LE6;Q9Y2T4	PPP2R2A				FERMT1
				Q9H2M9	PPA2	P63165	SUMO1				HEPH
				Q9H2U2	CRISPLD1	P63167	DYNLL1				FYCO1
				Q9H336	BOLA2; BOLA2B	P63172	DYNLT1				ACBD6
				Q9H3K6	TXNIP	P63173	RPL38				CCDC77
				Q9H3M7	TMX1	P63208	SKP1				CPPED1
				Q9H3N1	DNAJC5	P63218	GNG5				MXRA8
				Q9H3Z4	CHMP4B	P63220	RPS21				SDF4
				Q9H444	TOR1AIP2	P63241;Q6IS14;Q9GZV4	EIF5A;EIF5AL1;EIF5A2				PDCD2L
				Q9H496	RNPEP	P63244	GNB2L1				WIBG
				Q9H4A4	GOLPH3	P63261	ACTG1				CHCHD6
				Q9H4A6	EPB41L1	P63279	UBE2I				AIFM2
				Q9H4G0	GLIPR2	P63313	TMSB10				ADPGK
				Q9H4G4	EHD1	P67775	PPP2CA				MIEN1
				Q9H4M9	DENND2D	P67809	YBX1				LLPH
				Q9H6A0	NOL6	P67812	SEC11A				CBWD1;CBWD2;CBWD5;CBWD3;CBWD6;CBWD7
				Q9H6R4	DCTPP1	P67870	CSNK2B				UTP23
				Q9H773	RPF2	P67936	TPM4				PELO
				Q9H7B2	WDR26	P68032;P68133	ACTC1;ACTA1				NTPCR
				Q9H7D7	C8orf33	P68036	UBE2L3				TMEM79
				Q9H7E9	MVB12B	P68104;Q5VTE0	EEF1A1;EEF1A1P5				TACO1
				Q9H7P6	MOB1A	P68363;A6NHL2	TUBA1B				HDHD3
				Q9H8S9	PLEKHF2	P68366	TUBA4A				MARVELD1
				Q9H8W4	ARMT1	P68371	TUBB4B				CCM2
[truncated: 2,678 more rows]

## Sheet: Fig._8F
Unique in plasma-exposed HAS3-EVs	Common in plasma-exposed HAS3-EVs and plasma-exposed MCF7-EVs	Unique in plasma-exposed MCF7-EVs
P68871	P01871	Q92688
P01833	P62807	Q6ZVX7
Q86SG5	P01857	P18827
P50395	P02649
P11488	Q99715
Q9C0H2	P01876
P02749	P04114
P19827	P03951
Q9BQE3	P04196
Q9Y365	P01042
	P04406
	P10909
	P01009
	P01859
	P01023
	P61626
	Q9BPU6
	P0DOX8
	P02746
	Q71DI3
	P62805
	P02671
	P02787
	P16104
	P0DOY3
	P16401
	P00738
	P01024
	P02656
	P01861
	Q5VTE0
	P14923
	Q14624
	P39060
	P02647
	P15924
	P02751
	P01834
	P04004
	P04259
	P27169
	P63261
	P02652
	P05109
	P81605
	P05154
	Q9P2B2
	P11597
	P00742
	P19823
	P12259
	P02776
	P14618
	P02679
	Q92954
	P03950
	Q5T749
	P02747
	P0C0L4
	Q13103
	Q15758
	O00468
	P04211
	P0DOX7
	Q14520
	P02765
	P06727
	Q96SK2
	P16403
	P05089
	P01619
	P04217
	P19338
	Q02413
	P29508
	Q8NB25
	P02654
	P01615
	P01591
	Q9BY43
	P06396
	P02790
	O43866
	P01011
	P31025
	P01116
	P0DOX2
	P05783
	P07355
	Q8TDL5
	P06702
	Q5DID0
	P05023
	P04792
	P04040
	Q01469
	P02788
	P60174
	P60900
	P00747
	P49006
	Q9HAV0
	P04075
	P36955
	P16112
	Q15113
	P08195
	P06733
	Q96FQ6
	P03952
	P54652
	P00751
	P32119
	P08238
	A8K2U0
	P21333
	P04003
	Q15517
	Q8IW75
	P00450
	P47929
	O75608
	P25311
	P02786
	P51148
	Q15828
	Q08188
	P02655
	O95445
	Q96QA5
	P98160
	P06748
	Q15334
	O15230
	O14791
	Q9Y490
	P17301
	P48594
	P02760
	P62834
	Q08554
	Q5ZPR3
	P0DMR1
	P61026
	P23396
	Q9HCY8
	Q02878
	P10809
	Q96P63
	Q13835
	Q99878
	P62249
	P05452
	P02775
	Q9GZZ8
	P01700
	P62753
	P13639
	O75054
	P08493
	Q01105
	P09874
	P26006
	P12830
	P02774
	P01825
	P36222
	O00560
	P63104
	Q03591
	P07900
	P08603
	Q8IWJ2
	P05556
	P55072
	Q08431
	Q969P0
	Q01650
	P67809
	P53999
	P36578
	P26373
	O14732
	P45880
	A0A0A0MS15
	Q00577
	P42357
	P50990
	P11047
	O75367

## Sheet: Fig_S12A
Unique in HAS3-original	Common in HAS3-original and HAS3-EV	Unique in HAS3-EV
P09525	O15020	O60437
P27361	P62807	P27482
P49006	P05109	P0DOY3
Q08188	P19338	P36543
Q15758	P47929	O60218
Q9H0U4	P81605	P14854
Q9HB71	Q99878	P62269
	P06702	Q01518
	Q9NZT1	P08865
	P15924	P47755
	P16401	Q5T749
	P60709	P16152
	P29508	O60493
	Q99715	P22735
	Q9BPU6	Q6UWP8
	P01857	P49189
	Q71DI3	P12429
	P62805	P52565
	P11142	P05386
	P09429	Q7Z406
	P04792	P28482
	P31947	Q9H190
	P14923	Q8N5A5
	Q5VSP4	P42357
	Q86TX2
	Q06830
	Q01469
	P06733
	P0DP25
	P06748
	Q9UJA3
	P10599
	P62937
	P07355
	P10412
	P02545
	P14618
	P04075
	P61626
	P04406
	P32119
	P48594
	Q9H165
	P63104
	P06454
	P13639
	P08238
	P11021
	P23528
	P31151
	P06396
	P68104
	P62987
	P62491
	P09758
	P15104
	Q969J3
	P07108
	Q9BQE3
	Q14574
	Q02413
	P58107
	P61981
	Q92817
	P62258
	P01861
	P68371
	Q14134
	P07437
	Q8WVV4
	Q9H299
	P07237
	P23677
	Q9UGL9
	P00338
	P55072
	Q96FQ6
	P04083
	P10909
	A0A2R8Y4L2
	Q6GYQ0
	P46783
	P19105
	O43707
	P08195
	Q02878
	Q08554
	P38606
	P26038
	Q5VT79
	P31944
	Q9UH77
	Q96P63
	P21796
	P60842
	O95670
	P01615
	Q01130
	P20962
	P08133
	P07357
	P05023
	P16104
	Q13867
	P62081
	P22626
	Q9Y446
	P39060
	P16402
	P0DMV9
	O43760
	P23526
	Q96MX3
	P18124
	P53999
	P07910
	P63267
	P16070
	P52907
	P40121
	Q99497
	B3EWG6
	O00299
	P26641
	Q13404
	P06576
	Q09666
	P15259
	P35579
	P31946
	P19971
	P60866
	Q9P2U7
	P13798
	O43175
	P35221
	P27348
	P78371
	Q9Y3R4
	Q96QA5
	P23396
	P15311
	P61026
	Q07955

## Sheet: Fig._S13A
Unique in HAS3-EV	Common in HAS3-EV and MCF7-EV	Unique in MCF7-EV
P11142	P62807	Q92688
P31947	P19338	O00468
Q86TX2	Q99878	P02751
Q01469	P16401	P07305
P06733	Q99715	Q99880
P10599	P81605	P25311
P62937	P06748	Q8N130
P02545	Q71DI3	Q5TEC6
P14618	P62805	P04259
P04075	P09429	Q9H1E3
P32119	P05109	P05783
P48594	P10412	P09874
P63104	O15020	Q01105
P13639	Q9BPU6	P16403
P11021	Q07955	Q14978
P31151	P39060	P45973
P06396	P60709	Q68CQ4
P68104	P55072	Q16629
P62987	Q9P2U7	P26583
P62491	P06702	Q96GR2
P09758	P06454	P29692
P15104	Q5VSP4	P17096
Q969J3	P01857	P62306
P07108	P61626	Q9UPW8
Q14574	P04406	P39687
P58107	Q01130	P49006
P61981	P07355	P60981
Q92817	P14923
P62258	Q9UJA3
P01861	P16070
P68371	P07910
Q14134	P53999
Q8WVV4	Q6GYQ0
Q9H299	P20962
P07237	P15311
Q9UGL9	P08238
P00338	Q9BQE3
P04083	Q9H165
P10909	P23677
A0A2R8Y4L2	P47929
P46783	Q9NZT1
P19105	P04792
O43707	P23528
P08195	Q06830
Q02878	Q96P63
Q08554	P0DP25
P38606	P16104
P26038	Q9UH77
Q5VT79	P15924
P31944	Q02413
P21796	P07437
P60842	P29508
O95670	Q5T749
P01615	Q13867
O60437	P18124
P08133	P62269
P27482	Q96FQ6
P07357
P05023
P62081
P22626
Q9Y446
P16402
P0DMV9
P0DOY3
O43760
P23526
Q96MX3
P63267
P52907
P40121
Q99497
B3EWG6
O00299
P26641
P36543
Q13404
P06576
Q09666
P15259
P35579
P31946
O60218
P14854
P19971
P60866
P13798
Q01518
P08865
O43175
P35221
P27348
P78371
Q9Y3R4
P47755
P16152
O60493
P22735
Q96QA5
Q6UWP8
P49189
P12429
P23396
P52565
P05386
Q7Z406
P28482
P61026
Q9H190
Q8N5A5
P42357
